# Supplementary material for: Genetic diversity of late Neanderthals in northwestern Europe
Source: Nature. 2026 Jun 24;655(8122):409–17. doi: 10.1038/s41586-026-10625-1 (PMC13345965; doi:10.1038/s41586-026-10625-1)
Supplement: Supplementary file 3 — General characteristics and summary statistics of the shotgun sequencing data. [file 41586_2026_10625_MOESM3_ESM.xlsx]

## Sheet: 1.1 Shotgun data
Supplementary Data Table 1.1: General characteristics and summary statistics of the shallow shotgun sequencing for the single stranded DNA libraries of late Neandertals from present-day Belgium and France. Sequencing data aligned to the hg19 with ancient DNA parameters, filtered for a minimum length of at least 35 base pairs and a mapping quality of at least 25. ID – identifier; mg – milligram; m…
Sample information															Shotgun sequence summary statistics (all sequences)											Terminal deamination				Conditional terminal demination				Deaminated sequences summary statistics
Site	Sample ID (archeological)	Sample ID (internal)	Skeletal element	Bone powder sampled (mg)	Bleach pre-treatment	Phosphate pre-treament	Extract ID	Downstream processing	Input for library preparation (microL)	Unindexed library ID	UDG-treated libraries	Quantification. pre-Indexing total (Number of molecules)	Quantification pre-Indexing Spike-in (Number of molecules)	Indexed library ID	Raw sequences	Merged sequences	Sequences >35 bp	Sequences mapped to hg19, >35bp	Sequences mapped to hg19, >35bp, MQ25	Percentage of sequences mapped	Unique mapped sequences	Average duplication rate	Singleton sequences	Average sequence length	Calculated library coverage	C->T at 5' end	C->T at 3' end	Confidence intervals C->T at 5' end	Confidence intervals C->T at 3' end	Conditional C->T at 5' end	Conditional C->T at 3' end	Confidence intervals Conditional C->T at 5' end	Confidence intervals Conditional C->T at 3' end	Sequences after filtering for deamination	Percentage of deaminated sequences	Average size deaminated sequences	Calculated deaminated coverage
Grotte du Renne, Arcy-sur-Cure	AR-14	SP3820	Skull fragment	8.2	no	yes	E3292	Manually	10	A9327	no	NA	NA	A9339	3463613	3385389	1572778	11311	9205	0.72	9189	1	9173	61	0	2	1.7	1,5-2,8	1,0-2,5	5.9	13.3	0,1-28,7	1,7-40,5	142	1.54	58.7	NA
Grotte du Renne, Arcy-sur-Cure	AR-14	SP3820	Skull fragment	8.2	no	yes	E3293	Manually	10	A9328	no	2820000000	490000	A9340	2704992	2608517	1442433	11074	8908	0.77	8901	1	8894	65.5	0	7.8	9.2	6,6-9,1	7,7-11,0	25	33.3	11,5-43,4	16,5-54,0	450	5.05	50.7	0
Grotte du Renne, Arcy-sur-Cure	AR-14	SP3820	Skull fragment	8.2	no	yes	E3293	Manually	5	A9380	NA	NA	NA	A9396	2126605	2048298	1076865	7857	6369	0.59	6362	1	6355	64.8	0	8.1	8.7	6,7-9,7	7,0-10,7	41.7	38.2	25,5-59,2	22,2-56,4	319	5.01	46.9	NA
Grotte du Renne, Arcy-sur-Cure	AR-14	SP3820	Skull fragment	8.2	no	yes	E3293	Manually	5	A9381	NA	1130000000	NA	A9397	1859538	1791999	956744	7085	5665	0.59	5659	1	5653	65	0	9.8	11.6	8,1-11,6	9,4-14,1	44.7	44.1	28,6-61,7	27,2-62,1	355	6.27	49.4	0
Grotte du Renne, Arcy-sur-Cure	AR-30	SP3821	Skull fragment	18.19	yes	no	E3344	Manually	10	A24675	no	151712500	105600	A24771	373123	350845	74324	1936	1430	2.6	1428	1	1426	45.4	0	52.1	47.8	46,6-57,5	41,6-53,9	53.1	44	38,3-67,5	30,0-58,7	468	32.73	45.3	0
Grotte du Renne, Arcy-sur-Cure	AR-30	SP3821	Skull fragment	18.19	yes	no	E3344	Manually	10	A24676	no	108837500	65200	A24772	338562	319147	64598	1647	1210	2.55	1205	1	1200	45.2	0	47.9	42.8	41,9-53,9	36,4-49,4	38.5	31	23,4-55,4	17,6-47,1	384	31.74	45	0
Grotte du Renne, Arcy-sur-Cure	AR-30	SP3821	Skull fragment	18.19	yes	no	E3344	Manually	8	A24677	no	168187500	122575	A24773	423607	397962	75436	1754	1308	2.33	1306	1	1304	45.2	0	53.2	43.8	47,5-58,8	37,7-50,1	54.8	35.9	38,7-70,2	21,2-52,8	426	32.57	46.5	0
Grotte du Renne, Arcy-sur-Cure	AR-30	SP3821	Skull fragment	22	no	yes	E3294	Manually	10	A9329	NA	1090000000	NA	A9341	2441488	2386028	1756970	594	382	0.03	381	1	380	58.2	0	7.7	10	2,9-16,0	3,3-21,8	25	0	0,6-80,6	0,0-97,5	26	6.81	45.8	0
Grotte du Renne, Arcy-sur-Cure	AR-30	SP3821	Skull fragment	22	no	yes	E3295	Manually	10	A9330	no	2565000000	180000	A9342	3140838	2994062	2213996	5415	3918	0.24	3910	1	3903	55.2	0	28.7	50.3	25,5-32,1	44,8-55,8	27.6	59	16,7-40,9	42,1-74,4	725	18.5	48.5	0
Grotte du Renne, Arcy-sur-Cure	AR-30	SP3821	Skull fragment	22	no	yes	E3295	Manually	5	A9382	NA	2440000000	NA	A9398	2043403	1955733	1384888	3699	2529	0.18	2526	1	2523	50.9	0	34.3	41.6	30,4-38,4	35,7-47,8	37.9	44.1	25,5-51,6	27,2-62,1	512	20.25	46.1	0.01
Grotte du Renne, Arcy-sur-Cure	AR-30	SP3821	Skull fragment	22	no	yes	E3295	Manually	5	A9383	NA	2120000000	NA	A9399	1804790	1725945	1225795	3477	2411	0.2	2410	1	2409	50.6	0	36	50	31,7-40,5	43,8-56,2	46.7	73	31,7-62,1	55,9-86,2	501	20.78	46.2	0.01
Grotte du Renne, Arcy-sur-Cure	AR-30	SP3821	Skull fragment	18.2	yes	no	E3344	Manually	5	F1995	no	182000000	329000	F2792	2197039	2159364	210145	4116	3074	1.96	3062	1	3050	46.2	0	48.8	43.9	45,1-52,5	39,8-48,0	45	41.2	35,0-55,3	31,5-51,4	949	30.87	46.6	0
Grotte du Renne, Arcy-sur-Cure	AR-30	SP3821	Skull fragment	18.19	yes	no	E3344	Manually	5	F1996	NA	215737500	348500	F2793	2059617	2027884	161355	3199	2405	1.98	2391	1.01	2377	46	0	51.3	41.3	47,0-55,7	36,7-46,0	46.8	33.3	34,0-59,9	23,1-44,9	739	30.73	47.1	0
Grotte du Renne, Arcy-sur-Cure	AR-30	SP3821	Skull fragment	18.19	yes	no	E3344	Manually	10	R5542	no	2565000000	180000	R5558	13716904	10947683	7526174	128700	95867	1.71	75738	1.27	59192	48.5	0	48.9	61.9	48,1-49,6	61,0-62,9	46	61.9	44,0-48,0	59,5-64,2	23621	24.64	49.1	0.1
Grotte du Renne, Arcy-sur-Cure	AR-30	SP3821	Skull fragment	31.3	yes	no	E.E.6326	Automated	30	Lib.N.778	no	15798750000	3157500	Lib.N.3514	2010494	1984621	701594	726	561	0.1	551	1.02	541	44.8	0	46.1	35.8	37,2-55,1	26,8-45,5	38.9	27.8	17,3-64,3	9,7-53,5	164	29.23	43.9	0.1
Trou de l'Abîme, Couvin	Couvin G6-0083	SP4906	Lower right dm2	25	no	no	E5325	Automated	10	F3204	no	2530000000	1450000	F3300	2613683	2566072	1101261	20884	16833	1.9	16736	1.01	16639	59.5	0	0.9	0.6	0,6-1,3	0,4-1,0	12.5	12.5	0,3-52,7	0,3-52,7	133	0.79	55.2	0
Engis	Engis 2-N°4	SP4909	Lower right dm2	24	no	no	E5327	Automated	10	F3206	no	6576250000	1090250	F3302	4846687	4740733	2249072	33542	28384	1.49	28212	1.01	28040	77.4	0	0.7	0.3	0,5-0,9	0,2-0,5	0	0	0,0-97,5	0,0-45,9	121	0.43	68.9	0
Engis	Engis 2-N°4	SP4909	Lower right dm2	25.5	yes	no	E5850	Automated	10	F7399	no	146137500	543250	F7497	2956175	2855202	920347	2350	1545	0.26	1534	1.01	1523	54.4	0	20.6	17.8	16,2-25,5	13,6-22,5	9.1	10	0,2-41,3	0,3-44,5	221	14.3	45.2	0
Engis	Engis 2-N°2	SP4910	Upper right dm1	20.4	no	no	E5328	Automated	10	F3208	no	8381250000	1122250	F3304	3277747	3227750	1469584	5987	4871	0.41	4840	1.01	4809	62.8	0	1.7	0.6	1,0-2,7	0,2-1,3	NA	0	NA	0,0-97,5	54	1.11	56.6	0
Engis	Engis 2-N°2	SP4910	Upper right dm1	21.8	yes	no	E5851	Automated	10	F7400	no	276000000	783500	F7498	2279268	2212750	880488	56245	46202	6.39	45922	1.01	45643	64	0	2.8	2.1	2,5-3,2	1,9-2,5	4.2	4.7	0,5-14,3	0,6-15,8	855	1.85	52.6	0
Fonds-de-Forêt	Fonds-de-Forêt 1	SP9962	Left femur	26.7	no	no	E17841	Automated	30	A29157	no	5820000000	1340000	A29253	4982523	4714555	3125441	165821	133789	5.31	133126	1	132464	60.7	3.92	25.4	22	24,9-25,9	21,5-22,5	25.8	23.6	23,4-28,3	21,4-26,0	20990	15.69	60.3	0.49
Fonds-de-Forêt	Fonds-de-Forêt 1	SP9962	Left femur	19.8	no	no	E22952	Automated	30	A41231	no	133000000	273000	A41327	4871951	4486368	979374	155692	121951	12.45	120471	1.01	119005	50.8	0	40.7	32.7	40,2-41,3	32,2-33,3	39.3	33.5	37,6-41,0	32,0-35,1	31736	26.02	49.8	0.01
Goyet	Goyet 1424-3D	SP4645	Lower left I2	25	no	no	E4870	Automated	5	F1687	no	6150000000	1210000	F1785	2730423	2680724	1328469	1679	1230	0.13	719	1.71	672	60.5	0	16.7	10.5	11,1-23,6	6,4-15,9	33.3	0	0,8-90,6	0,0-20,6	74	6.02	47.6	0
Goyet	Goyet 2878-2D	GOY005.B	Lower left P2	NA	no	no	GOY005.B01	Automated	30	NA	no	1290000000	NA	GOY005.B0102	5860083	5860083	2901626	8496	6680	0.29	5738	1.16	4977	57	0	4	2.3	3,0-5,3	1,5-3,3	17.6	11.1	3,8-43,4	0,3-48,2	174	2.6	46.5	0
Goyet	Goyet C5-1	SP4147	Left parietal	12	no	no	E18868	Automated	30	A33394	no	5160000000	504000	A33490	2411961	2367641	977069	1731	1128	0.18	1123	1	1118	50.7	0	20.3	15.1	14,9-26,6	10,4-20,8	37.5	57.1	8,5-75,5	18,4-90,1	112	9.93	44.4	0
Goyet	Goyet C5-1	SP4147	Left parietal	9.7	no	no	E18870	Automated	30	A33396	no	4160000000	503000	A33492	3483549	3431483	1239101	3589	2598	0.29	2588	1	2578	57.4	0	11	9.4	8,4-14,1	7,0-12,2	53.3	36.8	26,6-78,7	16,3-61,6	164	6.31	47.6	0
Goyet	Goyet C5-1	SP4147	Left parietal	14.5	no	no	E18871	Automated	30	A33397	no	3430000000	523000	A33493	2429953	2390396	862985	5508	4249	0.64	4229	1	4209	55.1	0	7	5	5,3-8,9	3,6-6,8	45.5	40.9	24,4-67,8	20,7-63,6	149	3.51	45.1	0
Goyet	Goyet C5-1	SP4147	Left parietal	9.1	no	no	E18872	Automated	30	A33398	no	5610000000	542000	A33494	2041360	2008390	763129	1937	1378	0.25	1365	1.01	1352	52.3	0	17.4	11.1	13,2-22,2	7,8-15,2	30.4	28.6	13,2-52,9	8,4-58,1	136	9.87	45.4	0.01
Goyet	Goyet C5-1	SP4147	Left parietal	7.7	no	no	E18873	Automated	30	A33399	no	3070000000	409000	A33495	3037712	2981751	1151639	5460	4268	0.47	4242	1.01	4217	55.3	0	10.6	7.7	8,5-13,0	5,8-9,9	54.5	63	32,2-75,6	42,4-80,6	223	5.22	44.8	0
Goyet	Goyet C5-1	SP4147	Left parietal	22.4	yes	no	E4223	Manually	10	D6392	no	738000000	25000	D6440	3497220	3198752	553219	3163	2176	0.57	2159	1.01	2144	46.6	0	33.7	19.9	29,2-38,6	16,1-24,1	58.3	31.1	40,8-74,5	18,2-46,6	389	17.88	42.6	0
Goyet	Goyet C5-1	SP4646	Left parietal	15.2	no	no	E4871	Automated	5	F1688	no	4500000000	1290000	F1786	3164206	3106897	1052158	5909	4546	0.56	3513	1.29	3453	65.4	0	6.2	4.3	4,5-8,3	3,0-5,9	40	28.6	12,2-73,8	11,3-52,2	130	2.86	49	0
Goyet	Goyet C5-1	SP4646	Left parietal	22.8	yes	no	E5253	Automated	10	F3187	no	1150000000	285000	F3283	3863217	3805180	775852	2847	1948	0.37	1930	1.01	1913	45.1	0	42.6	28.8	37,7-47,7	24,2-33,8	44.7	22.4	28,6-61,7	12,5-35,3	466	23.92	43.3	0
Goyet	Goyet D183-4	GOY008.A	Left clavicle	NA	no	no	GOY008.A01	Automated	30	NA	no	876000000	NA	GOY008.A0103	7207892	7207892	3345724	9390	6299	0.28	5421	1.16	4679	55.4	0	4.7	2.8	3,6-6,2	2,0-4,0	11.8	0	1,5-36,4	0,0-13,2	210	3.33	50.8	0
Goyet	Goyet Q119-2	SP4148	Left rib	3.5	no	no	E18874	Automated	30	A33400	no	2850000000	699000	A33496	1230018	1198997	475271	698	510	0.15	509	1	508	55.4	0	6.7	13.9	3,1-12,4	8,3-21,4	0	0	0,0-70,8	0,0-52,2	39	7.65	55.3	0
Goyet	Goyet Q119-2	SP4148	Left rib	6	no	no	E18876	Automated	30	A33404	no	7460000000	680000	A33500	2398007	2359703	830947	361	220	0.04	220	1	220	51	0	6.7	3.6	1,4-18,3	0,4-12,5	50	50	1,3-98,7	1,3-98,7	8	3.64	40.2	0
Goyet	Goyet Q119-2	SP4148	Left rib	3.2	no	no	E18877	Automated	30	A33405	no	1190000000	727000	A33501	2089013	2035952	717990	998	683	0.14	679	1.01	675	51	0	9.3	11.7	5,2-15,2	7,0-18,1	50	80	11,8-88,2	28,4-99,5	41	6	44	0
Goyet	Goyet Q119-2	SP4148	Left rib	21	yes	no	E4224	Manually	10	D6393	no	955000000	43800	D6441	3715742	3500424	1053288	389	212	0.04	208	1.02	205	48.5	0	36	22.2	22,9-50,8	11,2-37,1	25	0	0,6-80,6	0,0-70,8	44	20.75	44.6	0
Goyet	Goyet Q119-2	SP4647	Left rib	25.1	no	no	E4872	Automated	5	F1689	no	3350000000	995000	F1787	3106038	3038387	972821	5684	4237	0.58	2994	1.42	2936	59	0	14.8	10.6	12,0-17,9	8,2-13,4	40.9	25	20,7-63,6	10,7-44,9	259	6.11	48.9	0.01
Goyet	Goyet Q119-2	SP4647	Left rib	31	yes	no	E5254	Automated	10	F3188	no	885000000	346000	F3284	3074158	3016380	611661	6654	4596	1.09	4574	1	4552	46.1	0	36.7	27.1	33,4-40,0	24,1-30,3	33.7	26.8	23,9-44,7	18,9-36,0	985	21.43	46	0
Goyet	Goyet Q305-1	GOY004.A	Right femur	NA	no	no	GOY004.A01	Automated	30	NA	no	8790000000	NA	GOY004.A0102 (Lib.J.1531)	7477739	7477739	3758785	63569	48510	1.69	41105	1.18	35085	47.5	0.9	43.6	36.4	42,6-44,6	35,4-37,5	43.2	36.3	40,5-46,0	33,9-38,8	12349	25.46	47.1	0.01
Goyet	Goyet Q305-1	GOY004.A	Right femur	NA	no	no	E32530	Automated	30	Lib.J.2547	no	8790000000	NA	GOY004.A0103 (Lib.J.3501)	no	no	no	no	no	no	no	no	no	no	no	no	no	no	no	no	no	no	no	no	no	no	no
Goyet	Goyet Q305-4	SP3369	Left tibia	41.2	no	no	E2452	Automated	15	A9000	yes	29600000000	775000	A9020	1569115	1442442	937627	9340	7404	1	7399	1	7394	54	0	10.1	25.1	8,6-11,7	22,8-27,5	13.4	27.8	6,9-22,7	14,2-45,2	593	8.01	49.3	0.18
Goyet	Goyet Q305-4	SP3369	Left tibia	28.5	yes	no	E4228	Manually	10	D6397	no	545000000	78700	D6445	3582697	3246463	525991	40125	31401	7.63	31243	1.01	31091	56.6	0	30	23.6	28,9-31,0	22,6-24,7	42.2	37.3	38,4-46,2	33,6-41,2	5932	18.89	49.8	0.02
Goyet	Goyet Q305-4	SP4642	Left tibia	28.5	yes	no	E5250	Automated	5	A40009	no	144000000	1320000	A40105	2181873	2004642	446604	32267	25493	7.22	25305	1.01	25121	56.6	0	26.8	22.1	25,6-28,0	21,0-23,3	39.6	34.5	34,9-44,4	30,5-38,8	4352	17.07	49	0.01
Goyet	Goyet Q305-4	SP4642	Left tibia	28.5	yes	no	E5250	Automated	5	A40596	no	163000000	1680000	A40692	5248341	5069124	842803	72763	57379	8.63	56700	1.01	56050	56.6	0	28.6	20.3	27,9-29,4	19,6-21,1	40.7	32.4	37,5-43,8	29,7-35,2	9412	16.4	49.4	0.01
Goyet	Goyet Q305-4	SP4642	Left tibia	22.7	no	no	E4867	Automated	5	F1684	no	5450000000	1710000	F1782	3959335	3848276	1828195	23551	18640	1.29	17463	1.07	17341	62.3	0	12.5	9.8	11,5-13,6	8,8-10,8	34.2	23.4	26,6-42,5	16,9-30,9	1320	7.08	53.7	0.03
Goyet	Goyet Q305-4	SP4642	Left tibia	28.5	yes	no	E5250	Automated	10	F3184	no	519000000	1190000	F3280	2222533	2177455	159612	13112	10402	8.21	10337	1.01	10272	56.6	0	30.6	20.1	28,7-32,6	18,4-21,9	45.7	32.2	38,3-53,1	26,2-38,6	1803	17.33	49.7	0.01
Goyet	Goyet Q305-4	SP4642	Left tibia	28.5	yes	no	E5250	Automated	5	A40246	no	359000000	1200000	A40343	1996865	1835412	395799	32829	25987	8.29	25750	1.01	25515	55.9	0	27.6	21.4	26,4-28,8	20,3-22,5	37.6	33.1	33,1-42,4	28,9-37,5	4328	16.65	49.1	0
Goyet	Goyet Q305-7	SP4146	Tibia	10.9	no	no	E18865	Automated	30	A33391	no	26600000000	650000	A33487	4247992	4103256	2242747	17412	13400	0.78	13343	1	13288	51.7	0	35.7	30.1	34,0-37,4	28,3-32,0	34.8	29.9	29,2-40,6	24,7-35,5	3033	22.63	50.6	0.32
Goyet	Goyet Q305-7	SP4146	Tibia	9.4	no	no	E18866	Automated	30	A33392	no	7140000000	747000	A33488	2156161	2099043	1148704	13978	10998	1.22	10951	1	10904	50.8	0	34.2	26.5	32,3-36,1	24,6-28,5	45.5	33.2	38,6-52,5	27,6-39,2	2258	20.53	47.8	0.12
Goyet	Goyet Q305-7	SP4146	Tibia	11.7	no	no	E18867	Automated	30	A33393	no	11900000000	573000	A33489	2200267	2156223	1025686	5922	4565	0.58	4536	1.01	4508	49.1	0	37	30.5	34,0-40,1	27,3-33,8	37.9	28.6	28,1-48,4	20,2-38,2	1041	22.8	47.5	0.09
Goyet	Goyet Q305-7	SP4146	Tibia	17.3	yes	no	E4222	Manually	10	D6391	no	515000000	61500	D6439	3912343	3509954	556393	5225	3950	0.94	3928	1.01	3915	49.7	0	39.5	35	36,3-42,7	31,7-38,5	35.3	35.5	26,1-45,4	27,0-44,8	1028	26.03	49	0
Goyet	Goyet Q305-7	SP4643	Tibia	17.8	no	no	E4868	Manually	5	F1685	no	6280000000	1280000	F1783	2553559	2510542	1126479	5422	4284	0.48	3812	1.12	3757	62.3	0	22.6	9.4	19,3-26,1	7,8-11,1	31.1	26.9	18,2-46,6	15,6-41,0	451	10.53	49.8	0.02
Goyet	Goyet Q305-7	SP4643	Tibia	35.6	yes	no	E5251	Automated	10	F3185	no	544000000	1290000	F3281	2730755	2680453	99469	1026	768	1.03	765	1	762	49.2	0	43	23.9	35,7-50,6	17,2-31,8	50	21.1	21,1-78,9	6,1-45,6	176	22.92	44.7	0
Goyet	Goyet Q374a-1	SP4145	Right tibia	1.2	no	no	E18861	Automated	30	A33387	no	744000000	661000	A33483	3170189	3092346	1115226	9456	7286	0.85	7253	1	7220	52.3	0	36.5	26.7	34,1-39,0	24,4-29,2	52.9	43.3	44,7-61,0	35,7-51,1	1592	21.85	47.4	0.01
Goyet	Goyet Q374a-1	SP4145	Right tibia	14	no	no	E18862	Automated	30	A33388	no	3020000000	657000	A33484	2752753	2703055	1032278	21527	16895	2.09	16826	1	16757	51.2	0	38.8	30.6	37,2-40,4	29,0-32,2	44.7	33.8	39,1-50,3	29,3-38,6	4001	23.68	49	0.07
Goyet	Goyet Q374a-1	SP4145	Right tibia	11.9	no	no	E18863	Automated	30	A33389	no	4940000000	524000	A33485	4887626	4792453	2070869	19378	14950	0.94	14899	1	14848	50.5	0	39.2	29.9	37,5-40,8	28,2-31,6	39.9	30.7	34,6-45,3	26,3-35,4	3656	24.45	48.6	0.06
Goyet	Goyet Q374a-1	SP4145	Right tibia	10.1	no	no	E18864	Automated	30	A33390	no	3940000000	662000	A33486	3963189	3896813	1455094	60205	47738	4.14	47572	1	47406	53.2	0	32.3	25.9	31,4-33,2	25,0-26,8	34.1	26.7	30,9-37,4	24,0-29,5	9468	19.83	51.8	0.16
Goyet	Goyet Q374a-1	SP4145	Right tibia	30.2	yes	no	E4221	Manually	10	A40010	no	374000000	1290000	A40106	2345419	2240248	706743	58833	45750	8.32	45403	1.01	45058	53.9	0	39.3	32.1	38,4-40,3	31,2-33,1	42.4	35.4	39,5-45,4	32,9-38,0	11682	25.53	51.5	0.03
Goyet	Goyet Q374a-1	SP4145	Right tibia	30.2	yes	no	E4221	Manually	10	A40247	no	101000000	1850000	A40342	2183994	2077202	601679	52284	40699	8.69	40450	1.01	40202	53.8	0	40.3	32.7	39,3-41,3	31,6-33,7	42.2	33.6	39,1-45,3	30,8-36,4	10514	25.83	51.6	0.03
Goyet	Goyet Q374a-1	SP4145	Right tibia	30.2	yes	no	E4221	Manually	10	A40597	no	499000000	2520000	A40693	4768352	4659373	1093856	88874	69081	8.12	68573	1.01	68070	53.8	0	39.6	31.2	38,8-40,3	30,4-31,9	42.1	33.7	39,7-44,4	31,7-35,7	17656	25.56	51.4	0.03
Goyet	Goyet Q374a-1	SP4145	Right tibia	30.2	yes	no	E4221	Manually	10	D6390	no	520000000	66500	D6438	3375284	3031931	373329	30970	24077	8.3	23952	1.01	23837	54.2	0	40.8	31.9	39,5-42,1	30,5-33,2	43.2	35.7	39,3-47,1	32,3-39,2	6171	25.63	51.7	0.02
Goyet	Goyet Q374a-1	SP4644	Right tibia	15.2	no	no	E4869	Automated	10	A40011	no	9060000000	1400000	A40107	2562082	2479700	1362061	10025	7757	0.74	7717	1.01	7677	56.6	0	28.8	24.2	26,8-31,0	22,1-26,4	34.2	31.4	26,7-42,4	24,5-38,9	1480	19.08	54.6	0.1
Goyet	Goyet Q374a-1	SP4644	Right tibia	15.2	no	no	E4869	Automated	10	A40248	no	7470000000	1320000	A40344	1935883	1889248	999898	8052	6267	0.81	6235	1.01	6203	55.6	0	29.2	23.6	26,9-31,6	21,2-26,1	21.3	18.8	14,0-30,2	12,7-26,4	1199	19.13	54.1	0.08
Goyet	Goyet Q374a-1	SP4644	Right tibia	15.2	no	no	E4869	Automated	10	A40598	no	6530000000	2020000	A40694	5462127	5318735	2818129	21287	16621	0.76	16543	1	16465	56.4	0	28.7	24.7	27,3-30,1	23,2-26,2	32.3	29.8	27,3-37,7	25,1-34,8	3133	18.85	54.9	0.07
Goyet	Goyet Q374a-1	SP4644	Right tibia	15.2	no	no	E4869	Automated	5	F1686	no	3320000000	1260000	F1784	1426266	1391964	586356	5535	4256	0.94	3685	1.15	3633	56.5	0	27.7	26.4	24,7-30,7	23,2-29,7	27.3	36.2	17,7-38,6	25,0-48,7	709	16.66	53.9	0.03
Goyet	Goyet Q374a-1	SP4644	Right tibia	18.2	yes	no	E5252	Automated	10	F3186	no	497000000	1270000	F3282	3242462	3176912	16776	563	457	3.36	454	1.01	451	60.8	0	6	4.6	1,7-14,6	1,3-11,4	NA	NA	NA	NA	12	2.63	57.8	0
Goyet	Goyet Q376-25	SP4649	Right rib	22.6	no	no	E4874	Automated	5	F1692	no	7040000000	1350000	F1790	3790539	3704793	1619214	3461	2518	0.21	1712	1.47	1658	63.3	0	10.4	5.6	7,3-14,2	3,5-8,4	60	14.3	14,7-94,7	4,0-32,7	98	3.89	53.8	0
Goyet	Goyet Q376-25	SP4649	Right rib	24.7	yes	no	E5256	Automated	10	F3190	no	1500000000	766000	F3286	4083243	4014402	1373032	4325	3352	0.31	3334	1.01	3316	55.4	0	13.3	14	10,9-16,1	11,4-16,9	38.7	27	21,8-57,8	13,8-44,1	289	8.62	49.4	0
Goyet	Goyet Q376-9	SP4648	Right rib	23	no	no	E4873	Automated	5	F1690	no	5800000000	1190000	F1788	3293592	3228256	1221677	3250	2206	0.27	1465	1.51	1418	61.3	0	10	3.6	6,7-14,2	1,8-6,3	0	11.1	0,0-84,2	1,4-34,7	64	2.9	49.7	0
Goyet	Goyet Q376-9	SP4648	Right rib	24.2	yes	no	E5255	Automated	10	F3189	no	2520000000	959000	F3285	5934088	5815714	2717901	1371	805	0.05	800	1.01	795	48.8	0	28.9	23	22,5-35,9	16,8-30,2	46.2	36.8	19,2-74,9	16,3-61,6	153	19.01	45.6	0
Goyet	Goyet Q54-4	SP11829	Right tibia	36	no	no	E30941	Automated	30	A57717	no	7860000000	6180	A57813	no	no	no	no	no	no	no	no	no	no	no	no	no	no	no	no	no	no	no	no	no	no	no
Goyet	Goyet Q55-4	SP4144	Right tibia	2	no	no	E18857	Automated	30	A33383	no	315000000	828000	A33479	2472719	2393455	448697	5577	4425	1.24	4408	1	4391	56.5	0	5.9	3.1	4,4-7,6	2,1-4,4	28.6	9.1	11,3-52,2	1,1-29,2	197	4.45	48.5	0
Goyet	Goyet Q55-4	SP4144	Right tibia	9.4	no	no	E18858	Automated	30	A33384	no	3540000000	646000	A33480	2388462	2333376	1126721	1940	1488	0.17	1485	1	1482	47.6	0	37.3	31.3	31,8-43,1	25,8-37,1	30.4	28.6	13,2-52,9	14,6-46,3	341	22.92	45.7	0.01
Goyet	Goyet Q55-4	SP4144	Right tibia	10.7	no	no	E18859	Automated	30	A33385	no	2990000000	621000	A33481	2945026	2871819	1548501	14668	11930	0.95	11889	1	11849	55.9	0	14.3	11.2	12,9-15,7	9,9-12,6	36.7	25.5	27,2-47,1	17,1-35,6	1020	8.55	47.8	0.02
Goyet	Goyet Q55-4	SP4144	Right tibia	6.8	no	no	E18860	Automated	30	A33386	no	4200000000	671000	A33482	4261780	4178580	1722634	2913	2212	0.17	2205	1	2198	50.5	0	29	24.6	24,8-33,4	20,6-28,9	29.8	40.6	17,3-44,9	23,7-59,4	382	17.27	49.5	0.01
Goyet	Goyet Q55-4	SP4144	Right tibia	23.9	yes	no	E4220	Manually	10	D6389	no	460000000	70900	D6437	3227929	2894293	328816	2515	1927	0.76	1906	1.01	1890	55.3	0	26.2	19.1	22,1-30,6	15,4-23,4	28.6	33.3	13,2-48,7	18,0-51,8	303	15.72	48.4	0
Goyet	Goyet Q55-4	SP4637	Right tibia	22.4	no	no	E4862	Automated	5	F1679	no	7670000000	1310000	F1777	3875252	3798016	1850353	3464	2624	0.19	1885	1.39	1831	60.5	0	23	14.9	19,0-27,4	11,6-18,7	45.5	26.7	24,4-67,8	12,3-45,9	237	9.03	54.8	0.01
Goyet	Goyet Q55-4	SP4637	Right tibia	30.6	yes	no	E5245	Automated	10	F3178	no	859000000	1190000	F3274	4737401	4658585	995037	2559	1927	0.26	1916	1.01	1905	54.1	0	21.5	17.1	17,6-25,9	13,5-21,2	36	26.9	18,0-57,5	11,6-47,8	249	12.92	53	0
Goyet	Goyet Q56-1	SP3367	Right femur	44.7	no	no	E2447	Automated	15	A5495	yes	38500000000	625000	A9015	1786649	1566702	1199851	2355	1838	0.2	1828	1.01	1818	53.7	0	9.5	33.3	6,5-13,1	27,1-40,0	0	NA	0,0-26,5	NA	136	7.4	49.5	0.05
Goyet	Goyet Q56-1	SP3367	Right femur	46	no	no	E2448	Automated	15	A5496	yes	47500000000	515000	A9016	1586428	1450149	1072184	36460	29628	3.4	29599	1	29570	59.3	0	7	28.7	6,4-7,7	27,3-30,3	8.4	35.3	5,5-12,2	24,1-47,8	1810	6.11	58.6	1.06
Goyet	Goyet Q56-1	SP3367	Right femur	47.2	yes	no	E2449	Automated	15	A5497	yes	1760000000	710000	A9017	1507047	1458621	823714	11829	9310	1.44	9297	1	9284	55	0	9	31.4	7,7-10,4	28,8-34,2	8.8	33.3	3,6-17,2	17,3-52,8	694	7.45	51.5	0.01
Goyet	Goyet Q56-1	SP3367	Right femur	48.6	yes	no	E2513	Automated	10	A9042	yes	1950000000	905000	A9058	2254599	2071257	953257	49269	39636	5.17	39583	1	39530	55	0	7.6	19.5	7,1-8,2	18,6-20,5	6.1	15.3	3,9-8,9	9,6-22,6	2587	6.53	54.3	0.04
Goyet	Goyet Q56-1	SP3367	Right femur	57.1	no	no	E2555	Manually	10	A9082	yes	11100000000	745000	A9104	1174488	1023677	854325	44490	36015	5.21	35980	1	35945	59.3	0	7.1	29.9	6,5-7,7	28,6-31,3	6.4	34.2	4,0-9,5	23,7-46,0	2221	6.17	58.9	0.41
Goyet	Goyet Q56-1	SP3367	Right femur	41.7	yes	no	E2556	Manually	10	A9083	yes	515000000	805000	A9105	1524862	1424616	948449	280050	227453	29.53	226926	1	226400	59.1	0	8	28	7,8-8,3	27,5-28,5	8.8	29.2	7,7-10,1	25,4-33,2	15115	6.65	58.2	0.1
Goyet	Goyet Q56-1	SP3367	Right femur	41.7	yes	no	E2556	Manually	20	A9182	no	259000000	545000	R5006	474023	437235	306390	89807	73130	29.31	73031	1	72932	65.6	0	24	48.9	23,4-24,7	47,7-50,2	25.2	49.5	22,8-27,8	45,3-53,7	12538	17.14	64.4	0.15
Goyet	Goyet Q56-1	SP3367	Right femur	29.4	yes	no	E2878	Manually	10	A9187	no	188000000	1290000	R5011	783109	732838	410378	52372	41043	12.76	40937	1	40831	51.3	0	33.5	35.8	32,5-34,4	34,6-36,9	33.3	34.8	30,4-36,4	31,6-38,1	9538	23.24	51	0.04
Goyet	Goyet Q56-1	SP3367	Right femur	31.6	yes	no	E2879	Manually	10	A9188	no	197000000	785000	R5012	634646	600604	344711	7064	5357	2.05	5348	1	5339	47.5	0	41.5	41.8	38,8-44,3	38,4-45,2	42.9	44.3	34,5-51,5	35,9-52,9	1529	28.54	46.4	0.01
Goyet	Goyet Q56-1	SP3367	Right femur	33.6	yes	no	E2880	Manually	10	A9189	no	414000000	710000	R5013	628147	605005	319975	3504	2650	1.1	2645	1	2640	47.9	0	39.3	41.3	35,6-43,0	36,5-46,3	42.9	44.1	31,6-54,6	32,1-56,7	711	26.83	46.5	0.01
Goyet	Goyet Q56-1	SP3367	Right femur	35	yes	no	E2881	Manually	10	A9190	no	1200000000	1020000	R5014	589439	568297	341574	1330	999	0.39	997	1	995	53.3	0	29.5	43.8	24,2-35,2	34,4-53,4	35	61.5	15,4-59,2	31,6-86,1	218	21.82	51.6	0.01
Goyet	Goyet Q56-1	SP3367	Right femur	33	yes	no	E2882	Manually	10	A9191	no	346000000	835000	R5015	462066	441088	288168	5907	4472	2.05	4463	1	4454	48.7	0	38.9	44.9	36,0-41,8	41,2-48,6	40.7	45.1	32,4-49,5	36,1-54,3	1276	28.53	48	0.02
Goyet	Goyet Q56-1	SP3367	Right femur	41.7	yes	no	E2556	Manually	10	A9206	no	234000000	735000	R5030	520398	479448	354171	110266	90188	31.13	90045	1	89902	65	0	24.4	43.5	23,8-25,0	42,5-44,5	27.7	46.8	25,5-29,9	43,4-50,2	15650	17.35	64.3	0.15
Goyet	Goyet Q56-1	SP3367	Right femur	29.9	yes	no	E2878	Manually	10	A9211	no	229000000	860000	R5035	644858	555937	308481	38007	29883	12.32	29806	1	29729	51.3	0	34	33.4	32,9-35,1	32,1-34,7	32.8	33.4	29,3-36,4	29,9-37,0	6933	23.2	51.2	0.04
Goyet	Goyet Q56-1	SP3367	Right femur	31.6	yes	no	E2879	Manually	10	A9212	no	224000000	585000	R5036	517075	481101	272912	5139	3941	1.88	3939	1	3937	47	0	37.4	44.2	34,3-40,6	40,3-48,1	36.1	39.6	27,6-45,3	30,0-49,8	1079	27.38	45.7	0.01
Goyet	Goyet Q56-1	SP3367	Right femur	33.6	yes	no	E2880	Manually	10	A9213	no	358000000	725000	R5037	699666	665146	346077	3403	2570	0.98	2568	1	2566	47.9	0	37.2	39	33,4-41,1	34,3-43,9	50	46.6	38,5-61,5	33,3-60,1	654	25.45	45.3	0.01
Goyet	Goyet Q56-1	SP3367	Right femur	35	yes	no	E2881	Manually	10	A9214	no	5200000000	905000	R5038	796744	772022	484910	1971	1509	0.41	1508	1	1507	50.9	0	28.3	43.4	23,8-33,1	36,4-50,6	36.7	37.5	19,9-56,1	18,8-59,4	325	21.54	48.4	0.03
Goyet	Goyet Q56-1	SP3367	Right femur	33	yes	no	E2882	Manually	10	A9215	no	212000000	840000	R5039	587615	564293	360102	7505	5698	2.08	5689	1	5680	48.3	0	38.7	47.6	36,0-41,3	44,3-50,9	34.8	40.4	26,9-43,2	31,1-50,2	1586	27.83	47.1	0.01
Goyet	Goyet Q56-1	SP3367	Right femur	25.4	no	no	E10533	Automated	30	A13629	no	3.43E+09	1.02E+06	A13725	3473225	3384289	1751341	659037	526920	30.09	524434	1	521949	55.9	0.01	23.5	18.6	23,2-23,7	18,3-18,8	23.4	19	22,2-24,6	18,0-20,1	79627	4.55	53.5	1.4
Goyet	Goyet Q56-1	SP3367	Right femur	25.4	no	no	E13409	Automated	30	A18079	no	1.70E+09	9.97E+05	A18175	3488818	3396570	1597465	586816	472088	29.55	469594	1.01	467102	54.9	0.01	24.3	19.6	24,1-24,6	19,3-19,9	23.8	19.6	22,5-25,1	18,5-20,7	72970	4.57	54.7	0.65
Goyet	Goyet Q56-1	SP3367	Right femur	25.4	no	no	E12805	Automated	30	A18381	no	2.17E+09	1.47E+06	A18477	2112135	2059455	1050182	388110	311401	29.65	309092	1.01	306785	56	0.01	23.7	19.1	23,4-24,1	18,8-19,5	25.2	20.8	23,6-26,8	19,5-22,2	47018	4.48	55.8	0.9
Goyet	Goyet Q56-1	SP4638	Right femur	25.9	no	no	E4863	Automated	5	F1680	no	8090000000	1470000	F1778	3690364	3607180	1614936	7136	5473	0.44	4778	1.15	4707	55.1	0	25.8	22.8	23,2-28,4	20,1-25,6	29.8	33	20,3-40,7	23,6-43,4	861	15.73	49.2	0.03
Goyet	Goyet Q56-1	SP4638	Right femur	35.1	yes	no	E5246	Automated	10	F3179	no	751000000	1210000	F3275	5136820	5043564	1089918	12008	9082	1.1	9016	1.01	8951	48.8	0	39.5	31.6	37,4-41,6	29,4-33,9	39.4	33.1	33,0-46,0	27,4-39,1	2313	25.47	48.4	0.01
Goyet	Goyet Q57-1	SP3368	Left tibia	1	no	no	E18852	Automated	30	A33378	no	1140000000	719000	A33474	2097488	2060809	661160	3701	2808	0.56	2799	1	2790	53.8	0	29.2	19.4	25,7-32,9	16,4-22,8	28.6	20	14,6-46,3	11,1-31,8	470	16.74	54.6	0.01
Goyet	Goyet Q57-1	SP3368	Left tibia	10.3	no	no	E18853	Automated	30	A33379	no	7750000000	825000	A33475	3312859	3256769	1381915	4662	3423	0.34	3407	1	3391	49.9	0	38.5	27.5	35,0-42,2	24,1-31,1	56.9	25	44,0-69,2	16,4-35,4	745	21.76	47.4	0.03
Goyet	Goyet Q57-1	SP3368	Left tibia	9.6	no	no	E18854	Automated	30	A33380	no	7120000000	847000	A33476	2165333	2122532	883578	6412	4908	0.73	4892	1	4877	51.5	0	37.7	28.5	34,8-40,7	25,5-31,6	29.8	25.6	20,8-40,1	18,3-34,0	1116	22.74	49.8	0.06
Goyet	Goyet Q57-1	SP3368	Left tibia	10.1	no	no	E18855	Automated	30	A33381	no	6630000000	710000	A33477	2750556	2694792	1362876	4559	3314	0.33	3303	1	3292	52.5	0	38.1	24.7	34,5-41,9	21,3-28,3	34.5	25.7	22,2-48,6	16,2-37,2	657	19.82	49.6	0.03
Goyet	Goyet Q57-1	SP3368	Left tibia	48.6	no	no	E2450	Automated	15	A5498	yes	53000000000	483000	A9018	1338307	1255528	825835	3428	2746	0.42	2743	1	2740	64.4	0	4.9	12.2	3,2-7,0	9,2-15,9	0	0	0,0-28,5	0,0-60,2	100	3.64	56.2	0.07
Goyet	Goyet Q57-1	SP3368	Left tibia	30	no	no	E2451	Automated	15	A5499	yes	43400000000	575000	A9019	1120558	1068071	638733	1787	1383	0.28	1383	1	1383	57.7	0	7.9	24.1	5,0-11,7	18,6-30,3	22.2	57.1	6,4-47,6	18,4-90,1	93	6.72	53.9	0.07
Goyet	Goyet Q57-1	SP3368	Left tibia	23.6	yes	no	E4227	Manually	10	D6396	no	2700000000	65500	D6444	3779475	3641050	1747122	2587	1784	0.15	1774	1.01	1766	50.3	0	41.9	32.8	37,1-46,8	27,8-38,0	44.7	20.8	28,6-61,7	10,5-35,0	438	24.55	50	0.01
Goyet	Goyet Q57-1	SP4639	Left tibia	21.5	no	no	E4864	Manually	5	F1681	no	8360000000	1340000	F1779	3280401	3227067	1431248	2013	1464	0.14	895	1.64	850	68.8	0	7.8	2.5	4,5-12,4	0,8-5,8	33.3	25	0,8-90,6	3,2-65,1	38	2.6	55.2	0
Goyet	Goyet Q57-1	SP4639	Left tibia	33.5	yes	no	E5247	Automated	10	F3180	no	4040000000	1100000	F3276	6635922	6534232	3306081	870	269	0.03	265	1.02	261	52.3	0	8.9	10.2	3,0-19,6	3,4-22,2	33.3	100	0,8-90,6	2,5-100,0	13	4.83	48.5	0
Goyet	Goyet Q57-2	SP3366	Right femur	1	no	no	E18844	Automated	30	A33368	no	816000000	759000	A33464	3396852	3320189	1415431	37884	30698	2.68	30553	1	30409	58.2	0	8.6	5.2	7,9-9,4	4,7-5,8	34.9	22.8	25,9-44,8	16,2-30,5	1439	4.69	49	0.01
Goyet	Goyet Q57-2	SP3366	Right femur	16.9	no	no	E18845	Automated	30	A33369	no	3220000000	695000	A33465	2914149	2841287	1566474	36154	28854	2.31	28744	1	28634	55.8	0	23.2	18.2	22,1-24,3	17,2-19,2	36.6	31.9	31,5-41,9	27,4-36,6	4083	14.15	49.5	0.07
Goyet	Goyet Q57-2	SP3366	Right femur	31.6	no	no	E18846	Automated	30	A33370	no	2710000000	874000	A33466	2701040	2640402	1409769	31966	25342	2.27	25237	1	25132	54.8	0	24.6	19.1	23,4-25,7	18,0-20,2	32.2	29	27,4-37,3	24,6-33,7	3753	14.81	49.5	0.06
Goyet	Goyet Q57-2	SP3366	Right femur	3	no	no	E18847	Automated	30	A33371	no	933000000	781000	A33467	2366964	2312004	1023535	21248	16920	2.08	16860	1	16800	55.4	0	21.1	16.3	19,8-22,5	15,1-17,7	43.8	33.3	36,9-51,0	27,4-39,6	2083	12.31	49.5	0.01
Goyet	Goyet Q57-2	SP3366	Right femur	12.7	no	no	E18848	Automated	30	A33372	no	3210000000	909000	A33468	5038043	4922817	2348092	16917	12842	0.72	12789	1	12736	50.2	0	37.7	28.8	35,9-39,6	27,0-30,8	41.6	31	35,4-48,1	25,7-36,6	2825	22	48.7	0.03
Goyet	Goyet Q57-2	SP3366	Right femur	10.7	no	no	E18849	Automated	30	A33373	no	1410000000	495000	A33469	5171477	5060215	2544394	27930	21601	1.1	21490	1.01	21379	51.3	0	37.1	30.1	35,6-38,5	28,7-31,6	39.9	31.7	35,1-44,9	27,5-36,1	4499	20.83	49.8	0.02
Goyet	Goyet Q57-2	SP3366	Right femur	10.2	no	no	E18851	Automated	30	A33377	no	1850000000	587000	A33473	1766335	1726051	889891	6608	5049	0.74	5027	1	5005	50.9	0	40	28.6	37,0-43,1	25,8-31,7	43.5	33.3	33,2-54,2	24,7-42,9	1107	21.93	49.7	0.02
Goyet	Goyet Q57-2	SP3366	Right femur	37.5	no	no	E2446	Automated	10	A39992	no	4730000000	916000	A40088	1765849	1708114	1053148	36177	28434	3.44	28306	1	28178	57.1	0	28.7	23.6	27,6-29,7	22,5-24,7	33.9	27.6	29,9-38,1	24,1-31,3	5239	18.43	54.6	0.26
Goyet	Goyet Q57-2	SP3366	Right femur	37.5	no	no	E2446	Automated	10	A40245	no	4900000000	859000	A40341	2430495	2365167	1386898	49711	38905	3.58	38709	1.01	38513	56.7	0	29.8	24.4	28,8-30,7	23,5-25,4	33.8	26.3	30,4-37,3	23,5-29,3	7211	18.53	54.8	0.27
Goyet	Goyet Q57-2	SP3366	Right femur	37.5	no	no	E2446	Automated	10	A40595	no	5680000000	2010000	A40691	5846445	5657816	3557824	118845	93522	3.34	93082	1	92642	57.5	0	29.3	23.5	28,7-29,9	22,9-24,1	33.8	27	31,5-36,0	25,1-28,9	17246	18.44	55	0.31
Goyet	Goyet Q57-2	SP3366	Right femur	43.8	no	no	E2445	Automated	15	A5493	yes	42700000000	755000	A9013	1549841	1417812	978878	4608	3601	0.47	3598	1	3595	54.6	0	8.2	20.4	6,4-10,3	17,2-23,8	13.5	30.8	4,5-28,8	9,1-61,4	230	6.39	50.8	0.11
Goyet	Goyet Q57-2	SP3366	Right femur	37.5	no	no	E2446	Automated	15	A5494	yes	21500000000	785000	A9014	1319178	1195670	823664	18064	14241	2.19	14232	1	14223	55.8	0	8.5	22.8	7,5-9,6	21,1-24,5	13.7	38.5	8,8-20,0	25,3-53,0	999	7.01	53	0.29
Goyet	Goyet Q57-2	SP3366	Right femur	18	no	no	E2553	Manually	10	A9080	yes	10500000000	855000	A9102	1012896	941581	594424	5614	4421	0.94	4418	1	4415	55	0	8.1	20.1	6,4-10,2	17,3-23,2	10.8	40	3,0-25,4	12,2-73,8	278	6.29	51.4	0.05
Goyet	Goyet Q57-2	SP3366	Right femur	18.1	yes	no	E2554	Manually	10	A9081	yes	1060000000	780000	A9103	1367967	1341860	527046	4653	3442	0.88	3436	1	3430	51.5	0	9.2	25.6	7,1-11,8	22,2-29,3	0	12.5	0,0-12,8	1,6-38,3	271	7.87	45.1	0
Goyet	Goyet Q57-2	SP3366	Right femur	29.9	yes	no	E4226	Manually	10	D6395	no	895000000	72600	D6443	4527905	4182685	1089677	11441	8631	1.05	8584	1.01	8540	49.7	0	45	35.3	42,8-47,3	32,9-37,6	42.6	37.5	36,3-49,0	31,6-43,6	2466	28.57	49	0.01
Goyet	Goyet Q57-2	SP4640	Right femur	20.1	no	no	E4865	Automated	5	F1682	no	5980000000	1580000	F1780	2624378	2554976	1226292	2690	2011	0.22	1376	1.46	1334	56.2	0	32.2	22.7	26,8-37,9	17,9-28,1	42.1	35.3	20,3-66,5	19,7-53,5	240	11.93	55	0.01
Goyet	Goyet Q57-2	SP4640	Right femur	21.1	yes	no	E5248	Automated	10	F3181	no	2330000000	921000	F3277	4869712	4780357	2213809	1760	1095	0.08	1092	1	1089	54.5	0	23.1	12.9	18,0-29,0	8,6-18,3	41.7	26.3	15,2-72,3	9,1-51,2	140	12.79	48.1	0
Goyet	Goyet Q57-3	SP3365	Right tibia	35.2	no	no	E2443	Automated	10	A39990	no	29000000000	224000	A40086	3082536	3012238	1709240	3818	2893	0.22	2893	1.01	2873	53.6	0	27.9	23.7	24,6-31,4	20,4-27,4	32.7	29.2	20,7-46,7	19,0-41,1	544	18.8	50.6	0.09
Goyet	Goyet Q57-3	SP3365	Right tibia	43.1	no	no	E2444	Automated	10	A39991	no	7930000000	1310000	A40087	2222472	2149570	1224434	6378	4905	0.52	4883	1	4861	57.2	0	22.7	18.9	20,3-25,3	16,5-21,4	47.2	34.9	35,3-59,3	24,9-45,9	699	14.25	49.3	0.04
Goyet	Goyet Q57-3	SP3365	Right tibia	35.2	no	no	E2443	Automated	10	A40243	no	25800000000	265000	A40339	2452006	2399822	1321209	2962	2211	0.22	2211	1.01	2197	52.5	0	28.7	21.3	24,9-32,7	17,8-25,3	20.9	27.7	10,0-36,0	15,6-42,6	412	18.63	49.1	0.07
Goyet	Goyet Q57-3	SP3365	Right tibia	43.1	no	no	E2444	Automated	10	A40244	no	7180000000	1180000	A40340	2449352	2371368	1312925	7099	5469	0.54	5452	1	5435	56.6	0	23.3	18.8	20,9-25,8	16,6-21,3	41.1	39	31,1-51,6	29,4-49,3	786	14.37	48.8	0.04
Goyet	Goyet Q57-3	SP3365	Right tibia	35.2	no	no	E2443	Automated	10	A40593	no	17000000000	407000	A40689	3446425	3378006	1838862	4271	3247	0.23	3223	1.01	3201	52.6	0	29.8	23.6	26,4-33,2	20,5-26,9	45.6	44.2	33,5-58,1	33,5-55,3	577	17.77	50.3	0.05
Goyet	Goyet Q57-3	SP3365	Right tibia	43.1	no	no	E2444	Automated	10	A40594	no	6930000000	3220000	A40690	4685442	4555759	2509251	13377	10332	0.53	10285	1	10238	56.7	0	23.2	16.2	21,5-25,0	14,6-17,9	52.3	38.6	43,4-61,0	31,3-46,3	1423	13.77	49.2	0.04
Goyet	Goyet Q57-3	SP3365	Right tibia	35.2	no	no	E2443	Automated	15	A5491	yes	49500000000	117000	A9011	1380659	1296359	842460	1464	1137	0.17	1134	1	1131	54	0	10.2	20.4	6,3-15,2	15,0-26,7	0	0	0,0-45,9	0,0-60,2	75	6.6	48	0.04
Goyet	Goyet Q57-3	SP3365	Right tibia	43.1	no	no	E2444	Automated	15	A5492	yes	31300000000	825000	A9012	1451505	1353098	859454	3374	2623	0.39	2623	1	2623	57.6	0	6	12.7	4,1-8,3	9,8-16,0	16.7	20	3,6-41,4	0,5-71,6	111	4.23	45.1	0.04
Goyet	Goyet Q57-3	SP3365	Right tibia	23.9	yes	no	E4225	Manually	10	D6394	no	333000000	17000	D6442	3630051	3245183	270559	4256	3305	1.57	3276	1.01	3257	48.6	0	44.6	31.5	41,1-48,2	28,2-35,0	52.3	39.3	41,4-63,0	30,4-48,8	928	28.08	47.2	0
Goyet	Goyet Q57-3	SP4641	Right tibia	19.2	no	no	E4866	Automated	5	F1683	no	2640000000	1760000	F1781	2558830	2497506	774227	10275	7974	1.33	6198	1.29	6129	55.5	0	28	21.1	25,6-30,5	18,9-23,5	46.4	35.9	36,8-56,1	27,7-44,7	1083	13.58	49	0.02
Goyet	Goyet Q57-3	SP4641	Right tibia	20.3	yes	no	E5249	Automated	10	F3182	no	754000000	901000	F3278	3789428	3707662	752337	10796	8349	1.43	8294	1.01	8239	52.3	0	34.8	28.2	32,7-37,0	26,1-30,5	36.6	37.4	29,8-43,8	31,0-44,1	1902	22.78	48.1	0.01
La Roche-à-Pierrot, Saint-Césaire	Saint-Césaire 1	SP28	Tibia	49.9	no	yes	E1963	Automated	15	A5309	yes	7320000000	NA	A5324	2099014	2061134	583949	592	437	0.08	434	1.01	431	54.8	0	2.9	6.2	0,4-10,1	1,7-15,0	0	NA	0,0-84,2	NA	8	1.83	40.6	0
La Roche-à-Pierrot, Saint-Césaire	Saint-Césaire 1	SP28	Tibia	47.9	no	yes	E1965	Automated	15	A5310	yes	8440000000	NA	A5325	1869241	1830878	457980	409	300	0.07	300	1	300	55.2	0	2.6	4.2	0,1-13,5	0,5-14,3	0	NA	0,0-97,5	NA	6	2	42.5	0
La Roche-à-Pierrot, Saint-Césaire	Saint-Césaire 1	SP28	Tibia	49.9	no	yes	E1968	Automated	15	A5311	yes	2856000000	NA	A5326	1757179	1721210	434076	543	406	0.09	394	1.03	385	54	0	1.3	14.7	0,0-6,9	7,6-24,7	33.3	100	0,8-90,6	2,5-100,0	13	3.2	42.7	0
La Roche-à-Pierrot, Saint-Césaire	Saint-Césaire 1	SP28	Tibia	47.9	no	yes	E1970	Automated	15	A5312	yes	3756000000	NA	A5327	1227719	1204962	253854	335	243	0.1	239	1.02	235	51.4	0	16.3	8.7	7,3-29,7	2,4-20,8	0	0	0,0-97,5	0,0-97,5	17	7	48.4	0
La Roche-à-Pierrot, Saint-Césaire	Saint-Césaire 1	SP28	Tibia	49.9	no	yes	E1973	Automated	15	A5313	yes	5080000000	NA	A5328	1769461	1733040	348201	430	303	0.09	302	1	301	46.6	0	11.7	38.3	4,8-22,6	26,1-51,8	66.7	100	9,4-99,2	15,8-100,0	32	10.56	41.4	0
La Roche-à-Pierrot, Saint-Césaire	Saint-Césaire 1	SP28	Tibia	47.9	no	yes	E1975	Automated	15	A5314	yes	6880000000	NA	A5329	1922753	1887851	295833	579	423	0.14	421	1	420	49	0	16.9	30	9,5-26,7	18,8-43,2	0	0	0,0-60,2	0,0-97,5	38	8.98	41.7	0
La Roche-à-Pierrot, Saint-Césaire	Saint-Césaire 1	SP28	Tibia	49.9	no	yes	E1978	Automated	15	A5315	yes	12160000000	NA	A5330	1413142	1379914	339587	583	451	0.13	450	1	449	52.8	0	10.4	24.4	4,3-20,3	15,3-35,4	0	NA	0,0-60,2	NA	33	7.32	42	0
La Roche-à-Pierrot, Saint-Césaire	Saint-Césaire 1	SP28	Tibia	47.9	no	yes	E1979	Automated	15	A5316	yes	9760000000	NA	A5331	1623896	1579475	441059	827	640	0.15	638	1	636	53.5	0	11.5	21.3	6,4-18,5	14,0-30,2	50	75	15,7-84,3	19,4-99,4	35	5.47	41.8	0
La Roche-à-Pierrot, Saint-Césaire	Saint-Césaire 1	SP28	Tibia	17.2	no	no	E1980	Automated	15	A5317	yes	13640000000	NA	A5332	1276132	1251532	297818	447	332	0.11	332	1	332	49.2	0	10.7	21.7	4,7-19,9	12,1-34,2	0	0	0,0-60,2	0,0-70,8	25	7.53	45.9	0
La Roche-à-Pierrot, Saint-Césaire	Saint-Césaire 1	SP28	Tibia	66.1	yes	no	E2511	Automated	10	A9040	yes	316000000	825000	A9056	2034545	1474138	704247	632097	527479	74.9	525176	1	522883	61.9	0.01	0.4	1	0,4-0,5	0,9-1,1	0.7	0	0,1-2,6	0,0-3,1	1670	0.32	62	0.01
La Roche-à-Pierrot, Saint-Césaire	Saint-Césaire 1	SP28	Tibia	45	no	no	E2547	Automated	10	A9074	yes	9200000000	780000	A9096	1224016	1197887	438408	735	562	0.13	562	1	562	57.4	0	6.7	18.4	2,9-12,7	10,9-28,1	20	0	0,5-71,6	0,0-60,2	31	5.52	47.8	0
La Roche-à-Pierrot, Saint-Césaire	Saint-Césaire 1	SP28	Tibia	49	yes	no	E2548	Automated	10	A9075	yes	202000000	840000	A9097	1607120	1541690	870893	6041	4962	0.57	4940	1	4918	67.6	0	0.9	1	0,4-1,7	0,4-2,1	100	33.3	2,5-100,0	0,8-90,6	19	0.38	55.6	0
La Roche-à-Pierrot, Saint-Césaire	Saint-Césaire 1	SP28	Tibia	40.9	no	no	E1225	Automated	10	B2550	no	NA	NA	B2562	no	no	no	no	no	no	no	no	no	no	no	no	no	no	no	no	no	no	no	no	no	no	no
La Roche-à-Pierrot, Saint-Césaire	Saint-Césaire 1	SP28	Tibia	40.9	no	no	E1225	Automated	10	B9722	yes	NA	NA	B9754	no	no	no	no	no	no	no	no	no	no	no	no	no	no	no	no	no	no	no	no	no	no	no
La Roche-à-Pierrot, Saint-Césaire	Saint-Césaire 1	SP28	Tibia	40.9	no	no	E1225	Automated	10	B9723	no	NA	NA	B9755	no	no	no	no	no	no	no	no	no	no	no	no	no	no	no	no	no	no	no	no	no	no	no
La Roche-à-Pierrot, Saint-Césaire	Saint-Césaire 1	SP28	Tibia	40.9	no	no	E1225	Automated	10	B9738	yes	NA	NA	B9770	no	no	no	no	no	no	no	no	no	no	no	no	no	no	no	no	no	no	no	no	no	no	no
La Roche-à-Pierrot, Saint-Césaire	Saint-Césaire 1	SP28	Tibia	40.9	no	no	E1225	Automated	10	B9739	no	NA	NA	B9771	no	no	no	no	no	no	no	no	no	no	no	no	no	no	no	no	no	no	no	no	no	no	no
La Roche-à-Pierrot, Saint-Césaire	Saint-Césaire 1	SP28	Tibia	24.5	no	no	E8389	Automated	10	A10203	no	16226250000	554500	A10299	no	no	no	no	no	no	no	no	no	no	no	no	no	no	no	no	no	no	no	no	no	no	no
La Roche-à-Pierrot, Saint-Césaire	Saint-Césaire 1	SP28	Tibia	NA	no	yes	E8390	Automated	10	A10204	no	6295000000	585500	A10300	no	no	no	no	no	no	no	no	no	no	no	no	no	no	no	no	no	no	no	no	no	no	no
La Roche-à-Pierrot, Saint-Césaire	Saint-Césaire 1	SP28	Tibia	NA	no	yes	E8391	Automated	10	A10205	no	3101250000	548500	A10301	no	no	no	no	no	no	no	no	no	no	no	no	no	no	no	no	no	no	no	no	no	no	no
La Roche-à-Pierrot, Saint-Césaire	Saint-Césaire 1	SP28	Tibia	15.1	no	no	E8392	Automated	10	A10206	no	13436250000	518250	A10302	no	no	no	no	no	no	no	no	no	no	no	no	no	no	no	no	no	no	no	no	no	no	no
La Roche-à-Pierrot, Saint-Césaire	Saint-Césaire 1	SP28	Tibia	NA	no	yes	E8393	Automated	10	A10207	no	2382625000	157600	A10303	no	no	no	no	no	no	no	no	no	no	no	no	no	no	no	no	no	no	no	no	no	no	no
La Roche-à-Pierrot, Saint-Césaire	Saint-Césaire 1	SP28	Tibia	NA	no	yes	E8394	Automated	10	A10208	no	4486250000	589750	A10304	no	no	no	no	no	no	no	no	no	no	no	no	no	no	no	no	no	no	no	no	no	no	no
Spy	Spy 14b	SP4651	Right humerus	20.9	no	no	E4876	Automated	5	F1694	no	9220000000	1170000	F1792	2812968	2651409	1818843	21518	14608	1.18	14170	1.03	14069	63.7	0	5.9	4.4	5,0-6,8	3,7-5,3	13.8	10.3	3,9-31,7	2,9-24,2	702	4.81	63	0.05
Spy	Spy 14b	SP4651	Right humerus	21	yes	no	E5258	Automated	10	F3193	no	3270000000	1440000	F3289	3572627	3432900	1756051	18522	9904	1.05	9825	1.01	9750	58.4	0	5.8	4.5	4,8-7,0	3,6-5,6	0	0	0,0-21,8	0,0-28,5	475	4.8	56.3	0.01
Spy	Spy 16	SP4654	Left femur	25.5	no	no	E4879	Automated	5	F1698	no	5230000000	1420000	F1796	2688870	2636366	1211171	2013	1462	0.17	672	2.18	628	54.8	0	16.3	8.8	10,7-23,3	5,1-14,0	0	0	0,0-84,2	0,0-45,9	77	5.27	52.5	0
Spy	Spy 16	SP4654	Left femur	25.4	yes	no	E5260	Automated	10	F3195	no	1620000000	1200000	F3291	3003681	2954523	1071503	721	318	0.07	317	1	316	57.2	0	9.2	7.1	3,5-19,0	2,0-17,3	0	0	0,0-84,2	0,0-84,2	19	5.97	56.4	0
Spy	Spy 92b	SP3819	Upper left I1	15.2	no	yes	E3291	Manually	10	A9326	no	270000000	965000	A9338	3390675	3180821	1557083	372982	306684	23.95	305255	1	303840	68.6	0.01	0.6	0.8	0,6-0,7	0,7-0,9	1.2	1.9	0-6,7	0-10,1	1714	0.56	68.7	0
Spy	Spy 92b	SP3819	Upper left I1	12.1	yes	no	E3343	Manually	10	R5541	no	27800000	995000	R5557	11928925	9182128	4375163	478281	378067	10.93	296337	1.28	228999	54.5	0.01	19	34	18,7-19,3	33,6-34,5	24.5	44.2	22,9-26,2	41,6-46,8	42415	11.22	49.8	0
Spy	Spy 430a	SP4652	Right hand phalanx	12	no	no	E4877	Automated	5	F1695	no	1520000000	1150000	F1793	2843726	2791580	334586	6733	5040	2.01	1861	2.71	1795	53.7	0	7	3.5	4,6-10,2	2,0-5,7	0	0	0,0-70,8	0,0-45,9	76	1.51	51.8	0
Spy	Spy 5a	SP4650	Right humerus	24.9	no	no	E4875	Automated	5	F1693	no	41600000000	1200000	F1791	3269382	3053074	2460779	26268	16791	1.07	16645	1.01	16533	66.3	0	5.5	4.5	4,7-6,3	3,8-5,4	4.3	2.8	0,1-21,9	0,1-14,5	837	4.98	65.8	0.23
Spy	Spy 5a	SP4650	Right humerus	30.4	yes	no	E5257	Automated	10	F3192	no	30200000000	1210000	F3288	3225376	2985205	2300281	24282	12156	1.06	12052	1.01	11950	62.4	0	5.6	4.9	4,7-6,6	4,0-5,9	5.3	3.4	0,1-26,0	0,1-17,8	579	4.76	61.1	0.11
Spy	Spy 8	SP4653	Right femur	22.8	no	no	E4878	Automated	10	A24672	no	16900000000	1020000	A24768	363811	354584	230563	313	242	0.14	242	1	242	56.1	0	19.2	23.1	9,6-32,5	12,5-36,8	0	NA	0,0-97,5	NA	41	16.94	57.9	0.04
Spy	Spy 8	SP4653	Right femur	22.8	no	no	E4878	Automated	10	A24673	no	14300000000	1070000	A24769	235727	229848	147645	224	163	0.15	163	1	163	54.8	0	28.1	30	13,7-46,7	14,7-49,4	NA	0	NA	0,0-97,5	29	17.79	56.7	0.03
Spy	Spy 8	SP4653	Right femur	22.8	no	no	E4878	Automated	10	A24674	no	15000000000	1060000	A24770	276443	269386	171233	241	169	0.14	169	1	169	51.4	0	42.4	32.4	25,5-60,8	17,4-50,5	100	33.3	2,5-100,0	0,8-90,6	34	20.12	52.8	0.03
Spy	Spy 8	SP4653	Right femur	22.8	no	no	E4878	Automated	5	F1696	no	7620000000	1340000	F1794	5140980	5025472	2675790	5956	4381	0.22	3216	1.36	3153	54.8	0	33.9	24.2	30,3-37,6	21,0-27,7	22.6	13.2	9,6-41,1	5,5-25,3	645	14.72	54.4	0.02
Spy	Spy 8	SP4653	Right femur	23	yes	no	E5259	Automated	10	F3194	no	3260000000	1050000	F3290	3426399	3363977	1655091	758	291	0.05	290	1	289	49.7	0	22.8	18.9	12,7-35,8	9,4-32,0	33.3	20	0,8-90,6	0,5-71,6	31	10.65	44.7	0
Spy	Spy 94a	SP3818	Upper right M3	13.8	no	yes	E3289	Manually	10	A9324	no	1360000000	775000	A9336	2862155	2738735	1283040	11499	8963	0.9	8954	1	8945	56.9	0	18	21.1	16,3-19,8	19,0-23,2	31.9	34.4	21,2-44,2	22,9-47,3	1062	11.85	48.9	0.01
Spy	Spy 94a	SP3818	Upper right M3	14.5	yes	no	E3342	Manually	10	R5540	no	141000000	1000000	R5556	13346484	12504489	6128030	2293438	1735792	37.43	1647643	1.05	1563117	48.1	0.03	29.7	41.1	29,6-29,9	40,9-41,3	28.1	39.6	27,5-28,7	38,9-40,4	358376	20.65	48.4	0.06
Spy	Spy 572a	SP9961	Right scapula	12.5	no	no	E17838	Automated	30	A29154	no	61500000000	1600000	A29250	2646428	2583353	1864935	68112	50619	3.65	50366	1.01	50114	61.8	0	2.7	2.6	2,4-3,1	2,3-2,9	2.1	2.1	0,1-11,1	0,1-11,1	1272	2.51	56.8	0.56
Spy	Spy 572a	SP9961	Right scapula	24.3	no	no	E17839	Automated	30	A29155	no	31800000000	1310000	A29251	2545568	2405271	1879728	160489	130131	8.54	129602	1	129073	67	0	1.1	0.6	1,0-1,3	0,5-0,7	3.6	2.5	0,1-18,3	0,1-13,2	924	0.71	64.3	0.25
Spy	Spy 572a	SP9961	Right scapula	14.7	no	no	E17840	Automated	30	A29156	no	31000000000	1480000	A29252	4452387	4342167	2949297	163930	125568	5.56	125009	1	124453	60.5	0	2.1	1.6	1,9-2,3	1,4-1,8	5.6	4.5	1,8-12,5	1,5-10,2	2162	1.72	57.3	0.29
Spy	Spy 572a	SP236	Small fragment of right scapula	10	yes	no	E18136	Automated	30	A30078	no	3230000000	1000000	A30174	2604813	2493167	1483615	22113	13877	1.49	13818	1	13760	57.7	0	5.8	5.5	4,9-6,7	4,6-6,4	5.6	3.3	0,1-27,3	0,1-17,2	773	5.57	57.1	0.02
Spy	Spy 572a	SP236	Small fragment of right scapula	9.2	yes	no	E18137	Automated	30	A30079	no	10800000000	992000	A30175	2269267	2148366	1618039	22352	14845	1.38	14793	1	14742	60.6	0	6.5	5.7	5,6-7,4	4,8-6,7	6.2	6.7	0,8-20,8	0,8-22,1	819	5.52	61.3	0.08
Spy	Spy 572a	SP236	Small fragment of right scapula	26.4	yes	no	E18138	Automated	30	A30080	no	56700000000	803000	A30176	2566601	2463887	1995195	30183	20577	1.51	20486	1	20395	58.6	0	5.2	5.2	4,6-5,9	4,5-6,0	11.4	11.1	3,8-24,6	3,7-24,1	1095	5.32	58.5	0.47
Spy	Spy 572a	SP236	Small fragment of right scapula	23.7	yes	no	E18036	Automated	30	A32397	no	19500000000	826000	A32493	708027	691603	492675	8681	5744	1.76	5740	1	5736	54.7	0	7.7	5.4	6,2-9,4	4,1-7,0	11.1	5.3	0,3-48,2	0,1-26,0	371	6.46	54.7	0.19
Trou Magrite	TM 2422-36	TMA002.A	Left femur	NA	no	no	E32529	Automated	NA	NA	no	313000000	NA	TMA002.A0102 (Lib.J.1530)	8315952	8315952	2555451	41151	31789	1.61	27207	1.17	23508	44.4	0	41.4	36.1	40,2-42,7	34,8-37,3	43.7	35.9	40,2-47,3	32,8-39,2	7801	24.54	44.1	0.01
Trou Magrite	TM 2422-36	TMA002.A	Left femur	NA	no	no	E32529	Automated	NA	Lib.J.2546	no	313000000	NA	TMA002.A0103 (Lib.J.3500)	no	no	no	no	no	no	no	no	no	no	no	no	no	no	no	no	no	no	no	no	no	no	no
Walou Cave	WA97 G24–120	SP4907	Lower left P1	15.4	no	no	E5326	Automated	10	F3205	no	7707500000	1142750	F3301	3690376	3560478	2069864	6864	5621	0.33	5590	1.01	5559	69.3	0	4.1	2.4	3,0-5,5	1,6-3,5	0	0	0,0-52,2	0,0-26,5	115	2.05	48.5	0
Walou Cave	WA97 G24–120	SP4907	Lower left P1	21.9	yes	no	E5849	Automated	10	F7395	no	106487500	147925	F7492	2472251	2397144	1287371	17409	14618	1.35	14553	1	14489	69.6	0	1.3	1	0,9-1,8	0,7-1,4	0	0	0,0-70,8	0,0-33,6	137	0.94	61.5	0

## Sheet: 1.2 Deeper sequencing GoyetQ56-
Supplementary Data Table 1.2: General characteristics and summary statistics of the deeper shotgun sequencing for the selected single stranded DNA libraries of Goyet Q56-1. Sequencing data aligned to the hg19 with ancient DNA parameters, filtered for a minimum length of at least 35 base pairs and a mapping quality of at least 25. ID – identifier; mg – milligram; microL – microliter; bp – base pai…
Sample information															Shotgun sequence summary statistics (all sequences)											Terminal deamination				Conditional terminal demination				Deaminated sequences summary statistics
Site	Sample ID (archeological)	Sample ID (internal)	Skeletal element	Bone powder sampled (mg)	Bleach pre-treatment	Phosphate pre-treament	Extract ID	Downstream processing	Input for library preparation (microL)	Unindexed library ID	UDG-treated libraries	Quantification. pre-Indexing total (Number of molecules)	Quantification pre-Indexing Spike-in (Number of molecules)	Indexed library ID	Raw sequences	Merged sequences	Sequences >35 bp	Sequences mapped to hg19, >35bp	Sequences mapped to hg19, >35bp, MQ25	Percentage of sequences mapped	Unique mapped sequences	Average duplication rate	Singleton sequences	Average sequence length	Current coverage in the library	C->T at 5' end	C->T at 3' end	Confidence intervals C->T at 5' end	Confidence intervals C->T at 3' end	Conditional C->T at 5' end	Conditional C->T at 3' end	Confidence intervals Conditional C->T at 5' end	Confidence intervals Conditional C->T at 3' end	Sequences after filtering for deamination	Percentage of deaminated sequences	Average size deaminated sequences	Current coverage in the library mapptrack
Goyet	Goyet Q56-1	SP3367	Right femur	25.4	no	no	E10533	Automated	30	A13629	no	3.43E+09	1.02E+06	A13725	2576788596	2551839458	2239078409	869456310	696546839	38.83	378792248	1.84	203871956	56.6	7.5	23.6	18.3	23,6-23,7	18,3-18,3	24.1	18.9	24,1-24,2	18,9-19,0	57521745	2.57	56.1	1.28
Goyet	Goyet Q56-1	SP3367	Right femur	25.4	no	no	E13409	Automated	30	A18079	no	1.70E+09	9.97E+05	A18175	2433311522	2407820902	2127059592	801486953	645508049	37.68	307183470	2.1	140064167	55.3	5.94	24.4	19.3	24,4-24,4	19,3-19,3	24.9	20	24,9-25,0	19,9-20,0	47888538	2.25	55.1	1.04
Goyet	Goyet Q56-1	SP3367	Right femur	25.4	no	no	E12805	Automated	30	A18381	no	2.17E+09	1.47E+06	A18477	1985412032	1965687894	1728217394	647437002	519168443	37.46	259545067	2	126245598	56.1	5.09	23.7	19.1	23,7-23,7	19,1-19,1	24.2	19.7	24,1-24,2	19,6-19,7	39442794	2.28	55.9	0.87

## Sheet: 1.3 F-statistics Goyet Q56-1
Supplementary Data Table 1.3: D-statistics of the single stranded DNA libraries of Goyet Q56-1 selected for deeper sequencing, to investigate possible differences due to present-day modern human contamination. The D-statistic takes the form of D(Goyet Q56-1all, Goyet Q56-1deaminated; Test, Mbuti) where “Test” is a present-day population from the Simons Genome Diversity Project (SGDP) and three Mb…
W	X	Y	Z	D	Standard error	Zscore	BABA	ABBA	Number of SNPs
F9127_all	F9127_deam	French	Mbuti	-0.0088	0.0051	-1.735	7096	7222	5277700
F9127_all	F9127_deam	Norwegian	Mbuti	-0.0065	0.0056	-1.167	7152	7246	5277171
F9127_all	F9127_deam	Georgian	Mbuti	-0.0069	0.0052	-1.328	7123	7222	5277697
F9127_all	F9127_deam	Han	Mbuti	-0.0043	0.005	-0.861	7179	7242	5277688
F9127_all	F9127_deam	Dai	Mbuti	-0.006	0.0048	-1.245	7155	7241	5277731
F9127_all	F9127_deam	Surui	Mbuti	-0.0029	0.0057	-0.506	7158	7200	5277361
F9127_all	F9127_deam	Mixe	Mbuti	-0.0061	0.0052	-1.178	7131	7218	5277620
F9127_all	F9127_deam	Pima	Mbuti	-0.0101	0.0054	-1.882	7138	7284	5277498
F9127_all	F9127_deam	Papuan	Mbuti	-0.0056	0.0048	-1.171	7276	7358	5277751
F9128_all	F9128_deam	French	Mbuti	-0.0103	0.0055	-1.87	6415	6548	4696575
F9128_all	F9128_deam	Norwegian	Mbuti	-0.0104	0.0061	-1.699	6435	6570	4696127
F9128_all	F9128_deam	Georgian	Mbuti	-0.0101	0.0055	-1.822	6429	6560	4696574
F9128_all	F9128_deam	Han	Mbuti	-0.0121	0.0055	-2.199	6429	6587	4696565
F9128_all	F9128_deam	Dai	Mbuti	-0.0119	0.0053	-2.233	6448	6603	4696605
F9128_all	F9128_deam	Surui	Mbuti	-0.0158	0.0059	-2.682	6435	6642	4696288
F9128_all	F9128_deam	Mixe	Mbuti	-0.0123	0.0057	-2.155	6437	6597	4696496
F9128_all	F9128_deam	Pima	Mbuti	-0.0095	0.0057	-1.658	6477	6601	4696392
F9128_all	F9128_deam	Papuan	Mbuti	-0.0094	0.0052	-1.804	6516	6639	4696627
F9129_all	F9128_deam	Papuan	Mbuti	-0.006	0.0048	-1.258	7868	7963	4654157
F9129_all	F9129_deam	French	Mbuti	-0.009	0.0058	-1.549	5479	5579	4228499
F9129_all	F9129_deam	Norwegian	Mbuti	-0.0065	0.0065	-0.991	5485	5557	4228093
F9129_all	F9129_deam	Georgian	Mbuti	-0.0032	0.0057	-0.567	5502	5538	4228500
F9129_all	F9129_deam	Han	Mbuti	0.0014	0.0057	0.244	5516	5501	4228482
F9129_all	F9129_deam	Dai	Mbuti	0.0039	0.0054	0.719	5530	5487	4228518
F9129_all	F9129_deam	Surui	Mbuti	-0.0114	0.0062	-1.84	5449	5576	4228195
F9129_all	F9129_deam	Mixe	Mbuti	-0.0091	0.0061	-1.488	5452	5552	4228423
F9129_all	F9129_deam	Pima	Mbuti	-0.0041	0.0061	-0.674	5506	5551	4228322
F9129_all	F9129_deam	Papuan	Mbuti	0.0019	0.0056	0.329	5611	5590	4228539
