# Supplementary material for: Genetic diversity of late Neanderthals in northwestern Europe
Source: Nature. 2026 Jun 24;655(8122):409–17. doi: 10.1038/s41586-026-10625-1 (PMC13345965; doi:10.1038/s41586-026-10625-1)
Supplement: Supplementary file 4 — General characteristics and summary statistics of the mitochondrial capture data. [file 41586_2026_10625_MOESM4_ESM.xlsx]

## Sheet: 2.1 mtDNA libraries mapped rCRS
Supplementary Data Table 2.1: General characteristics and summary statistics of the single stranded DNA libraries of late Neandertals from present-day Belgium and France enriched for human mitochondrial sequences. Sequencing data aligned to the human mtDNA with ancient DNA parameters, filtered for a minimum length of at least 35 base pairs and a mapping quality of at least 25. Lineage assignment …
Sample information																MT-capture sequence summary statistics (all sequences)												Terminal deamination				Conditional terminal demination				Deaminated sequences summary statistics				Lineage assignment (all sequences)						Lineage assignment (deaminated sequences)
Site	Sample ID (archeological)	Sample ID (internal)	Skeletal element	Bone powder sampled (mg)	Bleach pre-treatment	Phosphate pre-treament	Extract ID	Input for library preparation (microL)	Unindexed library ID	UDG-treated libraries	Quantification pre-Indexing total (Number of molecules)	Quantification pre-Indexing Spike-in (Number of molecules)	Indexed library ID	Captured library ID (Round 1)	Captured library ID (Round 2)	Raw sequences	Merged sequences	FILTER	Sequences >35 bp	Sequences mapped to hg19, >35bp	Sequences mapped to hg19, >35bp, MQ25	Percentage of sequences mapped	Unique mapped sequences	Average duplication rate	Singleton sequences	Average sequence length	Calculated MT coverage	C->T at 5' end	C->T at 3' end	Confidence intervals C->T at 5' end	Confidence intervals C->T at 3' end	Conditional C->T at 5' end	Conditional C->T at 3' end	Confidence intervals Conditional C->T at 5' end	Confidence intervals Conditional C->T at 3' end	Sequences after filtering for deamination	Percentage mapped of deaminated sequences	Average size deaminated sequences	Calculated deaminated MT coverage	Sequences with modern human state	Sequences with Neandertal state	Sequences with conflicting states	Percentage sequences with modern human state	Percentage equences with Neandertal state	Percentage sequences with conflicting states	Sequences with modern human state	Sequences with Neandertal state	Sequences with conflicting states	Percentage sequences with modern human state
Arcy-sur-Cure	AR-14	SP3820	Skull fragment	8.2	no	yes	E3292	10	A9327	no	NA	NA	A9339	R3308	NA	2193706	2138533	2138424	952347	29256	29224	3.069	2956	9.89	435	60.7	10.834	6.5	7.4	4.8-8.6	5.4-9.9	10	18.8	0.3-44.5	4.0-45.6	151	0.516699	57.6	0.524836	687	99	9	86.42	12.45	1.13	9	28	0	24.32
Arcy-sur-Cure	AR-14	SP3820	Skull fragment	8.2	no	yes	E3292	10	A9327	no	NA	NA	A9339	R3308	NA	3202155	3128734	3128599	1403001	137355	137318	9.787	4050	33.91	624	60.1	14.6973	6.7	6.8	5.2-8.4	5.1-8.8	9.1	20	0.2-41.3	5.7-43.7	206	0.150017	56.7	0.704689	1029	111	11	89.4	9.64	0.96	17	31	0	35.42
Arcy-sur-Cure	AR-14	SP3820	Skull fragment	8.2	no	yes	E3293	10	A9328	no	2820000000	490000	A9340	R3309	NA	1799133	1747300	1747194	931127	90727	90677	9.738	26150	3.47	9165	67.8	106.974	13	13	12.2-13.9	12.0-14.0	35.9	34.4	28.9-43.4	28.8-40.4	2256	2.48795	57.1	7.77729	5489	1691	78	75.63	23.3	1.07	87	368	2	19.04
Arcy-sur-Cure	AR-14	SP3820	Skull fragment	8.2	no	yes	E3293	10	A9328	no	2820000000	490000	A9340	R3309	NA	2624306	2559243	2559103	1377916	430109	429987	31.206	49384	8.71	12454	64.8	193.089	13.6	13.1	13.0-14.2	12.4-13.8	33	30.3	28.3-38.0	26.5-34.2	4653	1.08213	56.3	15.818	10896	3065	202	76.93	21.64	1.43	252	713	15	25.71
Arcy-sur-Cure	AR-14	SP3820	Skull fragment	8.2	no	yes	E3293	5	A9380	NA	NA	NA	A9396	R4306	NA	1585665	1516745	1516612	806048	91	91	0.011	91	1	91	75.6	0.415354	4.5	12.5	0.1-22.8	1.6-38.3	0	NA	0.0-97.5	NA	5	5.49451	63.6	0.0191925	29	5	0	85.29	14.71	0	0	0	0	0
Arcy-sur-Cure	AR-14	SP3820	Skull fragment	8.2	no	yes	E3293	5	A9381	NA	1130000000	NA	A9397	R4307	NA	884309	854329	854231	434474	36298	36288	8.352	16220	2.24	6238	64	62.678	13.4	14.1	12.4-14.5	12.8-15.4	33	27.3	24.6-42.4	21.2-34.0	1554	4.28241	56.2	5.27509	3483	1023	48	76.48	22.46	1.05	68	262	0	20.61
Arcy-sur-Cure	AR-30	SP3821	Skull fragment	18.19	yes	no	E3344	10	A24675	no	151712500	105600	A24771	B30341	B30725	474595	453935	453913	240603	191631	191627	79.644	3856	49.7	1393	53.5	12.4581	44.9	30.4	42.2-47.7	27.7-33.1	38.9	26.3	29.7-48.7	21.0-32.2	1338	0.698231	53.4	4.31583	25	738	7	3.25	95.84	0.91	4	254	0	1.55
Arcy-sur-Cure	AR-30	SP3821	Skull fragment	18.19	yes	no	E3344	10	A24676	no	108837500	65200	A24772	B30342	B30726	434705	419452	419431	236158	188293	188292	79.731	2878	65.42	922	53.2	9.23321	44.2	33.8	41.1-47.4	30.6-37.2	37.7	33.2	28.5-47.7	26.7-40.2	1038	0.551271	53.4	3.34293	12	580	2	2.02	97.64	0.34	1	195	0	0.51
Arcy-sur-Cure	AR-30	SP3821	Skull fragment	18.19	yes	no	E3344	8	A24677	no	168187500	122575	A24773	B30343	B30727	561015	538121	538098	284757	226611	226496	79.54	3560	63.62	1223	53.1	11.413	45.5	29.6	42.5-48.4	26.8-32.6	46.8	29	36.4-57.4	23.4-35.2	1169	0.516124	52.3	3.6931	12	617	5	1.89	97.32	0.79	2	188	1	1.05
Arcy-sur-Cure	AR-30	SP3821	Skull fragment	22	no	yes	E3294	10	A9329	NA	1090000000	NA	A9341	R3310	NA	1886927	1843016	1842968	1340001	2482	2482	0.185	711	3.49	252	60.9	2.61422	14.4	22.4	9.5-20.5	14.9-31.5	44.4	35.7	13.7-78.8	12.8-64.9	89	3.58582	52.9	0.283602	129	35	0	78.66	21.34	0	3	14	0	17.65
Arcy-sur-Cure	AR-30	SP3821	Skull fragment	22	no	yes	E3294	10	A9329	NA	1090000000	NA	A9341	R3310	NA	2599964	2542589	2542513	1840548	11579	11579	0.629	1232	9.4	108	58.5	4.35132	16.1	23.3	12.0-21.0	16.9-30.6	30.8	33.3	9.1-61.4	13.3-59.0	142	1.22636	51.1	0.437987	233	73	0	76.14	23.86	0	4	22	0	15.38
Arcy-sur-Cure	AR-30	SP3821	Skull fragment	22	no	yes	E3295	10	A9330	no	2565000000	180000	A9342	R3311	NA	1770089	1713400	1713348	1208730	43712	43704	3.616	5444	8.03	1199	68.2	22.3863	23.1	33.6	20.8-25.5	29.7-37.5	26.8	47.7	15.8-40.3	32.5-63.3	774	1.771	58	2.7065	900	504	8	63.74	35.69	0.57	15	123	2	10.71
Arcy-sur-Cure	AR-30	SP3821	Skull fragment	22	no	yes	E3295	10	A9330	no	2565000000	180000	A9342	R3311	NA	2520378	2442383	2442273	1651231	109653	109583	6.636	7375	14.86	1575	68.5	30.4735	23.5	32.9	21.5-25.6	29.6-36.3	30	45.3	19.6-42.1	32.8-58.3	1027	0.937189	58.2	3.60372	1322	673	14	65.8	33.5	0.7	31	174	1	15.05
Arcy-sur-Cure	AR-30	SP3821	Skull fragment	22	no	yes	E3295	5	A9382	NA	2440000000	NA	A9398	R4308	NA	1310416	1268713	1268650	842478	10495	10491	1.245	4814	2.18	1940	63	18.3067	22.7	29.9	20.3-25.2	26.5-33.5	36.2	51.7	24.0-49.9	38.4-64.8	741	7.0632	53.7	2.40232	863	404	7	67.74	31.71	0.55	13	104	2	10.92
Arcy-sur-Cure	AR-30	SP3821	Skull fragment	22	no	yes	E3295	5	A9383	NA	2120000000	NA	A9399	R4309	NA	1533576	1485971	1485906	1007193	12950	12949	1.286	5055	2.56	1592	63.2	19.2616	24.5	32.2	22.1-27.0	28.7-35.9	38	53.7	26.8-50.3	41.1-66.0	789	6.09313	54.2	2.57909	838	429	6	65.83	33.7	0.47	16	101	1	13.56
Arcy-sur-Cure	AR-30	SP3821	Skull fragment	18.2	yes	no	E3344	5	F1995	no	182000000	329000	F2792	D8306	D8370	829019	817460	817449	453239	392341	392338	86.563	3407	115.16	978	57.3	11.7744	39.7	33.2	36.6-42.9	30.0-36.4	36.2	30.1	26.5-46.7	22.9-38.0	1008	0.256921	57.2	3.4771	18	751	7	2.32	96.78	0.9	4	206	3	1.88
Arcy-sur-Cure	AR-30	SP3821	Skull fragment	18.19	yes	no	E3344	5	F1996	NA	215737500	348500	F2793	D8307	D8371	496258	489956	489947	256942	221809	221798	86.322	2657	83.48	691	56.9	9.11636	44.1	43.5	40.6-47.6	39.5-47.7	39	41.7	29.4-49.3	32.7-51.0	886	0.399463	55.5	2.96837	19	605	6	3.02	96.03	0.95	6	178	2	3.23
Arcy-sur-Cure	AR-30	SP3821	Skull fragment	18.19	yes	no	E3344	10	R5542	no	2565000000	180000	R5558	R3879	R3903	782443	691254	691044	564565	379689	379679	67.252	707	537.03	166	61.3	2.61458	37.6	55.1	30.5-45.1	44.1-65.6	40	60	12.2-73.8	32.3-83.7	218	0.0574169	59	0.775726	7	169	1	3.95	95.48	0.56	5	48	1	9.26
Arcy-sur-Cure	AR-30	SP3821	Skull fragment	31.3	no	no	E.E.6326	30	Lib.N.778	no	15798750000	3157500	Lib.N.3514	Cap.K.9936	Cap.L.321	734843	727162	727156	520275	331789	331778	63.77	18539	17.9	1539	50.7	56.6711	40.5	32.5	39.2-41.9	31.1-33.9	37.9	29.8	34.2-41.6	26.8-33.0	5453	1.64357	49.8	16.387	143	3764	27	3.63	95.68	0.69	19	1004	7	1.84
Couvin	Couvin G6-0083	SP4906	LRM2 (molar)	25	no	no	E5325	10	F3204	no	2530000000	1450000	F3300	D8844	D8928	378778	374021	374014	243115	182791	182693	75.147	44150	4.14	8491	57.2	152.416	15.5	12.7	14.8-16.2	12.0-13.3	30.1	26.3	25.5-35.0	23.1-29.7	4930	2.69852	54.1	16.0905	7041	3979	50	63.6	35.94	0.45	95	874	2	9.78
Engis	Engis 2-N°2	SP4909	Udm1 (deciduous molar)	24	no	no	E5327	10	F3206	no	6576250000	1090250	F3302	D8846	D8930	474988	452234	452202	270686	169699	169655	62.676	33270	5.1	5514	77.5	155.63	0.8	0.5	0.6-1.0	0.4-0.7	7.7	2.4	0.2-36.0	0.1-12.9	284	0.167399	72.1	1.23622	11692	117	27	98.78	0.99	0.23	73	6	0	92.41
Engis	Engis 2-N°2	SP4909	Udm1 (deciduous molar)	25.5	yes	no	E5850	10	F7399	no	146137500	543250	F7497	F4599	F4691	403797	392423	392345	244554	185487	185486	75.847	696	266.5	162	59.5	2.49961	22.9	13.6	16.7-30.0	8.6-20.1	33.3	30	4.3-77.7	6.7-65.2	100	0.0539124	56.9	0.343111	95	72	4	55.56	42.11	2.34	7	11	1	36.84
Engis	Engis 2-N°4	SP4910	Udm2 (deciduous molar)	20.4	no	no	E5328	10	F3208	no	8381250000	1122250	F3304	D8847	D8931	535882	524159	524130	323042	225192	225072	69.673	21791	10.33	2787	67.4	88.6637	2.3	1.3	1.9-2.8	1.0-1.7	10.5	15.6	1.3-33.1	6.5-29.5	381	0.169279	59.9	1.37775	6786	121	5	98.18	1.75	0.07	83	26	1	75.45
Engis	Engis 2-N°4	SP4910	Udm2 (deciduous molar)	21.8	yes	no	E5851	10	F7400	no	276000000	783500	F7498	F4600	F4692	399412	382067	382040	257368	201954	201868	78.436	26922	7.5	3599	70.9	115.123	2.2	1.7	1.9-2.6	1.4-2.0	18.8	14.3	7.2-36.4	6.7-25.4	528	0.261557	61.5	1.96107	8761	214	9	97.52	2.38	0.1	108	36	0	75
Fonds-de-Forêt	Fonds-de-Forêt 1	SP9962	Femur	26.7	no	no	E17841	30	A29157	no	5820000000	1340000	A29253	B34855	B35239	2558821	2500920	2500910	2055750	1332550	1332282	64.808	152069	8.76	13799	63.2	579.702	32.3	27.7	31.8-32.7	27.3-28.2	33	29.1	31.3-34.7	27.9-30.4	35406	2.65755	62.4	133.298	2058	35056	210	5.51	93.92	0.56	175	7772	55	2.19
Fonds-de-Forêt	Fonds-de-Forêt 1	SP9962	Femur	19.8	no	no	E22952	30	A41231	no	133000000	273000	A41327	B47629	B48013	473375	465846	465843	322805	255145	255096	79.025	16848	15.14	2881	50.8	51.6844	45.9	37.8	44.4-47.3	36.3-39.3	41.1	33.3	36.6-45.7	30.2-36.6	5852	2.29404	50.3	17.7755	97	2856	19	3.26	96.1	0.64	25	903	8	2.67
Goyet	Goyet 1424-3D	SP4645	LLI2 from a child (incisor)	25	no	no	E4870	5	F1687	no	6150000000	1210000	F1785	D7740	D7812	542625	535763	535760	351622	240301	240279	68.334	21934	10.95	2963	49.6	65.6405	38.4	30.8	37.2-39.7	29.6-32.1	39.9	32.2	35.5-44.4	29.2-35.3	6142	2.5562	47.8	17.7162	676	3365	27	16.62	82.72	0.66	36	894	7	3.84
Goyet	Goyet C5-1	SP4147	Left parietal fragment	12	no	no	E18868	30	A33394	no	5160000000	504000	A33490	B38882	B39266	285902	281040	281037	150323	49513	49500	32.929	14801	3.34	3733	61.5	54.9742	22.9	18.3	21.5-24.4	17.0-19.7	23.8	21.2	17.1-31.6	16.6-26.4	2244	4.53333	59.1	8.00652	527	3235	13	13.96	85.7	0.34	23	459	2	4.75
Goyet	Goyet C5-1	SP4147	Left parietal fragment	9.7	no	no	E18870	30	A33396	no	4160000000	503000	A33492	B38884	B39268	187125	184290	184290	93166	38286	38280	41.088	14200	2.7	4384	62.5	53.5691	21.1	16.6	19.7-22.5	15.3-18.0	23.6	20.9	16.9-31.4	16.2-26.3	1988	5.19331	59.3	7.11455	958	2796	18	25.4	74.13	0.48	25	381	6	6.07
Goyet	Goyet C5-1	SP4147	Left parietal fragment	14.5	no	no	E18871	30	A33397	no	3430000000	523000	A33493	B38885	B39269	228561	225449	225449	104629	24977	24974	23.869	9636	2.59	3046	58.8	34.2164	17.7	12	16.2-19.3	10.7-13.4	33.8	24	23.2-45.7	17.7-31.2	1069	4.28045	55.6	3.58881	1178	1228	6	48.84	50.91	0.25	10	190	1	4.98
Goyet	Goyet C5-1	SP4147	Left parietal fragment	9.1	no	no	E18872	30	A33398	no	5610000000	542000	A33494	B38886	B39270	105496	103761	103760	50948	10262	10255	20.128	5654	1.81	2993	59	20.1156	21.2	16.9	19.1-23.5	14.8-19.2	31.6	29.1	19.9-45.2	20.6-38.9	752	7.33301	55.7	2.52876	561	848	4	39.7	60.01	0.28	5	130	0	3.7
Goyet	Goyet C5-1	SP4147	Left parietal fragment	7.7	no	no	E18873	30	A33399	no	3070000000	409000	A33495	B38887	B39271	280608	276181	276179	134576	37198	37197	27.64	8561	4.34	1272	60	31.0219	17.9	13.4	16.2-19.6	11.9-15.0	27.8	22.8	18.3-39.1	16.2-30.5	1023	2.75022	57.3	3.53715	872	1375	6	38.7	61.03	0.27	7	211	0	3.21
Goyet	Goyet C5-1	SP4147	Left parietal fragment	22.4	yes	no	E4223	10	D6392	no	738000000	25000	D6440	D3252	D3348	483173	454261	454192	257704	217015	216946	84.184	9625	22.54	2111	64.5	37.4364	24.3	19.3	22.7-25.9	17.8-20.9	27.7	20.3	20.7-35.7	15.9-25.4	1803	0.831082	63.2	6.87615	89	2454	12	3.48	96.05	0.47	4	451	1	0.88
Goyet	Goyet C5-1	SP4646	Left parietal fragment	15.2	no	no	E4871	5	F1688	no	4500000000	1290000	F1786	D7741	D7813	525545	516219	516190	303354	223766	223710	73.746	19154	11.68	2621	65.4	75.6184	17.9	15	16.8-19.0	14.0-16.1	26.6	21.4	20.7-33.2	17.2-26.2	2348	1.04957	62.6	8.86764	2066	3282	42	38.33	60.89	0.78	30	542	7	5.18
Goyet	Goyet C5-1	SP4646	Left parietal fragment	22.8	yes	no	E5253	10	F3187	no	1150000000	285000	F3283	D8831	D8915	433258	425278	425265	237235	198086	198058	83.486	11451	17.3	1830	63.1	43.6257	25.2	22.1	23.7-26.7	20.6-23.7	22	24.1	16.6-28.1	19.6-29.1	2269	1.14562	61.2	8.38294	67	2882	18	2.26	97.14	0.61	11	573	1	1.88
Goyet	Goyet Q119-2	SP4148	Left rib	3.5	no	no	E18874	30	A33400	no	2850000000	699000	A33496	B38888	B39272	80605	79185	79182	34631	6218	6214	17.943	3198	1.94	1587	58.1	11.2087	21.3	16.5	18.5-24.3	13.8-19.5	18.2	20.3	7.0-35.5	11.3-32.2	459	7.38655	55.4	1.53371	229	546	2	29.47	70.27	0.26	1	85	0	1.16
Goyet	Goyet Q119-2	SP4148	Left rib	6	no	no	E18876	30	A33404	no	7460000000	680000	A33500	B38890	B39274	113600	112237	112235	47622	9644	9640	20.243	4259	2.26	1715	56.7	14.5842	25.8	21.2	23.2-28.6	18.6-24.0	32.7	25.5	19.9-47.5	17.6-34.6	737	7.64523	55.2	2.45561	169	826	9	16.83	82.27	0.9	6	161	1	3.57
Goyet	Goyet Q119-2	SP4148	Left rib	3.2	no	no	E18877	30	A33405	no	1190000000	727000	A33501	B38891	B39275	311033	305032	305027	151148	50160	50142	33.174	7637	6.57	628	56.6	26.0919	23.2	19.2	21.4-25.1	17.4-21.1	25.2	22.1	17.6-34.2	16.4-28.5	1345	2.68238	55.3	4.48591	272	1524	9	15.07	84.43	0.5	8	245	4	3.11
Goyet	Goyet Q119-2	SP4148	Left rib	21	yes	no	E4224	10	D6393	no	955000000	43800	D6441	D3253	D3349	481722	461595	461542	274238	214757	214694	78.287	6496	33.05	1516	62.4	24.4498	25.1	21.9	23.2-27.2	19.9-24.0	23.9	18	16.2-33.0	13.1-23.7	1272	0.592471	61.4	4.71507	40	1633	8	2.38	97.14	0.48	4	272	1	1.44
Goyet	Goyet Q119-2	SP4647	Left rib	25.1	no	no	E4872	5	F1689	no	3350000000	995000	F1787	NA	NA	489513	481073	481040	292621	223156	223101	76.242	17636	12.65	2817	62.2	66.2314	22.6	17.8	21.4-23.8	16.6-19.0	25.2	19.9	19.6-31.5	16.2-23.9	2866	1.28462	58.8	10.1709	1556	3114	30	33.11	66.26	0.64	43	606	4	6.58
Goyet	Goyet Q119-2	SP4647	Left rib	31	yes	no	E5254	10	F3188	no	885000000	346000	F3284	D8832	D8916	422845	415649	415640	239268	198260	198238	82.852	14600	13.58	2144	57.9	50.9842	31.3	24	29.9-32.7	22.7-25.5	27.3	24	22.2-33.0	20.5-27.9	3532	1.7817	56.7	12.0937	69	3317	21	2.03	97.36	0.62	17	746	5	2.21
Goyet	Goyet Q305-4	SP3369	Left tibia	41.2	no	no	E2452	15	A9000	yes	29600000000	775000	A9020	A7911	NA	890510	858487	858434	598742	214091	214026	35.746	148139	1.44	102746	56.5	504.945	11.1	28.4	10.7-11.5	27.8-28.9	12	30.8	10.5-13.7	27.6-34.2	12583	5.87919	54.5	41.4026	1229	31766	28	3.72	96.19	0.08	13	2581	0	0.5
Goyet	Goyet Q305-4	SP3369	Left tibia	28.5	yes	no	E4228	10	D6397	no	545000000	78700	D6445	D3257	D3353	510518	483953	483907	320192	270718	270696	84.542	74484	3.63	17653	56.6	254.275	41.2	32.1	40.5-41.9	31.4-32.8	42.3	32.4	39.8-44.8	30.8-34.1	21246	7.84866	54.6	70.029	1809	14434	127	11.05	88.17	0.78	110	3797	34	2.79
Goyet	Goyet Q305-4	SP4642	Left tibia	28.5	yes	no	E5250	5	A40009	no	144000000	1320000	A40105	B46220	B46604	696961	679701	679696	472887	382512	382466	80.879	22054	17.34	1627	55.8	74.2605	33.8	27.7	32.6-35.1	26.4-28.9	33.8	27.3	29.0-38.8	24.2-30.6	5400	1.41189	54.4	17.7226	446	4714	41	8.58	90.64	0.79	31	1101	10	2.71
Goyet	Goyet Q305-4	SP4642	Left tibia	28.5	yes	no	E5250	5	A40596	no	163000000	1680000	A40692	B44714	B45101	444514	433358	433348	296974	252443	252310	84.96	18444	13.68	2197	58	64.5633	35.1	28.3	33.7-36.5	26.9-29.7	34.4	30.2	29.2-39.9	26.6-34.0	4418	1.75102	56.1	14.9588	424	3701	25	10.22	89.18	0.6	17	853	6	1.94
Goyet	Goyet Q305-4	SP4642	Left tibia	22.7	no	no	E4867	5	F1684	no	5450000000	1710000	F1782	D7737	D7809	563642	554452	554447	382683	279221	279178	72.953	91098	3.06	25190	61.3	337.016	21.3	17.6	20.7-21.8	17.1-18.1	31.2	27.8	28.5-34.0	25.8-29.8	13656	4.8915	56.8	46.7705	11083	12642	95	46.53	53.07	0.4	160	2617	17	5.73
Goyet	Goyet Q305-4	SP4642	Left tibia	28.5	yes	no	E5250	10	F3184	no	519000000	1190000	F3280	D8828	D8912	362977	356747	356739	200964	180720	180677	89.905	36541	4.94	6396	59	130.106	33.7	26.3	32.8-34.7	25.3-27.2	37.3	30.1	33.8-41.0	27.6-32.6	8749	4.84234	57.4	30.295	824	7749	56	9.55	89.8	0.65	49	1788	20	2.64
Goyet	Goyet Q305-7	SP4146	Right tibia	10.9	no	no	E18865	30	A33391	no	26600000000	650000	A33487	B38879	B39263	623345	612400	612398	419785	212009	211989	50.499	140353	1.51	92156	58.8	498.334	34.5	28.2	34.0-35.0	27.7-28.7	37.5	30.5	35.5-39.5	29.1-31.8	32817	15.4805	56.5	111.882	966	29577	179	3.14	96.27	0.58	162	5886	43	2.66
Goyet	Goyet Q305-7	SP4146	Right tibia	9.4	no	no	E18866	30	A33392	no	7140000000	747000	A33488	B38880	B39264	349666	344915	344912	238110	128426	128407	53.928	79586	1.61	48019	56.1	269.619	32.5	26.8	31.9-33.2	26.1-27.4	36.9	32	34.3-39.5	30.1-33.8	18062	14.0662	53.6	58.396	2830	13916	89	16.81	82.66	0.53	130	2868	14	4.32
Goyet	Goyet Q305-7	SP4146	Right tibia	11.7	no	no	E18867	30	A33393	no	11900000000	573000	A33489	B38881	B39265	1468218	1451614	1451607	923744	476175	476117	51.542	137815	3.45	35298	55.7	463.521	36.6	30.6	36.1-37.1	30.0-31.1	37.3	31.4	35.4-39.3	30.1-32.8	34927	7.3358	54.2	114.283	796	28241	212	2.72	96.55	0.72	210	6016	57	3.34
Goyet	Goyet Q305-7	SP4146	Right tibia	17.3	yes	no	E4222	10	D6391	no	515000000	61500	D6439	D3251	D3347	444011	411491	411421	244875	206590	206542	84.346	26972	7.66	3774	60.9	99.1154	32.2	24.2	31.1-33.4	23.2-25.3	36.5	30.7	31.8-41.5	27.5-34.0	5896	2.85463	57.2	20.3709	1531	5075	52	22.99	76.22	0.78	47	1138	13	3.92
Goyet	Goyet Q305-7	SP4643	Right tibia	17.8	no	no	E4868	5	F1685	no	6280000000	1280000	F1783	D7738	D7810	520532	513481	513468	333083	227414	227392	68.269	29994	7.58	4518	58.2	105.34	29.8	17.8	28.7-30.9	16.9-18.6	33.8	26.9	29.2-38.7	23.8-30.1	5753	2.52999	54.5	18.9091	2487	4751	50	34.12	65.19	0.69	54	1076	10	4.74
Goyet	Goyet Q305-7	SP4643	Right tibia	35.6	yes	no	E5251	10	F3185	no	544000000	1290000	F3281	D8829	D8913	413368	406510	406499	217219	199843	199842	92	3278	60.96	684	60.5	11.9687	29.9	23.2	26.8-33.2	20.2-26.4	41	24	25.6-57.9	16.0-33.6	714	0.357282	57.8	2.48935	116	683	4	14.45	85.06	0.5	6	153	1	3.75
Goyet	Goyet Q374a-1	SP4145	Right tibia	30.2	yes	no	E4221	10	A40247	no	101000000	1850000	A40342	B46251	B46635	968445	957557	957543	690032	536706	536636	77.77	127679	4.2	26167	54	416.128	46.5	39.6	45.9-47.0	39.0-40.2	43.9	36.8	42.0-45.8	35.5-38.1	41716	7.77361	53.1	133.692	1176	25276	248	4.4	94.67	0.93	258	7192	88	3.42
Goyet	Goyet Q374a-1	SP4145	Right tibia	1.2	no	no	E18861	30	A33387	no	744000000	661000	A33483	B38875	B39259	974001	959180	959174	604226	385239	385219	63.754	37692	10.22	3171	54.2	123.264	39.2	32.5	38.2-40.2	31.5-33.5	40.3	32	36.6-44.1	29.5-34.5	10227	2.65485	52.1	32.1499	631	7307	63	7.89	91.33	0.79	78	1690	18	4.37
Goyet	Goyet Q374a-1	SP4145	Right tibia	14	no	no	E18862	30	A33388	no	3020000000	657000	A33484	B38876	B39260	1783276	1766383	1766368	1115845	740926	740852	66.394	128396	5.77	15252	53.8	417.279	42	34.7	41.4-42.6	34.1-35.3	41.6	34.1	39.7-43.6	32.7-35.4	36911	4.98224	52.2	116.219	946	24915	200	3.63	95.6	0.77	257	5918	58	4.12
Goyet	Goyet Q374a-1	SP4145	Right tibia	11.9	no	no	E18863	30	A33389	no	4940000000	524000	A33485	B38877	B39261	680031	671799	671797	435019	235618	235584	54.155	88190	2.67	29098	55.1	293.206	39.8	33	39.1-40.5	32.3-33.7	38.7	31.3	36.3-41.1	29.6-33.0	23672	10.0482	53.2	76.0315	585	17397	157	3.23	95.91	0.87	148	3938	43	3.58
Goyet	Goyet Q374a-1	SP4145	Right tibia	10.1	no	no	E18864	30	A33390	no	3940000000	662000	A33486	B38878	B39262	1406290	1394748	1394740	911758	639336	639277	70.115	173455	3.69	40494	54.4	569.339	42.7	35.7	42.3-43.2	35.2-36.2	41	33.9	39.3-42.7	32.8-35.1	50400	7.88391	52.9	160.898	1219	33449	290	3.49	95.68	0.83	398	8073	78	4.66
Goyet	Goyet Q374a-1	SP4145	Right tibia	30.2	yes	no	E4221	10	A40010	no	374000000	1290000	A40106	B46221	B46605	922060	908155	908146	753973	557988	557933	73.999	128279	4.35	29862	54.3	420.324	48.5	41.3	48.0-49.1	40.7-41.9	45.8	38.5	43.9-47.6	37.2-39.8	42325	7.58604	53.1	135.747	1233	24875	237	4.68	94.42	0.9	317	7103	80	4.23
Goyet	Goyet Q374a-1	SP4145	Right tibia	30.2	yes	no	E4221	10	A40247	no	101000000	1850000	A40343	B46252	B46636	674873	662260	662234	439447	369762	369696	84.128	19184	19.27	1271	55.4	64.148	34.3	29.5	32.9-35.7	28.1-30.9	34.9	31.2	29.9-40.1	27.5-35.0	4620	1.24968	54.4	15.1622	414	4089	19	9.16	90.42	0.42	37	883	6	4
Goyet	Goyet Q374a-1	SP4145	Right tibia	30.2	yes	no	E4221	10	A40597	no	499000000	2520000	A40693	B44715	B45102	258180	255958	255956	170997	141462	141448	82.72	60567	2.34	25698	57	208.374	46	38	45.2-46.8	37.1-38.8	42.5	36.6	39.7-45.3	34.7-38.7	18317	12.9496	55.9	61.8045	588	10643	81	5.2	94.09	0.72	119	2682	22	4.22
Goyet	Goyet Q374a-1	SP4145	Right tibia	30.2	yes	no	E4221	10	D6390	no	520000000	66500	D6438	D3250	D3346	469503	447073	447022	302294	251113	251077	83.057	113103	2.22	48299	55	375.544	47.6	38.4	47.0-48.2	37.8-39.0	46.3	37.1	44.4-48.2	35.8-38.4	37501	14.9361	53.8	121.875	1003	21380	203	4.44	94.66	0.9	224	6172	57	3.47
Goyet	Goyet Q374a-1	SP4644	Right tibia	15.2	no	no	E4869	10	A40011	no	9060000000	1400000	A40107	B46222	B46606	1061601	1027003	1027001	853658	503471	503430	58.973	114044	4.41	21742	56.9	391.78	36.5	31.5	36.0-37.1	30.9-32.1	36.7	31.5	34.7-38.7	30.0-32.9	30283	6.01533	55	100.451	1083	24264	165	4.25	95.11	0.65	179	5501	55	3.12
Goyet	Goyet Q374a-1	SP4644	Right tibia	15.2	no	no	E4869	10	A40248	no	7470000000	1320000	A40344	B46253	B46637	641537	629266	629265	497628	287793	287768	57.828	98369	2.93	29754	56.9	338.054	36.9	31.6	36.3-37.5	31.0-32.3	36.5	33.3	34.4-38.7	31.7-34.9	25299	8.79146	55.2	84.2268	980	20598	119	4.52	94.93	0.55	136	4541	41	2.88
Goyet	Goyet Q374a-1	SP4644	Right tibia	15.2	no	no	E4869	10	A40598	no	6530000000	2020000	A40694	B44716	B45103	365824	358266	358262	275950	184380	184320	66.795	62933	2.93	20619	60.4	229.398	35	29.7	34.3-35.8	28.9-30.5	36.7	31.2	33.9-39.6	29.2-33.2	15478	8.39735	58.3	54.4702	702	12514	60	5.29	94.26	0.45	79	2533	13	3.01
Goyet	Goyet Q374a-1	SP4644	Right tibia	15.2	no	no	E4869	5	F1686	no	3320000000	1260000	F1784	D7739	D7811	709670	700955	700941	462799	335430	335384	72.469	69564	4.82	12876	56.5	237.016	37.2	31.7	36.5-37.9	31.0-32.4	35.5	29.9	32.9-38.1	28.1-31.7	18606	5.54767	54.6	61.2884	678	14456	94	4.45	94.93	0.62	110	3301	27	3.2
Goyet	Goyet Q374a-1	SP4644	Right tibia	18.2	yes	no	E5252	10	F3186	no	497000000	1270000	F3282	D8830	D8914	492726	481208	481198	216352	207092	207092	95.72	652	317.63	130	64.4	2.53576	18.7	17.8	13.1-25.4	12.2-24.7	25	25	0.6-80.6	7.3-52.4	99	0.0478048	58.1	0.347094	102	71	3	57.95	40.34	1.7	7	16	0	30.43
Goyet	Goyet Q376-25	SP4649	Right rib	22.6	no	no	E4874	5	F1692	no	7040000000	1350000	F1790	D7745	D7817	637106	626514	626484	392286	274365	274300	69.923	15568	17.62	2898	63.4	59.6105	19.7	13.8	18.5-21.0	12.7-15.0	30.7	24.1	23.5-38.7	19.3-29.5	2002	0.729858	57.9	7.0003	2267	1991	52	52.6	46.19	1.21	50	387	5	11.31
Goyet	Goyet Q376-25	SP4649	Right rib	24.7	yes	no	E5256	10	F3190	no	1500000000	766000	F3286	D8834	D8918	419780	412738	412729	253012	195082	195051	77.092	16107	12.11	2137	61	59.3434	25.2	19.6	23.9-26.5	18.3-20.9	26	22.1	20.6-32.0	18.3-26.3	2863	1.46782	59.9	10.3504	833	3299	26	20.03	79.34	0.63	19	610	5	3
Goyet	Goyet Q376-9	SP4648	Right rib	23	no	no	E4873	5	F1690	no	5800000000	1190000	F1788	D7743	D7815	703698	690942	690898	416121	306346	306322	73.614	20929	14.64	3800	65.1	82.2254	16	10.8	15.0-17.1	10.0-11.7	33.6	23.5	26.0-41.7	18.9-28.6	2099	0.685227	59.2	7.50498	3716	2213	44	62.21	37.05	0.74	52	425	6	10.77
Goyet	Goyet Q376-9	SP4648	Right rib	24.2	yes	no	E5255	10	F3189	no	2520000000	959000	F3285	D8833	D8917	376354	370057	370032	238602	170026	170010	71.253	16343	10.4	1979	61.2	60.3756	27.1	19	25.8-28.4	17.8-20.3	27.2	20.4	21.8-33.3	16.8-24.4	3047	1.79225	60.3	11.0903	154	3899	21	3.78	95.7	0.52	10	679	2	1.45
Goyet	Goyet Q54-4	SP11829	Right tibia	36	no	no	E30941	30	A57717	no	7860000000	6180	A57813	B58745	B59129	615428	600108	600108	462283	278096	278025	60.142	126246	2.2	62613	59.3	451.543	38.5	33.5	38.0-39.1	33.0-34.1	39.9	35.8	37.8-41.9	34.4-37.3	33477	12.041	57	115.194	1991	27452	188	6.72	92.65	0.63	212	6461	57	3.15
Goyet	Goyet Q55-4	SP4144	Right tibia	2	no	no	E18857	30	A33383	no	315000000	828000	A33479	B38871	B39255	286720	279821	279815	111171	67070	67070	60.33	3277	20.47	152	57	11.278	18.2	15.5	15.6-21.1	13.0-18.4	23.8	26.3	12.1-39.5	15.5-39.7	416	0.620248	54.5	1.3687	387	457	4	45.64	53.89	0.47	4	80	0	4.76
Goyet	Goyet Q55-4	SP4144	Right tibia	9.4	no	no	E18858	30	A33384	no	3540000000	646000	A33480	B38872	B39256	228812	225030	225030	136609	55218	55216	40.419	21065	2.62	6969	56.4	71.7072	30.7	25.1	29.4-32.0	23.9-26.4	36.9	29	31.7-42.4	25.4-32.9	4533	8.20958	53.3	14.5801	490	4152	32	10.48	88.83	0.68	15	792	8	1.84
Goyet	Goyet Q55-4	SP4144	Right tibia	10.7	no	no	E18859	30	A33385	no	2990000000	621000	A33481	B38873	B39257	659443	648567	648561	434736	211013	210978	48.53	59299	3.56	11766	57.7	206.603	21.9	17.6	21.2-22.5	17.0-18.3	27.7	24.7	24.5-31.1	22.4-27.1	9353	4.43316	53.7	30.3361	5596	8776	54	38.79	60.83	0.37	75	1666	8	4.29
Goyet	Goyet Q55-4	SP4144	Right tibia	6.8	no	no	E18860	30	A33386	no	4200000000	671000	A33482	B38874	B39258	168437	165943	165942	96046	42964	42961	44.73	12556	3.42	2746	55.7	42.2426	31.1	24.2	29.5-32.7	22.7-25.8	28.5	22.7	22.1-35.6	18.5-27.2	2798	6.51288	53.5	9.03126	218	2486	9	8.04	91.63	0.33	10	483	3	2.02
Goyet	Goyet Q55-4	SP4144	Right tibia	23.9	yes	no	E4220	10	D6389	no	460000000	70900	D6437	D3249	D3345	481504	452450	452371	260073	228448	228394	87.819	16446	13.89	2352	56	55.5763	27.8	22.2	26.3-29.2	20.8-23.6	31.2	28.8	25.3-37.6	24.4-33.6	2894	1.26711	55.7	9.73179	1500	2392	25	38.29	61.07	0.64	27	521	6	4.87
Goyet	Goyet Q55-4	SP4637	Right tibia	22.4	no	no	E4862	5	F1679	no	7670000000	1310000	F1777	D7732	D7804	521510	514988	514974	334595	223682	223628	66.835	23927	9.35	3174	59.3	85.6964	28.7	24.2	27.6-29.9	23.1-25.4	36.6	30	31.7-41.6	26.7-33.6	4765	2.13077	56.6	16.2732	943	4926	40	15.96	83.36	0.68	37	1008	9	3.51
Goyet	Goyet Q55-4	SP4637	Right tibia	30.6	yes	no	E5245	10	F3178	no	859000000	1190000	F3274	D8823	D8907	404058	397035	397016	230350	191165	191139	82.978	7002	27.3	1222	62.7	26.481	20.9	17.9	19.0-22.9	16.0-19.9	24	23.4	14.9-35.3	16.8-31.2	1073	0.561372	61.1	3.95805	531	1215	15	30.15	68.99	0.85	13	192	3	6.25
Goyet	Goyet Q56-1	SP3367	Right femur	44.7	no	no	E2447	15	A5495	yes	38500000000	625000	A9015	A7906	NA	1353527	1260687	1260634	971027	35478	35466	3.652	30527	1.16	26273	57.2	105.3	8.5	32.4	7.8-9.3	31.0-33.9	9.5	31.7	6.4-13.5	23.6-40.7	2118	5.97192	54	6.89963	715	6114	3	10.47	89.49	0.04	4	441	0	0.9
Goyet	Goyet Q56-1	SP3367	Right femur	46	no	no	E2448	15	A5496	yes	47500000000	515000	A9016	A7907	NA	896241	855437	855407	646287	51639	51625	7.988	46296	1.12	41482	61.2	170.995	7.4	29.5	6.9-8.0	28.3-30.7	10.2	37.7	7.4-13.5	29.6-46.3	2923	5.66199	57.6	10.1656	2200	9211	26	19.24	80.54	0.23	23	619	1	3.58
Goyet	Goyet Q56-1	SP3367	Right femur	47.2	yes	no	E2449	15	A5497	yes	1760000000	710000	A9017	A7908	NA	1250778	1214987	1213784	781243	291740	291672	37.334	28188	10.35	2638	54.2	92.1867	8.4	33.8	7.7-9.1	32.4-35.2	9.6	41.5	6.5-13.5	31.4-52.1	2226	0.763186	52.2	7.0096	216	6341	8	3.29	96.59	0.12	1	494	0	0.2
Goyet	Goyet Q56-1	SP3367	Right femur	48.6	yes	no	E2513	10	A9042	yes	1950000000	905000	A9058	A7997	NA	826906	760358	757366	365508	86721	86707	23.722	13178	6.58	1584	52.8	42.0287	8.6	20.9	7.6-9.6	19.4-22.5	8.6	19.7	4.7-14.3	11.5-30.5	991	1.14293	52.1	3.11407	120	2750	6	4.17	95.62	0.21	6	211	0	2.76
Goyet	Goyet Q56-1	SP3367	Right femur	57.1	no	no	E2555	10	A9082	yes	11100000000	745000	A9104	A8019	NA	689107	654893	654880	530944	50135	50123	9.44	44343	1.13	39183	58.6	156.937	9.5	31.5	8.9-10.1	30.4-32.7	9.8	30.4	7.2-13.0	23.8-37.6	3372	6.72745	56.6	11.5123	328	9964	29	3.18	96.54	0.28	14	709	1	1.93
Goyet	Goyet Q56-1	SP3367	Right femur	41.7	yes	no	E2556	10	A9083	yes	515000000	805000	A9105	A8020	NA	892460	868107	867891	651305	318400	318388	48.885	31120	10.23	3338	56.8	106.681	10.2	32.6	9.4-10.9	31.2-34.0	10.3	27	7.3-14.0	20.1-34.9	2584	0.811588	54.4	8.48229	446	7135	16	5.87	93.92	0.21	9	575	3	1.53
Goyet	Goyet Q56-1	SP3367	Right femur	41.7	yes	no	E2556	20	A9182	no	259000000	545000	R5006	R3015	NA	585724	560514	560148	436762	196537	196523	44.995	21246	9.25	2822	63.9	81.9836	29.3	55.3	28.1-30.6	53.0-57.5	27.2	61.6	22.4-32.5	55.1-67.8	4510	2.2949	62.2	16.9294	379	5009	32	6.99	92.42	0.59	35	982	8	3.41
Goyet	Goyet Q56-1	SP3367	Right femur	29.4	yes	no	E2878	10	A9187	no	188000000	1290000	R5011	R2996	NA	674255	644071	643596	421847	171599	171553	40.667	7852	21.85	1440	55.6	26.3379	34.8	38.5	32.7-37.0	36.0-41.2	30.5	31.7	23.2-38.5	25.9-37.9	2035	1.18622	53.6	6.58513	77	1609	9	4.54	94.93	0.53	12	347	2	3.32
Goyet	Goyet Q56-1	SP3367	Right femur	31.6	yes	no	E2879	10	A9188	no	197000000	785000	R5012	R2997	NA	689858	658548	658072	420356	128955	128952	30.677	5792	22.26	861	51.5	17.9905	33.8	41.2	31.4-36.3	38.1-44.4	29.4	37	21.0-38.8	29.2-45.4	1545	1.19812	50.4	4.69835	37	1116	10	3.18	95.96	0.86	6	256	2	2.27
Goyet	Goyet Q56-1	SP3367	Right femur	33.6	yes	no	E2880	10	A9189	no	414000000	710000	R5013	R2998	NA	756993	731791	731484	431923	92424	92423	21.398	3194	28.94	421	49.1	9.47366	41.3	42.6	37.8-44.7	38.7-46.6	36	39.6	25.2-47.9	30.3-49.6	983	1.06359	48.1	2.85256	44	530	3	7.63	91.85	0.52	7	139	1	4.76
Goyet	Goyet Q56-1	SP3367	Right femur	35	yes	no	E2881	10	A9190	no	1200000000	1020000	R5014	R2999	NA	627822	608679	608550	380204	50344	50343	13.241	6675	7.54	954	52	20.9358	37.7	45.7	35.4-40.1	42.5-48.9	30.1	37.7	22.1-39.0	30.2-45.6	1854	3.68274	50.5	5.65423	118	1198	4	8.94	90.76	0.3	11	279	0	3.79
Goyet	Goyet Q56-1	SP3367	Right femur	33	yes	no	E2882	10	A9191	no	346000000	835000	R5015	R3000	NA	642088	618451	618293	449690	157263	157260	34.971	12231	12.86	1696	55.8	41.1796	34.1	37.8	32.4-35.9	35.7-39.9	27.8	31.7	21.9-34.4	26.6-37.2	3104	1.9738	54.3	10.1812	120	2679	16	4.26	95.17	0.57	12	583	3	2.01
Goyet	Goyet Q56-1	SP3367	Right femur	41.7	yes	no	E2556	10	A9206	no	234000000	735000	R5030	R3015	NA	522645	500425	500286	402725	176015	175993	43.701	17370	10.13	2123	62.8	65.8156	29.3	50.1	27.9-30.7	47.9-52.4	31.8	56	26.3-37.8	49.6-62.3	3814	2.16713	61.2	14.0865	303	4175	44	6.7	92.33	0.97	32	872	8	3.51
Goyet	Goyet Q56-1	SP3367	Right femur	29.9	yes	no	E2878	10	A9211	no	229000000	860000	R5035	R3020	NA	659725	599901	599736	390391	152696	152693	39.113	7538	20.26	1183	54.1	24.6139	34	34.9	31.9-36.2	32.5-37.3	33.8	37.4	26.3-41.9	31.1-44.0	1922	1.25873	52.9	6.13344	49	1560	9	3.03	96.42	0.56	7	348	3	1.96
Goyet	Goyet Q56-1	SP3367	Right femur	31.6	yes	no	E2879	10	A9212	no	224000000	585000	R5036	R3021	NA	612785	578760	578584	353950	84781	84781	23.953	5857	14.48	854	51.4	18.1761	38.2	38.1	35.7-40.8	35.2-41.1	36	37.1	27.2-45.5	29.8-44.8	1564	1.84475	50.9	4.80095	44	1112	8	3.78	95.53	0.69	7	242	0	2.81
Goyet	Goyet Q56-1	SP3367	Right femur	33.6	yes	no	E2880	10	A9213	no	358000000	725000	R5037	R3022	NA	707017	677030	676928	374538	70010	70009	18.692	3643	19.22	634	49.5	10.8868	43	38.3	39.8-46.3	34.7-42.0	48.6	35.9	36.4-60.8	27.7-44.7	1055	1.50695	48.1	3.0618	48	643	6	6.89	92.25	0.86	7	160	2	4.14
Goyet	Goyet Q56-1	SP3367	Right femur	35	yes	no	E2881	10	A9214	no	5200000000	905000	R5038	R3023	NA	1067341	1040623	1040531	683583	85820	85819	12.554	8833	9.72	1129	50.3	26.8358	38	45.8	35.9-40.0	43.1-48.6	32.7	42.3	25.7-40.4	35.5-49.2	2470	2.87815	49.1	7.32458	132	1559	4	7.79	91.98	0.24	13	402	1	3.12
Goyet	Goyet Q56-1	SP3367	Right femur	33	yes	no	E2882	10	A9215	no	212000000	840000	R5039	R3024	NA	634415	614514	614400	437765	144006	144004	32.895	11290	12.76	1477	56	38.1501	35.2	41.6	33.4-37.0	39.3-43.8	39.8	41.4	33.1-46.8	35.9-47.1	2953	2.05064	54.6	9.72974	108	2351	16	4.36	94.99	0.65	11	556	3	1.93
Goyet	Goyet Q56-1	SP4638	Right femur	25.9	no	no	E4863	5	F1680	no	8090000000	1470000	F1778	D7733	D7805	504892	497524	497511	323024	226607	226591	70.147	48377	4.68	9387	55.1	160.774	30.9	26	30.1-31.8	25.2-26.8	35.1	31.4	31.9-38.5	29.1-33.8	10970	4.84132	51.7	34.2113	2138	8198	65	20.56	78.82	0.62	71	1885	15	3.6
Goyet	Goyet Q56-1	SP4638	Right femur	35.1	yes	no	E5246	10	F3179	no	751000000	1210000	F3275	D8824	D8908	410838	403693	403684	234271	193151	193125	82.437	16070	12.02	2197	57.7	55.9232	31.1	25.6	29.7-32.5	24.2-27.0	34.5	28.2	29.1-40.2	24.5-32.2	3791	1.96298	54.8	12.5494	105	3471	26	2.92	96.36	0.72	22	704	7	3
Goyet	Goyet Q57-1	SP3368	Left tibia	1	no	no	E18852	30	A33378	no	1140000000	719000	A33474	B38866	B39250	119117	117485	117485	50159	11835	11835	23.595	1604	7.38	164	52.9	5.11654	27	19.8	22.6-31.6	15.7-24.4	18.8	31.4	4.0-45.6	16.9-49.3	287	2.42501	47.8	0.827449	151	189	1	44.28	55.43	0.29	1	45	0	2.17
Goyet	Goyet Q57-1	SP3368	Left tibia	10.3	no	no	E18853	30	A33379	no	7750000000	825000	A33475	B38867	B39251	343897	339554	339554	184458	36969	36966	20.04	18821	1.96	9237	53	60.2541	38.8	30.7	37.4-40.3	29.3-32.2	40.8	30.3	35.3-46.4	26.8-34.0	4782	12.9362	50.9	14.679	539	2910	17	15.55	83.96	0.49	22	653	2	3.25
Goyet	Goyet Q57-1	SP3368	Left tibia	9.6	no	no	E18854	30	A33380	no	7120000000	847000	A33476	B38868	B39252	256276	252905	252901	139075	47198	47185	33.928	27467	1.72	15255	54.6	90.5007	40.4	30.7	39.2-41.6	29.6-31.9	38	29.8	33.9-42.2	27.1-32.6	7542	15.9839	52.5	23.8899	213	5022	44	4.03	95.13	0.83	34	1176	11	2.78
Goyet	Goyet Q57-1	SP3368	Left tibia	10.1	no	no	E18855	30	A33381	no	6630000000	710000	A33477	B38869	B39253	212182	209088	209086	130562	40159	40155	30.756	15648	2.57	5135	53	50.0856	38.7	29.6	37.1-40.2	28.1-31.1	39.7	31.6	34.2-45.3	28.0-35.5	4214	10.4943	51.6	13.1165	399	2570	19	13.35	86.01	0.64	27	616	6	4.16
Goyet	Goyet Q57-1	SP3368	Left tibia	48.6	no	no	E2450	15	A5498	yes	53000000000	483000	A9018	A7909	NA	1019655	980049	979994	647063	27934	27924	4.315	23459	1.19	19595	59.9	84.8111	7.2	21.7	6.5-8.0	20.4-23.1	15.6	38.6	10.8-21.5	28.1-49.9	1352	4.84171	53.3	4.34854	2649	3071	19	46.16	53.51	0.33	14	239	0	5.53
Goyet	Goyet Q57-1	SP3368	Left tibia	30	no	no	E2451	15	A5499	yes	43400000000	575000	A9019	A7910	NA	1151659	1115334	1115237	690088	27318	27316	3.958	22242	1.23	17986	55.9	75.0861	9.2	27.6	8.4-10.1	26.2-29.0	10.3	26.7	6.8-14.8	18.5-36.2	1763	6.45409	53.6	5.70795	717	4144	7	14.73	85.13	0.14	2	348	0	0.57
Goyet	Goyet Q57-1	SP3368	Left tibia	23.6	yes	no	E4227	10	D6396	no	2700000000	65500	D6444	D3256	D3352	522212	508576	508539	338580	228867	228862	67.595	7304	31.33	1244	54.3	23.9412	40.7	31.6	38.4-42.9	29.4-33.9	43.1	27.5	34.6-51.8	22.6-32.9	2073	0.905786	52.6	6.58579	97	1471	8	6.15	93.34	0.51	13	363	0	3.46
Goyet	Goyet Q57-1	SP4639	Left tibia	21.5	no	no	E4864	5	F1681	no	8360000000	1340000	F1779	D7734	D7806	588804	578217	578182	353339	237472	237398	67.187	7672	30.94	2046	67.3	31.1807	3.7	3	2.9-4.6	2.2-3.9	15.8	20	3.4-39.6	8.4-36.9	241	0.101517	55.8	0.811515	2190	111	13	94.64	4.8	0.56	23	24	2	46.94
Goyet	Goyet Q57-1	SP4639	Left tibia	33.5	yes	no	E5247	10	F3180	no	4040000000	1100000	F3276	D8825	D8909	509748	502874	502852	289299	160108	159531	55.144	864	184.64	161	58.4	3.04593	13.4	5.9	8.6-19.6	3.2-9.8	66.7	22.2	9.4-99.2	2.8-60.0	53	0.0332224	51.6	0.164947	194	31	2	85.46	13.66	0.88	5	5	0	50
Goyet	Goyet Q57-2	SP3366	Right femur	1	no	no	E18844	30	A33368	no	816000000	759000	A33464	B38858	B39242	690801	679094	679089	420677	243456	243314	57.839	27457	8.86	1855	55.5	91.8951	22.3	16.9	21.2-23.3	16.0-17.9	33.1	29.5	27.9-38.6	25.7-33.6	4166	1.71219	49.7	12.4941	3925	2701	31	58.96	40.57	0.47	65	570	7	10.12
Goyet	Goyet Q57-2	SP3366	Right femur	16.9	no	no	E18845	30	A33369	no	3220000000	695000	A33465	B38859	B39243	395317	389155	389154	274628	147125	147088	53.559	82483	1.78	44403	56.6	281.879	32.9	27.1	32.2-33.5	26.4-27.7	38.8	32.1	36.1-41.5	30.3-34.1	18585	12.6353	53.3	59.7965	4993	12769	101	27.95	71.48	0.57	128	2960	13	4.13
Goyet	Goyet Q57-2	SP3366	Right femur	31.6	no	no	E18846	30	A33370	no	2710000000	874000	A33466	B38860	B39244	1675466	1654623	1654615	1170746	752639	752507	64.276	128340	5.86	14815	55.1	426.444	34.6	28.1	34.1-35.2	27.6-28.7	38.4	31.6	36.5-40.5	30.2-33.0	31599	4.19916	52.2	99.5265	6253	21308	152	22.56	76.89	0.55	198	5199	37	3.64
Goyet	Goyet Q57-2	SP3366	Right femur	3	no	no	E18847	30	A33371	no	933000000	781000	A33467	B38861	B39245	909828	895639	895632	601655	387540	387469	64.401	36378	10.65	2655	54.9	120.507	31.7	24.4	30.7-32.7	23.5-25.4	40.8	31.3	36.6-45.1	28.6-34.1	7838	2.02287	50.8	24.0418	2790	5327	34	34.23	65.35	0.42	61	1280	8	4.52
Goyet	Goyet Q57-2	SP3366	Right femur	12.7	no	no	E18848	30	A33372	no	3210000000	909000	A33468	B38862	B39246	480523	473682	473678	304243	140972	140950	46.328	37214	3.79	7713	53.2	119.436	40.6	31.6	39.6-41.6	30.6-32.6	39.3	32	35.7-43.1	29.6-34.5	10326	7.326	51.5	32.1252	230	6931	56	3.19	96.04	0.78	71	1603	14	4.21
Goyet	Goyet Q57-2	SP3366	Right femur	10.7	no	no	E18849	30	A33373	no	1410000000	495000	A33469	B38863	B39247	1319172	1305336	1305334	888278	538246	538170	60.586	50713	10.61	4116	53.2	162.854	40.2	33.4	39.4-41.1	32.6-34.3	39.1	33.9	36.0-42.1	31.8-36.1	14144	2.62817	51.7	44.1372	598	9717	79	5.75	93.49	0.76	92	2359	23	3.72
Goyet	Goyet Q57-2	SP3366	Right femur	10.2	no	no	E18851	30	A33377	no	1850000000	587000	A33473	B38865	B39249	1194219	1180514	1180503	792326	434264	434221	54.803	76956	5.64	9746	53.4	247.903	41.7	35.4	41.0-42.4	34.7-36.1	38.9	33.8	36.5-41.4	32.1-35.6	22158	5.10293	52.1	69.6228	522	14853	126	3.37	95.82	0.81	140	3601	29	3.71
Goyet	Goyet Q57-2	SP3366	Right femur	37.5	no	no	E2446	10	A39992	no	4730000000	916000	A40088	B46219	B46603	832220	811051	811051	716670	476750	476698	66.516	206192	2.31	93159	58.9	732.329	38.6	33.1	38.2-39.0	32.7-33.5	40	34.1	38.4-41.5	33.0-35.2	54798	11.4953	57	188.448	1804	44853	313	3.84	95.49	0.67	349	10404	80	3.22
Goyet	Goyet Q57-2	SP3366	Right femur	37.5	no	no	E2446	10	A40245	no	4900000000	859000	A40341	B46250	B46634	849831	836325	836320	700525	470401	470348	67.142	211976	2.22	88504	57.9	740.865	37.3	31.4	36.9-37.8	31.0-31.8	38.5	32.5	37.1-40.0	31.4-33.5	55731	11.8489	56.1	188.84	1703	45854	295	3.56	95.82	0.62	271	10443	97	2.51
Goyet	Goyet Q57-2	SP3366	Right femur	37.5	no	no	E2446	10	A40595	no	5680000000	2010000	A40691	B44713	B45100	484960	473590	473589	388222	268996	268923	69.27	154566	1.74	87969	62.5	582.549	35.6	29.7	35.2-36.1	29.2-30.2	36.9	31.3	35.1-38.7	30.0-32.5	37629	13.9925	60.7	137.901	1421	31642	196	4.27	95.14	0.59	198	6907	40	2.77
Goyet	Goyet Q57-2	SP3366	Right femur	43.8	no	no	E2445	15	A5493	yes	42700000000	755000	A9013	A7904	NA	1184454	1123703	1123634	806449	85692	85670	10.623	69640	1.23	56500	55.4	233.023	10.6	27.9	10.1-11.2	27.2-28.7	11.6	29.4	9.5-14.1	24.8-34.3	5756	6.7188	53.1	18.4559	1298	13711	10	8.64	91.29	0.07	12	1049	0	1.13
Goyet	Goyet Q57-2	SP3366	Right femur	37.5	no	no	E2446	15	A5494	yes	21500000000	785000	A9014	A7905	NA	938009	897758	897672	640146	190773	190714	29.792	141503	1.35	105499	56.2	479.94	10.5	27.2	10.1-10.8	26.7-27.8	11.5	30.1	10.0-13.1	26.9-33.4	11546	6.05409	54.3	37.8103	916	30059	33	2.95	96.94	0.11	17	2313	2	0.73
Goyet	Goyet Q57-2	SP3366	Right femur	18	no	no	E2553	10	A9080	yes	10500000000	855000	A9102	A8017	NA	688281	666428	666412	429129	82292	82270	19.171	56244	1.46	37590	55.3	187.583	11.2	25.9	10.7-11.8	25.1-26.7	10.7	25.9	8.4-13.4	21.1-31.2	4653	5.65577	52.9	14.8659	1376	10650	11	11.43	88.48	0.09	4	917	1	0.43
Goyet	Goyet Q57-2	SP3366	Right femur	18.1	yes	no	E2554	10	A9081	yes	1060000000	780000	A9103	A8018	NA	938771	922108	921943	421541	129161	129145	30.636	9442	13.68	966	51.3	29.2122	12.7	30.3	11.2-14.3	28.2-32.4	14.7	42.1	9.3-21.6	29.1-55.9	934	0.723218	49.3	2.77687	126	1911	5	6.17	93.58	0.24	1	188	0	0.53
Goyet	Goyet Q57-2	SP3366	Right femur	29.9	yes	no	E4226	10	D6395	no	895000000	72600	D6443	D3255	D3351	530119	505977	505932	330727	256719	256697	77.616	40231	6.38	6212	53	128.61	46.5	37.1	45.6-47.5	36.1-38.1	43.9	35.5	40.7-47.1	33.3-37.7	13053	5.08498	51.9	40.8838	280	7683	57	3.49	95.8	0.71	66	2159	16	2.95
Goyet	Goyet Q57-2	SP4640	Right femur	20.1	no	no	E4865	5	F1682	no	5980000000	1580000	F1780	D7735	D7807	601999	593899	593893	390766	254912	254827	65.212	13493	18.89	2226	56.6	46.0869	34.9	27.8	33.3-36.5	26.2-29.5	33.8	29.3	27.6-40.4	25.2-33.7	3363	1.31972	54	10.9689	194	2733	28	6.57	92.49	0.95	16	587	6	2.63
Goyet	Goyet Q57-2	SP4640	Right femur	21.1	yes	no	E5248	10	F3181	no	2330000000	921000	F3277	D8826	D8910	489333	482005	481997	313787	221899	221788	70.681	7260	30.55	1255	58.4	25.5846	33.2	26.5	31.1-35.3	24.4-28.6	31.2	27.9	23.8-39.5	22.5-33.7	1747	0.787689	55	5.79703	338	1371	17	19.58	79.43	0.98	12	347	7	3.28
Goyet	Goyet Q57-3	SP3365	Right tibia	35.2	no	no	E2443	10	A39990	no	29000000000	224000	A40086	B46217	B46601	1253859	1235943	1235939	1003401	562029	561951	56.005	96133	5.85	16163	54.7	317.567	37.7	31	37.1-38.3	30.4-31.7	38.9	32.4	36.7-41.1	30.9-34.0	24614	4.3801	53.2	79.0804	1885	18504	100	9.2	90.31	0.49	123	4249	26	2.8
Goyet	Goyet Q57-3	SP3365	Right tibia	43.1	no	no	E2444	10	A39991	no	7930000000	1310000	A40087	B46218	B46602	970210	931877	931875	791759	488095	488000	61.635	113734	4.29	22083	58.8	403.683	31.7	26.5	31.2-32.3	26.0-27.1	32.9	29.4	30.8-35.0	27.9-30.9	24923	5.10717	57.1	85.9191	3674	23763	118	13.33	86.24	0.43	127	5079	32	2.42
Goyet	Goyet Q57-3	SP3365	Right tibia	35.2	no	no	E2443	10	A40243	no	25800000000	265000	A40339	B46248	B46632	680700	669001	668999	546996	295629	295588	54.038	90367	3.27	25195	55.2	301.089	37	30.3	36.4-37.6	29.7-31.0	38	32.3	35.8-40.2	30.8-33.9	23640	7.99762	53.6	76.4301	2275	17038	105	11.72	87.74	0.54	124	4274	22	2.81
Goyet	Goyet Q57-3	SP3365	Right tibia	43.1	no	no	E2444	10	A40244	no	7180000000	1180000	A40340	B46249	B46633	1016578	988169	988166	805579	515600	515546	63.997	106486	4.84	18885	58.1	373.6	31.8	26.8	31.2-32.3	26.2-27.4	34.8	29	32.6-37.1	27.5-30.6	22839	4.43006	56.6	77.9726	3392	22003	91	13.31	86.33	0.36	120	4597	21	2.53
Goyet	Goyet Q57-3	SP3365	Right tibia	35.2	no	no	E2443	10	A40593	no	17000000000	407000	A40689	B44711	B45098	452047	441129	441129	366069	220444	220413	60.211	54623	4.04	13549	57.5	189.597	37.6	29.1	36.8-38.3	28.3-29.9	36.3	29.8	33.5-39.3	27.8-31.8	14071	6.38392	55.7	47.2929	1224	9683	67	11.15	88.24	0.61	74	2362	17	3.02
Goyet	Goyet Q57-3	SP3365	Right tibia	43.1	no	no	E2444	10	A40594	no	6930000000	3220000	A40690	B44712	B45099	268220	259741	259740	201527	138710	138673	68.811	60834	2.28	24968	63.1	231.725	30.6	24.6	29.9-31.4	23.9-25.4	33.8	26.1	30.8-36.8	24.2-28.1	12479	8.99887	61.8	46.5213	2507	11470	61	17.86	81.71	0.43	67	2440	18	2.65
Goyet	Goyet Q57-3	SP3365	Right tibia	35.2	no	no	E2443	15	A5491	yes	49500000000	117000	A9011	A7902	NA	1151575	1105611	1105571	765063	27235	27228	3.559	23822	1.14	20811	54.6	78.4501	11.5	29.7	10.6-12.5	28.4-31.2	14.9	33.3	10.9-19.7	25.5-42.0	1997	7.33436	52.4	6.31831	567	4375	0	11.47	88.53	0	4	378	0	1.05
Goyet	Goyet Q57-3	SP3365	Right tibia	43.1	no	no	E2444	15	A5492	yes	31300000000	825000	A9012	A7903	NA	1433636	1377278	1377143	892593	143135	143079	16.03	91127	1.57	56220	58	319.029	8.2	23.3	7.8-8.6	22.6-23.9	8.9	26.3	7.2-10.8	22.1-30.9	6425	4.49053	55.9	21.6856	3854	17614	14	17.94	81.99	0.07	16	1337	0	1.18
Goyet	Goyet Q57-3	SP3365	Right tibia	23.9	yes	no	E4225	10	D6394	no	333000000	17000	D6442	D3254	D3350	511221	478193	478116	271733	230824	230816	84.942	8834	26.13	1436	52.5	27.9914	46.2	39.5	44.2-48.3	37.3-41.6	48.3	41.1	41.6-54.9	36.2-46.1	2936	1.27201	51.5	9.12511	63	1650	13	3.65	95.6	0.75	20	482	5	3.94
Goyet	Goyet Q57-3	SP4641	Right tibia	19.2	no	no	E4866	5	F1683	no	2640000000	1760000	F1781	D7736	D7808	598201	590157	590150	373244	290194	290134	77.733	36838	7.88	5720	57.5	127.767	34.3	29.6	33.3-35.3	28.6-30.6	37.2	32.3	33.7-40.8	29.8-35.0	8900	3.06755	55	29.5527	1249	7246	58	14.6	84.72	0.68	52	1604	13	3.12
Goyet	Goyet Q57-3	SP4641	Right tibia	20.3	yes	no	E5249	10	F3182	no	754000000	901000	F3278	D8827	D8911	422486	416082	416068	241987	199636	199625	82.494	29012	6.88	4220	57.2	100.226	38.6	30.7	37.4-39.7	29.6-31.8	36.6	30.7	32.6-40.6	28.0-33.5	7707	3.86074	55.5	25.8253	486	5884	44	7.58	91.74	0.69	44	1413	16	2.99
Saint Cesaire	Saint-Césaire 1	SP28	Tibia	40.9	no	no	E1225	10	B2550	no	NA	NA	B2562	B2667	B2735	198439	190543	190543	96890	6006	6006	6.199	3822	1.57	2447	43.2	11.1398	35.7	44.2	32.5-39.1	40.6-47.8	34.9	47.1	24.9-45.9	37.2-57.2	999	16.6334	46.7	2.81701	201	549	2	26.73	73.01	0.27	2	160	1	1.23
Saint Cesaire	Saint-Césaire 1	SP28	Tibia	40.9	no	no	E1225	10	B9722	yes	NA	NA	B9754	A2625	NA	292644	285048	285048	134748	12059	12059	8.949	609	19.8	52	39.2	1.63924	70.7	83.9	65.2-75.9	79.1-88.0	24.6	35.6	14.8-36.9	21.9-51.2	531	4.40335	43.5	1.393	38	33	3	51.35	44.59	4.05	31	24	2	54.39
Saint Cesaire	Saint-Césaire 1	SP28	Tibia	40.9	no	no	E1225	10	B9722	yes	NA	NA	B9754	B7478	NA	587502	572665	572665	283372	63	63	0.022	46	1.37	37	39.7	0.154845	52.6	77.8	28.9-75.6	57.7-91.4	16.7	50	0.4-64.1	1.3-98.7	35	55.5556	51.7	0.109327	5	3	1	55.56	33.33	11.11	3	0	1	75
Saint Cesaire	Saint-Césaire 1	SP28	Tibia	40.9	no	no	E1225	10	B9723	no	NA	NA	B9755	A2626	NA	390390	378540	378540	223866	12844	12844	5.737	2395	5.36	369	43.4	6.93118	64.4	67.1	61.0-67.6	63.5-70.5	48.2	49.5	39.7-56.8	42.1-56.8	1504	11.7097	46.2	4.19239	134	139	10	47.35	49.12	3.53	89	88	3	49.44
Saint Cesaire	Saint-Césaire 1	SP28	Tibia	40.9	no	no	E1225	10	B9723	no	NA	NA	B9755	B7479	NA	798956	776581	776581	450736	78	78	0.017	71	1.1	65	42.4	0.257108	64.3	39.1	44.1-81.4	19.7-61.5	50	33.3	1.3-98.7	4.3-77.7	36	46.1538	53.8	0.116873	6	5	1	50	41.67	8.33	5	3	1	55.56
Saint Cesaire	Saint-Césaire 1	SP28	Tibia	40.9	no	no	E1225	10	B9738	yes	NA	NA	B9770	B7494	NA	335043	324759	324759	199780	11500	11500	5.756	1816	6.33	227	45.6	5.00054	5.5	4.1	3.2-8.8	1.9-7.6	33.3	20	0.8-90.6	0.5-71.6	27	0.234783	46.4	0.0757018	107	106	2	49.77	49.3	0.93	2	1	0	66.67
Saint Cesaire	Saint-Césaire 1	SP28	Tibia	40.9	no	no	E1225	10	B9739	no	NA	NA	B9771	B7495	NA	305662	294997	294997	178266	7925	7915	4.44	1912	4.14	452	46.5	5.36951	11.4	1.4	8.3-15.2	0.4-3.7	0	0	0.0-84.2	0.0-26.5	62	0.783323	48.5	0.181648	116	126	6	46.77	50.81	2.42	3	4	0	42.86
Saint Cesaire	Saint-Césaire 1	SP28	Tibia	49.9	no	yes	E1963	15	A5309	yes	7320000000	NA	A5324	A6792	A6846	950684	932382	932382	498318	305990	305986	61.404	2464	124.18	582	39.3	0.148711	12.9	20.5	10.1-16.2	17.2-24.1	19.2	29.2	6.6-39.4	12.6-51.1	194	0.0634016	47.1	0.0117086	332	229	7	58.45	40.32	1.23	7	42	2	13.73
Saint Cesaire	Saint-Césaire 1	SP28	Tibia	47.9	no	yes	E1965	15	A5310	yes	8440000000	NA	A5325	A6913	A6951	790521	773833	773833	386049	246261	246257	63.789	2651	92.89	572	38.6	0.159998	14.4	27.2	11.4-17.9	23.5-31.2	14.3	34.8	5.4-28.5	16.4-57.3	239	0.0970531	44.3	0.0144245	291	284	0	50.61	49.39	0	3	33	0	8.33
Saint Cesaire	Saint-Césaire 1	SP28	Tibia	49.9	no	yes	E1968	15	A5311	yes	2856000000	NA	A5326	A6794	A6848	878861	861257	861257	432532	293800	293800	67.926	1573	186.78	392	38.5	0.0949363	12.4	22.6	9.0-16.6	18.2-27.4	25	35.7	8.7-49.1	12.8-64.9	119	0.0405037	46.6	0.00718209	181	160	5	52.31	46.24	1.45	6	25	1	18.75
Saint Cesaire	Saint-Césaire 1	SP28	Tibia	47.9	no	yes	E1970	15	A5312	yes	3756000000	NA	A5327	A6915	A6953	801768	784255	784255	356700	249637	249618	69.98	1838	135.81	484	37.3	0.11093	18.2	28	14.3-22.7	23.4-32.9	26.3	27.8	9.1-51.2	9.7-53.5	183	0.073312	45.3	0.0110447	155	229	1	40.26	59.48	0.26	1	32	0	3.03
Saint Cesaire	Saint-Césaire 1	SP28	Tibia	49.9	no	yes	E1973	15	A5313	yes	5080000000	NA	A5328	A6796	A6850	957242	935101	935101	427070	313866	313626	73.437	2834	110.67	685	36.5	7.95461	20.7	31.5	17.4-24.2	27.8-35.3	33.3	41.2	19.1-50.2	24.6-59.3	337	0.107453	44.3	0.901925	144	411	2	25.85	73.79	0.36	1	60	0	1.64
Saint Cesaire	Saint-Césaire 1	SP28	Tibia	47.9	no	yes	E1975	15	A5314	yes	6880000000	NA	A5329	A6917	A6955	1051680	1032599	1032599	437150	339506	339470	77.655	3823	88.8	851	34.9	10.7379	20.4	32.7	17.6-23.4	29.6-36.0	21.7	32.7	12.1-34.2	19.9-47.5	500	0.147288	44.7	1.35029	193	547	2	26.01	73.72	0.27	7	91	0	7.14
Saint Cesaire	Saint-Césaire 1	SP28	Tibia	49.9	no	yes	E1978	15	A5315	yes	12160000000	NA	A5330	A6918	A6956	739619	723546	723546	339664	245166	245150	72.174	6917	35.44	1202	38	21.1068	13.3	30.5	11.5-15.3	28.1-33.1	22.8	42.6	14.1-33.6	28.3-57.8	665	0.271262	44.3	1.77802	730	800	6	47.53	52.08	0.39	8	116	0	6.45
Saint Cesaire	Saint-Césaire 1	SP28	Tibia	47.9	no	yes	E1979	15	A5316	yes	9760000000	NA	A5331	A6799	A6853	1082633	1059351	1059351	488993	348865	348781	71.326	7255	48.07	1341	37.6	22.8757	9.8	26.4	8.3-11.5	24.1-28.8	26.2	45.2	15.8-39.1	29.8-61.3	587	0.1683	45.3	1.60595	990	746	6	56.83	42.82	0.34	9	95	0	8.65
Saint Cesaire	Saint-Césaire 1	SP28	Tibia	17.2	no	no	E1980	15	A5317	yes	13640000000	NA	A5332	A6920	A6958	783939	770847	770847	311508	201371	201359	64.64	5485	36.71	762	35.3	16.0078	17	28.3	14.7-19.5	25.6-31.0	27.3	38.5	17.0-39.6	25.3-53.0	553	0.274634	42.9	1.43237	499	710	5	41.1	58.48	0.41	2	95	1	2.04
Saint Cesaire	Saint-Césaire 1	SP28	Tibia	66.1	yes	no	E2511	10	A9040	yes	316000000	825000	A9056	A7995	NA	784448	643981	643981	415061	245084	244965	59.019	20094	12.19	2274	55.7	76.7419	0.8	1.2	0.6-1.2	0.9-1.6	0	0	0.0-20.6	0.0-26.5	102	0.0416386	57.2	0.352224	6119	90	21	98.22	1.44	0.34	22	1	0	95.65
Saint Cesaire	Saint-Césaire 1	SP28	Tibia	45	no	no	E2547	10	A9074	yes	9200000000	780000	A9096	A8011	NA	838890	824349	824349	267920	8942	8942	3.338	5647	1.58	3397	33.3	20.8263	3.8	13.9	2.8-5.0	11.7-16.3	16.7	31.2	5.6-34.7	11.0-58.7	195	2.18072	47.5	0.558996	1346	221	0	85.9	14.1	0	6	26	0	18.75
Saint Cesaire	Saint-Césaire 1	SP28	Tibia	49	yes	no	E2548	10	A9075	yes	202000000	840000	A9097	A8012	NA	940540	897191	897191	488844	34194	34194	6.995	552	61.95	88	42.6	2.1507	3.9	10.6	1.3-8.9	5.2-18.7	0	NA	0.0-70.8	NA	18	0.0526408	43.3	0.0470155	164	9	0	94.8	5.2	0	0	2	0	0
Saint Cesaire	Saint-Césaire 1	SP28	Tibia	24.5	no	no	E8389	10	A10203	no	16226250000	554500	A10299	G5232	G5328	689803	676938	676900	316161	289878	289795	91.661	20764	13.96	2584	41.4	78.3243	16.2	11.1	15.1-17.2	10.2-12.0	42.4	29.5	34.4-50.7	24.5-34.9	1986	0.685312	52.2	6.26031	4998	905	16	84.44	15.29	0.27	67	269	4	19.71
Saint Cesaire	Saint-Césaire 1	SP28	Tibia	NA	no	yes	E8390	10	A10204	no	6295000000	585500	A10300	G5233	G5329	738042	729695	729678	299582	290820	290680	97.029	7810	37.22	1317	32.6	24.1258	3.9	1.6	3.0-4.9	1.1-2.2	40	13.3	12.2-73.8	3.8-30.7	198	0.0681161	48.5	0.579938	1971	57	2	97.09	2.81	0.1	33	16	0	67.35
Saint Cesaire	Saint-Césaire 1	SP28	Tibia	NA	no	yes	E8391	10	A10205	no	3101250000	548500	A10301	G5234	G5330	702894	694246	694230	316053	304803	304654	96.393	9075	33.57	1628	36.2	30.9795	2.4	2.2	1.8-3.1	1.6-2.9	14.3	20	1.8-42.8	5.7-43.7	175	0.0574422	50.7	0.535277	2443	45	8	97.88	1.8	0.32	32	8	0	80
Saint Cesaire	Saint-Césaire 1	SP28	Tibia	15.1	no	no	E8392	10	A10206	no	13436250000	518250	A10302	G5235	G5331	711873	703119	703077	215273	182865	182854	84.941	5474	33.4	669	29.6	16.2966	42.9	33.3	40.4-45.6	30.8-35.9	49.6	38.2	41.1-58.2	32.3-44.3	1564	0.855327	48.1	4.53854	319	682	6	31.68	67.73	0.6	22	209	1	9.48
Saint Cesaire	Saint-Césaire 1	SP28	Tibia	NA	no	yes	E8393	10	A10207	no	2382625000	157600	A10303	G5236	G5332	711417	699330	699303	32199	25652	25652	79.667	435	58.97	53	18.2	1.28022	33.6	30.1	25.0-43.1	21.8-39.4	41.7	57.1	15.2-72.3	28.9-82.3	108	0.42102	48.3	0.314503	37	38	0	49.33	50.67	0	3	11	0	21.43
Saint Cesaire	Saint-Césaire 1	SP28	Tibia	NA	no	yes	E8394	10	A10208	no	4486250000	589750	A10304	G5237	G5333	674882	665758	665741	109763	93856	93856	85.508	517	181.54	102	23	1.5284	36.1	38.6	27.5-45.4	30.5-47.2	25	21.4	5.5-57.2	4.7-50.8	139	0.148099	46.3	0.388316	48	45	1	51.06	47.87	1.06	1	21	0	4.55
Spy	Spy 14b	SP4651	Right humerus	20.9	no	no	E4876	5	F1694	no	9220000000	1170000	F1792	D7747	D7819	609131	595613	595592	450299	93629	93606	20.788	28332	3.3	9518	67.3	108.132	7.1	6.1	6.5-7.8	5.5-6.7	11.8	9.9	6.2-19.6	6.6-14.1	1955	2.08854	64.7	7.61579	2193	283	7	88.32	11.4	0.28	94	43	0	68.61
Spy	Spy 14b	SP4651	Right humerus	21	yes	no	E5258	10	F3193	no	3270000000	1440000	F3289	D8836	D8920	455947	443662	443640	297670	77357	77326	25.977	16817	4.6	3260	66.1	66.9698	6.7	4.6	5.9-7.6	4.0-5.3	4.3	3.6	0.5-14.5	1.2-8.3	1027	1.32814	63.2	3.90633	1845	108	5	94.23	5.52	0.26	42	7	1	84
Spy	Spy 16	SP4654	Left femur	25.5	no	no	E4879	5	F1698	no	5230000000	1420000	F1796	D7751	D7823	704544	693542	693514	431785	281166	281166	65.117	5685	49.46	1623	60.4	20.7298	23.1	19.2	21.0-25.3	17.2-21.4	25	22.2	16.2-35.6	15.9-29.6	949	0.337523	55.9	3.20043	677	689	25	48.67	49.53	1.8	19	158	7	10.33
Spy	Spy 16	SP4654	Left femur	25.4	yes	no	E5260	10	F3195	no	1620000000	1200000	F3291	D8838	D8922	447337	439693	439675	255122	187536	187533	73.507	1740	107.78	468	67.5	7.08709	7.9	5.7	5.4-11.0	3.6-8.4	40	13.3	5.3-85.3	1.7-40.5	98	0.0522575	61.3	0.362484	421	67	3	85.74	13.65	0.61	9	12	1	40.91
Spy	Spy 92b	SP3819	UI (incisor)	15.2	no	yes	E3291	10	A9326	no	270000000	965000	A9338	R3307	NA	1786790	1656539	1655714	929432	409180	408913	43.996	52362	7.81	15031	76.9	243.006	0.9	0.9	0.7-1.1	0.8-1.1	0	5.7	0.0-14.2	0.7-19.2	414	0.101244	74.3	1.85684	16805	74	15	99.47	0.44	0.09	144	6	0	96
Spy	Spy 92b	SP3819	UI (incisor)	15.2	no	yes	E3291	10	A9326	no	270000000	965000	A9338	R3307	NA	2541378	2383911	2383073	1516629	904288	903830	59.595	63833	14.16	18332	75.7	291.416	1	1	0.8-1.2	0.8-1.2	4.5	7.5	0.1-22.8	2.1-18.2	552	0.0610734	73.3	2.44106	22031	77	25	99.54	0.35	0.11	201	3	0	98.53
Spy	Spy 92b	SP3819	UI (incisor)	12.1	yes	no	E3343	10	R5541	no	27800000	995000	R5557	R3878	R3902	842942	735757	734529	554890	453451	453440	81.717	2778	163.23	680	74.6	12.4989	4.9	9.8	3.2-7.2	6.8-13.4	0	12.5	0.0-28.5	0.3-52.7	117	0.0258028	61.8	0.436116	858	50	0	94.49	5.51	0	7	8	0	46.67
Spy	Spy 430a	SP4652	Right hand phalanx	12	no	no	E4877	5	F1695	no	1520000000	1150000	F1793	F4598	F4690	678472	666161	666004	350840	307978	307970	87.781	2905	106.01	934	64.2	11.2565	3.8	3.9	2.5-5.4	2.6-5.5	0	0	0.0-41.0	0.0-28.5	102	0.0331201	56.7	0.349025	828	65	6	92.1	7.23	0.67	11	13	0	45.83
Spy	Spy 5a	SP4650	Right humerus	24.9	no	no	E4875	5	F1693	no	41600000000	1200000	F1791	F4596	F4688	423177	414308	414302	344748	47626	47618	13.812	19576	2.43	9024	70.9	78.5641	6.4	5.1	5.7-7.2	4.5-5.8	13	6.3	5.4-24.9	3.3-10.7	1308	2.74686	68.7	5.41415	295	99	0	74.87	25.13	0	5	1	0	83.33
Spy	Spy 5a	SP4650	Right humerus	30.4	yes	no	E5257	10	F3192	no	30200000000	1210000	F3288	D8835	D8919	357780	346425	346416	287510	34167	34158	11.881	16647	2.05	8709	71.8	71.9605	6.7	5.8	5.9-7.6	5.1-6.5	2.2	3	0.1-11.5	0.8-7.4	1128	3.3023	68.1	4.62406	217	70	0	75.61	24.39	0	6	1	0	85.71
Spy	Spy 8	SP4653	Right femur	22.8	no	no	E4878	10	A24672	no	16900000000	1020000	A24768	B30338	B30722	412010	405822	405812	282594	140903	140893	49.857	16172	8.71	3729	57	55.5968	32	25.3	30.6-33.4	24.0-26.7	34.1	27.3	28.8-39.7	23.7-31.1	3615	2.56578	55.3	12.0633	744	2804	35	20.76	78.26	0.98	34	633	7	5.04
Spy	Spy 8	SP4653	Right femur	22.8	no	no	E4878	10	A24673	no	14300000000	1070000	A24769	B30339	B30723	229738	226587	226587	154919	77882	77879	50.271	13581	5.73	2968	56.2	46.0841	32.7	23.9	31.2-34.3	22.5-25.4	30.9	23.5	25.1-37.1	19.8-27.5	3042	3.90606	55.6	10.2092	607	2323	21	20.57	78.72	0.71	23	551	4	3.98
Spy	Spy 8	SP4653	Right femur	22.8	no	no	E4878	10	A24674	no	15000000000	1060000	A24770	B30340	B30724	422490	416071	416067	284388	145426	145419	51.134	15833	9.18	3870	57.2	54.6952	32.7	23.3	31.2-34.1	22.0-24.7	35.3	24.6	29.8-41.1	21.2-28.3	3526	2.42472	56.5	12.0271	698	2650	28	20.68	78.5	0.83	42	619	4	6.32
Spy	Spy 8	SP4653	Right femur	22.8	no	no	E4878	5	F1696	no	7620000000	1340000	F1794	D7749	D7821	789691	779136	779112	517420	329007	328935	63.572	11014	29.87	2350	57.7	38.3689	33.8	24.4	32.0-35.5	22.7-26.1	32.8	22.1	26.2-40.0	18.1-26.5	2545	0.773709	56.9	8.73306	471	2053	32	18.43	80.32	1.25	23	485	2	4.51
Spy	Spy 8	SP4653	Right femur	23	yes	no	E5259	10	F3194	no	3260000000	1050000	F3290	D8837	D8921	390212	385014	385001	233381	144287	144286	61.824	1211	119.15	254	58.2	4.2553	38.3	22.2	32.7-44.2	17.6-27.4	35.3	20.9	14.2-61.7	10.0-36.0	272	0.188514	56.3	0.923773	49	232	1	17.38	82.27	0.35	4	63	0	5.97
Spy	Spy 94a	SP3818	UM3 Right (molar)	13.8	no	yes	E3289	10	A9324	no	1360000000	775000	A9336	R3305	NA	2092697	1971692	1971221	998035	37336	37325	3.74	5889	6.34	1224	45	23.7279	13.2	10.2	11.4-15.1	8.5-12.1	28.9	25.9	15.4-45.9	15.3-39.0	437	1.1708	53.7	1.41686	1406	291	6	82.56	17.09	0.35	11	80	1	11.96
Spy	Spy 94a	SP3818	UM3 Right (molar)	13.8	no	yes	E3289	10	A9324	no	1360000000	775000	A9336	R3305	NA	2859242	2709028	2708415	1384392	193561	193496	13.977	8556	22.62	1434	44.4	33.5514	14	10.6	12.5-15.7	9.2-12.2	29.8	26.8	18.4-43.4	18.3-36.8	705	0.364349	52	2.21377	2077	428	8	82.65	17.03	0.32	20	119	1	14.29
Spy	Spy 94a	SP3818	UM3 Right (molar)	14.5	yes	no	E3342	10	R5540	no	141000000	1000000	R5556	R3877	R3901	1012705	985167	984806	734182	589597	589272	80.262	11933	49.38	3955	51.3	36.974	32.9	41.6	31.3-34.5	39.8-43.5	32.8	39	27.9-37.9	34.4-43.7	3329	0.564934	51.8	10.398	125	1963	14	5.95	93.39	0.67	19	521	4	3.49
Spy	Spy 572a	SP9961	Scapula	12.5	no	no	E17838	30	A29154	no	61500000000	1600000	A29250	B34852	B35236	2457222	2367684	2367677	2017575	848822	848554	42.058	307161	2.76	112547	70.3	1285.74	1.3	1.1	1.2-1.4	1.0-1.1	2.2	2.2	0.6-5.6	1.1-3.9	4019	0.473629	69.8	16.9087	95269	314	108	99.56	0.33	0.11	886	15	2	98.12
Spy	Spy 572a	SP9961	Scapula	24.3	no	no	E17839	30	A29155	no	31800000000	1310000	A29251	B34853	B35237	3025719	2752365	2752357	2439700	1113309	1113146	45.626	341342	3.26	91458	78.2	1595.28	1.1	0.6	1.0-1.2	0.5-0.6	7	4.5	2.6-14.6	2.5-7.4	2409	0.216414	72.5	10.5243	115130	648	131	99.33	0.56	0.11	355	38	4	89.42
Spy	Spy 572a	SP9961	Scapula	14.7	no	no	E17840	30	A29156	no	31000000000	1480000	A29252	B34854	B35238	3327263	3214230	3214222	2710800	1365334	1364788	50.346	343161	3.98	65783	66.9	1377.49	1.2	1	1.1-1.2	0.9-1.0	4.8	3.8	2.2-9.0	2.3-5.9	4127	0.302391	66	16.4263	103147	390	127	99.5	0.38	0.12	921	22	4	97.25
Spy	Spy 572a	SP236	Small bone fragment from scapula	10	yes	no	E18136	30	A30078	no	3230000000	1000000	A30174	B36329	B36713	1344887	1274091	1274085	1031677	185236	185235	17.955	11607	15.96	710	67.5	47.1751	10	7.2	8.8-11.2	6.3-8.2	12.8	6	4.3-27.4	2.6-11.4	1024	0.552811	64.3	3.96246	75	112	0	40.11	59.89	0	1	15	0	6.25
Spy	Spy 572a	SP236	Small bone fragment from scapula	9.2	yes	no	E18137	30	A30079	no	10800000000	992000	A30175	B36330	B36714	2637440	2477411	2477404	2129851	350922	350884	16.475	23663	14.83	1602	70.9	90.2857	7.8	6.2	7.1-8.6	5.6-6.9	7.1	6.2	2.4-15.9	3.3-10.4	1733	0.493895	67.5	7.0417	700	183	3	79.01	20.65	0.34	11	28	0	28.21
Spy	Spy 572a	SP236	Small bone fragment from scapula	26.4	yes	no	E18138	30	A30080	no	56700000000	803000	A30176	B36331	B36715	4270422	4057002	4056993	3679545	574944	574930	15.625	32147	17.88	3533	73	104.402	7.3	7	6.7-7.9	6.4-7.6	12.6	9.3	7.2-19.9	6.3-13.0	2385	0.414833	67.5	9.69721	524	446	3	53.85	45.84	0.31	15	73	1	16.85
Spy	Spy 572a	SP236	Small bone fragment from scapula	23.7	yes	no	E18036	30	A32397	no	19500000000	826000	A32493	B38659	B39043	723973	706596	706593	593341	86512	86511	14.58	19982	4.33	5630	66.8	79.5027	7.8	6.1	7.0-8.7	5.4-6.8	1.4	3.8	0.0-7.8	1.5-7.6	1479	1.70961	64.7	5.75907	85	109	0	43.81	56.19	0	7	7	0	50
Walou	WA97 G24–120	SP4907	LLP3 (premolar)	15.4	no	no	E5326	10	F3205	no	7707500000	1142750	F3301	D8845	D8929	390253	378676	378666	263637	171765	171724	65.137	59611	2.88	17263	67.1	241.356	14.9	10.2	14.3-15.5	9.7-10.7	50.7	39.6	46.1-55.3	36.2-43.0	5034	2.93145	49.9	15.1624	15867	1958	28	88.88	10.97	0.16	137	664	6	16.98
Walou	WA97 G24–120	SP4907	LLP3 (premolar)	21.9	yes	no	E5849	10	F7395	no	106487500	147925	F7492	F4597	F4689	385991	367735	367724	262902	184124	184082	70.019	17292	10.65	2654	69.7	72.7501	12.6	9.2	11.6-13.7	8.3-10.1	43.7	36.1	34.8-52.8	30.2-42.4	1362	0.739888	50.3	4.13284	4865	506	9	90.43	9.41	0.17	63	179	1	25.93
Control	Control	Control	Extraction negative control	Control	no	no	E.A.2470	50	Lib.A.3248	no	NA	NA	Lib.E.3443	Cap.A.1060	NA	99308	72149	69940	45615	37672	37668	82.578	2957	12.74	273	53.3	9.51409	0.7	1.6	0.2-1.7	0.7-2.9	0	0	0.0-41.0	0.0-45.9	43	0.114155	52.2	0.135494	772	2	0	99.74	0.26	0	14	0	0	100
Control	Control	Control	Extraction negative control	Control	no	no	E.A.2471	50	Lib.A.3249	no	NA	NA	Lib.E.3444	Cap.A.1061	NA	140254	95687	92644	61394	49627	49611	80.808	3639	13.63	284	56.5	12.4085	0.9	1.7	0.4-1.9	0.9-2.9	0	0	0.0-52.2	0.0-84.2	37	0.0745802	60	0.133985	996	1	0	99.9	0.1	0	12	0	0	100
Control	Control	Control	Library negative control	Control	no	no	NA	NA	Lib.A.3250	no	NA	NA	Lib.E.3445	Cap.A.1062	NA	163769	51444	43895	5543	670	670	12.087	7	95.71	0	73.1	0.0309011	NA	0	NA	0.0-97.5	NA	NA	NA	NA	0	0	NA	0	2	0	0	100	0	0	0	0	0	0
Control	Control	Control	Library negative control	Control	no	no	NA	NA	Lib.A.3251	no	NA	NA	Lib.E.3446	Cap.A.1063	NA	140537	43974	38240	5091	896	896	17.6	18	49.78	4	46.2	0.0500935	0	0	0.0-60.2	0.0-84.2	NA	NA	NA	NA	0	0	NA	0	6	0	0	100	0	0	0	0	0	0
Control	Control	Control	Extraction negative control	Control	no	no	E.A.2535	50	Lib.A.3359	no	159000000	472000	Lib.E.3507	Cap.A.1114	NA	103122	39892	36153	10087	4579	4561	45.217	350	13.03	32	59.3	1.25161	1.4	0	0.0-7.8	0.0-4.2	NA	0	NA	0.0-97.5	4	0.0877001	51.2	0.0123121	99	0	1	99	0	1	0	0	0	0
Control	Control	Control	Extraction negative control	Control	no	no	E.A.2536	50	Lib.A.3360	no	163000000	560000	Lib.E.3508	Cap.A.1115	NA	80301	30016	27225	6967	2483	2483	35.639	195	12.73	16	53.1	0.625023	4.4	0	0.5-15.1	0.0-8.8	NA	NA	NA	NA	3	0.120822	52.3	0.00947553	51	1	0	98.08	1.92	0	2	0	0	100
Control	Control	Control	Extraction negative control	Control	no	no	E.A.2537	50	Lib.A.3361	no	203000000	755000	Lib.E.3509	Cap.A.1116	NA	104030	46066	43024	20514	13720	13666	66.618	795	17.19	83	57.1	2.7412	2	0	0.4-5.8	0.0-2.7	NA	NA	NA	NA	9	0.0658569	57.1	0.0310218	219	0	1	99.55	0	0.45	3	0	0	100
Control	Control	Control	Library negative control	Control	no	no	NA	NA	Lib.A.3362	no	170500000	550000	Lib.E.3510	Cap.A.1117	NA	98447	25478	21577	2227	314	314	14.1	30	10.47	3	54.6	0.0986783	0	0	0.0-41.0	0.0-52.2	NA	NA	NA	NA	0	0	NA	0	9	0	0	100	0	0	0	0	0	0
Control	Control	Control	Library negative control	Control	no	no	NA	NA	Lib.A.3363	no	223000000	540000	Lib.E.3511	Cap.A.1118	NA	126056	29604	25034	3478	693	693	19.925	39	17.77	5	55.3	0.129941	20	0	0.5-71.6	0.0-41.0	NA	NA	NA	NA	1	0.1443	79	0.00476794	18	0	0	100	0	0	1	0	0	100
Control	Control	Control	Extraction negative control	Control	no	no	E.A.2576	50	Lib.A.3420	no	NA	NA	Lib.E.3567	Cap.A.1135	NA	98766	77417	77095	45064	29202	29201	64.799	738	39.57	103	52.5	2.33708	0	0.6	0.0-2.2	0.0-3.4	NA	0	NA	0.0-97.5	3	0.0102736	70.7	0.012795	190	0	2	98.96	0	1.04	1	0	0	100
Control	Control	Control	Extraction negative control	Control	no	no	E.A.2577	50	Lib.A.3421	no	NA	NA	Lib.E.3568	Cap.A.1136	NA	94216	71231	70917	38564	19715	19715	51.123	295	66.83	50	56.9	1.01279	1.5	0	0.0-8.2	0.0-6.3	0	0	0.0-97.5	0.0-97.5	2	0.0101446	40.5	0.00488865	79	0	1	98.75	0	1.25	0	0	0	0
Control	Control	Control	Extraction negative control	Control	no	no	E.A.2578	50	Lib.A.3422	no	NA	NA	Lib.E.3569	Cap.A.1137	NA	91823	63430	63080	32353	14390	14390	44.478	222	64.82	22	58.5	0.784055	0	5.9	0.0-7.0	0.7-19.7	NA	NA	NA	NA	2	0.0138985	55	0.0066389	68	2	0	97.14	2.86	0	2	0	0	100
Control	Control	Control	Extraction negative control	Control	no	no	E.A.2579	50	Lib.A.3423	no	NA	NA	Lib.E.3570	Cap.A.1138	NA	97083	69488	69167	37886	20836	20836	54.997	237	87.92	29	59.6	0.852073	0	0	0.0-10.3	0.0-10.9	NA	NA	NA	NA	2	0.00959877	72.5	0.00875128	70	0	0	100	0	0	0	0	0	0
Control	Control	Control	Library negative control	Control	no	no	NA	NA	Lib.A.3424	no	NA	NA	Lib.E.3571	Cap.A.1139	NA	88604	52705	52143	16242	6026	6026	37.101	44	136.95	6	60.6	0.160722	0	14.3	0.0-41.0	0.4-57.9	NA	NA	NA	NA	4	0.066379	54.2	0.0130967	10	0	0	100	0	0	0	0	0	0
Control	Control	Control	Library negative control	Control	no	no	NA	NA	Lib.A.3425	no	NA	NA	Lib.E.3572	Cap.A.1140	NA	99689	54279	53469	13790	3785	3785	27.447	26	145.58	5	55.2	0.0866679	0	0	0.0-33.6	0.0-52.2	NA	NA	NA	NA	1	0.0264201	50	0.00301768	6	0	0	100	0	0	1	0	0	100
Control	Control	Control	Extraction negative control	Control	no	no	E.A.2906	50	Lib.A.4009	no	26600000	160000	Lib.E.4046	Cap.D.3087	NA	81198	59414	59249	20945	7148	7148	34.127	146	48.96	12	51	0.449454	0	3.2	0.0-10.0	0.1-16.7	0	NA	0.0-97.5	NA	4	0.0559597	40.8	0.00983765	45	0	0	100	0	0	1	0	0	100
Control	Control	Control	Library negative control	Control	no	no	NA	NA	Lib.A.4010	no	13600000	845000	Lib.E.4047	Cap.D.3088	NA	51856	17455	17086	7002	772	772	11.025	19	40.63	1	48.5	0.0555254	0	0	0.0-84.2	0.0-52.2	NA	NA	NA	NA	1	0.129534	50	0.00301768	3	0	0	100	0	0	0	0	0	0
Control	Control	Control	Extraction negative control	Control	no	no	E.A.2904	50	Lib.A.4007	no	506000000	815000	Lib.E.4044	Cap.D.3085	NA	92963	82905	82873	15172	5475	5475	36.086	147	37.24	12	56.9	0.50504	0	0	0.0-10.3	0.0-24.7	NA	NA	NA	NA	3	0.0547945	51.3	0.00929447	41	0	0	100	0	0	0	0	0	0
Control	Control	Control	Extraction negative control	Control	no	no	E.A.2906	50	Lib.A.3964	no	4450000	375000	Lib.E.4022	Cap.D.3063	NA	126763	98921	98501	37049	10183	10183	27.485	133	76.56	15	54.7	0.438952	3.1	0	0.1-16.2	0.0-14.2	0	NA	0.0-97.5	NA	2	0.0196406	41	0.004949	39	0	0	100	0	0	0	0	0	0
Control	Control	Control	Extraction negative control	Control	no	no	E.A.2905	50	Lib.A.3963	no	26750000	320000	Lib.E.4021	Cap.D.3062	NA	76656	60807	60487	21433	4665	4665	21.766	296	15.76	22	52	0.929507	0	3.7	0.0-5.4	0.5-12.7	NA	0	NA	0.0-97.5	6	0.128617	43.5	0.0157523	65	0	0	100	0	0	1	0	0	100
Control	Control	Control	Library negative control	Control	no	no	NA	NA	Lib.A.3965	no	11300000	720000	Lib.E.4023	Cap.D.3064	NA	75017	42438	41911	16155	1536	1536	9.508	16	96	2	49.8	0.0480415	0	0	0.0-97.5	0.0-84.2	NA	NA	NA	NA	0	0	NA	0	5	0	0	100	0	0	0	0	0	0
Control	Control	Control	Extraction negative control	Control	no	no	E.A.2904	50	Lib.A.3962	no	81000000	925000	Lib.E.4020	Cap.D.3061	NA	79241	69718	69622	8606	1557	1557	18.092	130	11.98	10	55.1	0.432012	2.9	0	0.1-14.9	0.0-13.7	NA	NA	NA	NA	1	0.0642261	37	0.00223309	33	2	0	94.29	5.71	0	0	0	0	0
Control	Control	Control	Extraction negative control	Control	no	no	E.A.2905	50	Lib.A.4008	no	29650000	220000	Lib.E.4045	Cap.D.3086	NA	76188	55294	55233	23863	10054	10054	42.132	321	31.32	28	48.4	0.93693	0	1.4	0.0-5.2	0.0-7.3	NA	NA	NA	NA	5	0.0497315	49.4	0.0149074	66	0	1	98.51	0	1.49	0	0	0	0
Control	Control	Control	Extraction negative control	Control	no	no	E.A.3309	50	Lib.A.4612	no	NA	NA	Lib.E.4550	Cap.D.3212	NA	189981	152773	152194	62973	5831	5831	9.26	82	71.11	9	64.3	0.317943	0	6.7	0.0-15.4	0.2-31.9	NA	NA	NA	NA	1	0.0171497	38	0.00229344	32	0	0	100	0	0	0	0	0	0
Control	Control	Control	Extraction negative control	Control	no	no	E.A.3309	50	Lib.A.4612	no	NA	NA	Lib.E.4550	Cap.D.3212	NA	249164	207161	206500	98429	33681	33681	34.219	107	314.78	18	64.2	0.414207	0	6.2	0.0-11.9	0.2-30.2	NA	NA	NA	NA	1	0.00296903	38	0.00229344	42	0	0	100	0	0	0	0	0	0
Control	Control	Control	Extraction negative control	Control	no	no	E.A.3310	50	Lib.A.4613	no	NA	NA	Lib.E.4551	Cap.D.3213	NA	265476	210415	209453	75277	9661	9653	12.823	160	60.33	17	50.4	0.486149	0	0	0.0-8.2	0.0-12.8	NA	NA	NA	NA	2	0.0207189	63.5	0.00766492	42	0	0	100	0	0	0	0	0	0
Control	Control	Control	Extraction negative control	Control	no	no	E.A.3310	50	Lib.A.4613	no	NA	NA	Lib.E.4551	Cap.D.3213	NA	343405	281135	280079	124011	59319	59255	47.782	217	273.06	39	50.2	0.657433	1.6	4.5	0.0-8.8	0.6-15.5	NA	0	NA	0.0-97.5	4	0.00675049	43.8	0.0105619	60	0	0	100	0	0	2	0	0	100
Control	Control	Control	Library negative control	Control	no	no	NA	NA	Lib.A.4615	no	NA	NA	Lib.E.4552	Cap.D.3214	NA	210659	96823	94846	37903	1157	1157	3.053	11	105.18	0	48.6	0.0322892	0	0	0.0-70.8	0.0-84.2	NA	NA	NA	NA	0	0	NA	0	3	0	0	100	0	0	0	0	0	0
Control	Control	Control	Library negative control	Control	no	no	NA	NA	Lib.A.4615	no	NA	NA	Lib.E.4552	Cap.D.3214	NA	273670	132047	129600	56070	13354	13354	23.817	15	890.27	3	51.9	0.0469552	0	0	0.0-60.2	0.0-70.8	NA	NA	NA	NA	1	0.00748839	57	0.00344016	5	0	0	100	0	0	1	0	0	100
Control	Control	Control	Library negative control	Control	no	no	NA	NA	Lib.A.4759	no	NA	NA	Lib.E.4631	Cap.D.3470	Cap.H.258	90070	72980	72701	52646	46233	46233	87.819	118	391.81	22	48.4	0.345042	0	0	0.0-10.3	0.0-20.6	NA	NA	NA	NA	0	0	NA	0	18	0	0	100	0	0	0	0	0	0
Control	Control	Control	Extraction negative control	Control	no	no	E.A.3430	50	Lib.A.4274	no	22800000	910000	Lib.E.4598	Cap.D.3425	Cap.H.213	76985	60729	60468	33876	26745	26744	78.947	116	230.55	21	64.5	0.451385	3.6	5.6	0.1-18.3	0.1-27.3	0	0	0.0-97.5	0.0-97.5	5	0.0186958	63.6	0.0191925	43	0	0	100	0	0	0	0	0	0
Control	Control	Control	Library negative control	Control	no	no	NA	NA	Lib.A.4277	no	12900000	1045000	Lib.E.4601	Cap.D.3428	Cap.H.216	69569	51053	50732	36523	33180	33180	90.847	18	1843.33	7	48.4	0.0524473	0	0	0.0-60.2	0.0-70.8	NA	NA	NA	NA	1	0.00301386	52	0.00313839	6	0	0	100	0	0	0	0	0	0
Control	Control	Control	Extraction negative control	Control	no	no	E.A.3368	50	Lib.A.4758	no	NA	NA	Lib.E.4630	Cap.D.3469	Cap.H.257	129046	113182	112908	82629	66643	66642	80.652	292	228.23	73	59.1	1.0405	3.3	0	0.4-11.3	0.0-9.5	NA	NA	NA	NA	3	0.00450167	67.3	0.0121914	74	0	0	100	0	0	1	0	0	100
Control	Control	Control	Extraction negative control	Control	no	no	E.A.3367	50	Lib.A.4757	no	NA	NA	Lib.E.4629	Cap.D.3468	Cap.H.256	825532	725330	723866	482448	392879	392877	81.434	408	962.93	130	51.8	1.2757	5.4	4.5	1.8-12.2	1.2-11.1	0	0	0.0-84.2	0.0-52.2	18	0.00458159	56.8	0.0617418	129	1	0	99.23	0.77	0	8	0	0	100
Control	Control	Control	Extraction negative control	Control	no	no	E.A.3531	50	Lib.A.4852	no	20800000	1010000	Lib.E.4690	Cap.D.3694	NA	208773	151106	150310	67217	19893	19889	29.589	408	48.75	52	57.6	1.41879	0	1.4	0.0-4.1	0.0-7.3	0	NA	0.0-97.5	NA	4	0.0201116	60.8	0.0146659	128	0	0	100	0	0	1	0	0	100
Control	Control	Control	Extraction negative control	Control	no	no	E.A.3532	50	Lib.A.4853	no	28400000	970000	Lib.E.4691	Cap.D.3695	NA	181502	145056	144481	42772	2565	2564	5.995	91	28.18	9	52.1	0.285956	0	0	0.0-14.2	0.0-30.8	NA	NA	NA	NA	0	0	NA	0	19	0	0	100	0	0	0	0	0	0
Control	Control	Control	Library negative control	Control	no	no	NA	NA	Lib.A.4854	no	13900000	840000	Lib.E.4692	Cap.D.3696	NA	193350	66384	64951	29874	480	480	1.607	9	53.33	1	50.2	0.0272799	0	0	0.0-70.8	0.0-97.5	NA	NA	NA	NA	0	0	NA	0	1	0	0	100	0	0	0	0	0	0
Control	Control	Control	Library negative control	Control	no	no	NA	NA	Lib.A.4793	no	1330000	NA	Lib.E.4750	Cap.D.3677	NA	197356	90670	88657	26419	1519	1519	5.75	18	84.39	2	50.1	0.054439	0	0	0.0-70.8	0.0-97.5	NA	NA	NA	NA	0	0	NA	0	4	0	0	100	0	0	0	0	0	0
Control	Control	Control	Extraction negative control	Control	no	no	E.A.4248	50	Lib.A.7394	no	390000000	76725	Lib.E.5865	Cap.D.5555	Cap.H.2301	70898	65330	65323	33087	31771	31770	96.02	456	69.67	84	62	1.7065	0.8	0	0.0-4.4	0.0-3.2	0	NA	0.0-97.5	NA	4	0.0125905	62.8	0.0151488	150	0	0	100	0	0	1	0	0	100
Control	Control	Control	Extraction negative control	Control	no	no	E.A.4481	50	Lib.A.7417	no	420000000	65825	Lib.E.5888	Cap.D.5577	Cap.H.2323	69996	63437	63422	28413	27624	27624	97.223	196	140.94	33	63.8	0.754119	2.7	0	0.1-14.2	0.0-7.7	NA	NA	NA	NA	2	0.00724008	57.5	0.00694067	46	3	0	93.88	6.12	0	0	1	0	0
Control	Control	Control	Extraction negative control	Control	no	no	E.A.4247	50	Lib.A.7393	no	300000000	72550	Lib.E.5864	Cap.D.5554	Cap.H.2300	61574	56621	56614	25938	25438	25438	98.072	100	254.38	29	56.6	0.341722	0	14.8	0.0-13.7	4.2-33.7	0	0	0.0-97.5	0.0-97.5	6	0.0235868	44.7	0.0161748	33	3	0	91.67	8.33	0	1	0	0	100
Control	Control	Control	Extraction negative control	Control	no	no	E.A.4393	50	Lib.A.7421	no	350000000	46525	Lib.E.5892	Cap.D.5581	Cap.H.2327	61285	56636	56629	27008	26062	26062	96.497	188	138.63	32	52	0.590199	1.9	2	0.0-10.3	0.1-10.9	50	100	1.3-98.7	2.5-100.0	2	0.00767401	46.5	0.00561289	54	1	0	98.18	1.82	0	1	0	0	100
Control	Control	Control	Library negative control	Control	no	no	NA	NA	Lib.A.7399	no	427500000	65900	Lib.E.5870	Cap.D.5560	Cap.H.2306	54707	49271	49261	18381	16691	16691	90.806	53	314.92	34	56.6	0.181182	12.5	8.3	1.6-38.3	0.2-38.5	0	NA	0.0-97.5	NA	6	0.0359475	43.3	0.015692	5	5	0	50	50	0	0	1	0	0
Control	Control	Control	Library negative control	Control	no	no	NA	NA	Lib.A.7423	no	412500000	52600	Lib.E.5894	Cap.D.5582	Cap.H.2328	52561	47077	47058	11219	11170	11170	99.563	50	223.4	35	52.5	0.158489	35.7	0	12.8-64.9	0.0-28.5	100	0	2.5-100.0	0.0-97.5	7	0.0626679	46.9	0.019796	7	5	0	58.33	41.67	0	0	1	0	0
Control	Control	Control	Extraction negative control	Control	no	no	E.A.4874	50	Lib.A.8116	no	699500000	1090500	Lib.E.7230	Cap.D.6456	Cap.H.3203	84356	82820	82820	27931	25410	25410	90.974	81	313.7	35	56.4	0.275515	6.2	0	0.2-30.2	0.0-19.5	NA	0	NA	0.0-97.5	4	0.0157418	46.8	0.0112861	26	0	0	100	0	0	0	0	0	0
Control	Control	Control	Library negative control	Control	no	no	NA	NA	Lib.A.8064	no	647000000	3782.5	Lib.E.7178	Cap.D.6412	Cap.H.3159	50998	50147	50146	14769	13627	13627	92.268	38	358.61	12	55.2	0.126682	14.3	0	0.4-57.9	0.0-41.0	NA	NA	NA	NA	2	0.0146767	50.5	0.00609572	6	0	0	100	0	0	0	0	0	0
Control	Control	Control	Library negative control	Control	no	no	NA	NA	Lib.A.8118	no	838625000	1024125	Lib.E.7232	Cap.D.6457	Cap.H.3204	81103	79633	79632	10418	9180	9180	88.117	67	137.01	41	69.7	0.281731	5.6	0	0.1-27.3	0.0-28.5	100	NA	2.5-100.0	NA	1	0.0108932	39	0.00229344	21	0	0	100	0	0	0	0	0	0
Control	Control	Control	Extraction negative control	Control	no	no	E.A.4901	50	Lib.A.8094	no	781000000	1285750	Lib.E.7208	Cap.D.6439	Cap.H.3186	63699	62542	62541	32887	31622	31595	96.071	1445	21.87	221	58.2	5.07532	1.5	1.2	0.5-3.4	0.3-3.1	0	0	0.0-97.5	0.0-97.5	20	0.0633012	54.2	0.0654837	397	1	3	99	0.25	0.75	3	0	0	100
Control	Control	Control	Extraction negative control	Control	no	no	E.A.4902	50	Lib.A.8095	no	690625000	1326500	Lib.E.7209	Cap.D.6440	Cap.H.3187	69982	69110	69109	31563	30872	30872	97.811	184	167.78	29	59.2	0.657614	0	0	0.0-10.3	0.0-8.8	NA	NA	NA	NA	0	0	NA	0	62	1	0	98.41	1.59	0	0	0	0	0
Control	Control	Control	Extraction negative control	Control	no	no	E.A.2470	50	Lib.A.8203	no	134575000	986250	Lib.F.121	Cap.C.3883	Cap.G.1428	58620	57719	57719	31022	30498	30488	98.279	1906	16	255	56	6.44312	1.5	0.9	0.6-3.3	0.2-2.3	50	33.3	1.3-98.7	0.8-90.6	18	0.0590396	57.9	0.0629489	542	1	0	99.82	0.18	0	4	0	0	100
Control	Control	Control	Extraction negative control	Control	no	no	E.A.2762	50	Lib.A.8206	no	126550000	1015750	Lib.F.124	Cap.C.3885	Cap.G.1430	47437	46702	46700	20634	19595	19594	94.96	293	66.87	43	51	0.902589	0	1.6	0.0-4.7	0.0-8.8	NA	NA	NA	NA	2	0.0102072	45	0.00543183	81	2	1	96.43	2.38	1.19	0	0	0	0
Control	Control	Control	Extraction negative control	Control	no	no	E.A.3094	50	Lib.A.8211	no	156887500	952000	Lib.F.129	Cap.C.3890	Cap.G.1435	68102	66635	66635	30601	27666	27666	90.409	204	135.62	30	60.4	0.743074	0	0	0.0-11.6	0.0-10.9	NA	NA	NA	NA	2	0.00722909	59.5	0.00718209	49	0	0	100	0	0	1	0	0	100
Control	Control	Control	Extraction negative control	Control	no	no	E.A.3161	50	Lib.A.8214	no	127500000	733125	Lib.F.132	Cap.C.3893	Cap.G.1438	43654	43020	43018	17581	17177	17177	97.702	91	188.76	9	55.3	0.30382	4.2	4.5	0.1-21.1	0.1-22.8	0	NA	0.0-97.5	NA	2	0.0116435	75	0.00905305	21	0	0	100	0	0	1	0	0	100
Control	Control	Control	Library negative control	Control	no	no	NA	NA	Lib.A.8215	no	139350000	830375	Lib.F.133	Cap.C.3894	Cap.G.1439	28596	28048	28048	4142	3777	3777	91.188	9	419.67	2	44.9	0.0243829	0	0	0.0-60.2	0.0-70.8	NA	NA	NA	NA	0	0	NA	0	3	0	0	100	0	0	0	0	0	0
Control	Control	Control	Library negative control	Control	no	no	NA	NA	Lib.A.8217	no	143725000	935125	Lib.F.135	Cap.C.3895	Cap.G.1440	36481	35695	35694	4965	4552	4552	91.682	7	650.29	0	54.7	0.0231155	0	NA	0.0-97.5	NA	NA	NA	NA	NA	0	0	NA	0	2	0	0	100	0	0	0	0	0	0
Control	Control	Control	Library negative control	Control	no	no	NA	NA	Lib.A.8219	no	155475000	898250	Lib.F.137	Cap.C.3896	Cap.G.1441	31555	31065	31063	9444	8203	8203	86.859	24	341.79	1	55.5	0.0804514	20	0	0.5-71.6	0.0-30.8	NA	0	NA	0.0-97.5	1	0.0121907	40	0.00241415	8	1	0	88.89	11.11	0	0	0	0	0
Control	Control	Control	Library negative control	Control	no	no	NA	NA	Lib.A.8221	no	161362500	956000	Lib.F.139	Cap.C.3897	Cap.G.1442	59295	58401	58400	8021	6599	6599	82.272	11	599.91	2	63.6	0.0422476	0	0	0.0-97.5	0.0-84.2	NA	NA	NA	NA	0	0	NA	0	3	0	0	100	0	0	0	0	0	0
Control	Control	Control	Extraction negative control	Control	no	no	E.A.3368	50	Lib.A.8234	no	169000000	1387375	Lib.F.152	Cap.C.3908	Cap.G.1453	69379	68218	68217	29689	28052	28052	94.486	242	115.92	45	67.8	0.990404	2.4	0	0.1-12.9	0.0-8.4	NA	NA	NA	NA	2	0.00712962	48.5	0.00585431	86	0	0	100	0	0	2	0	0	100
Control	Control	Control	Extraction negative control	Control	no	no	E.A.3586	50	Lib.A.8269	no	197687500	1015500	Lib.F.187	Cap.C.3927	Cap.G.1472	68835	67858	67856	17387	16905	16905	97.228	37	456.89	4	59.5	0.132778	0	0	0.0-30.8	0.0-36.9	NA	NA	NA	NA	0	0	NA	0	11	0	0	100	0	0	0	0	0	0
Control	Control	Control	Library negative control	Control	no	no	NA	NA	Lib.A.8270	no	115562500	516250	Lib.F.188	Cap.C.3928	Cap.G.1473	48798	47677	47676	2269	1840	1840	81.093	6	306.67	0	53.7	0.0194339	0	0	0.0-97.5	0.0-97.5	NA	NA	NA	NA	0	0	NA	0	1	0	0	100	0	0	0	0	0	0
Control	Control	Control	Library negative control	Control	no	no	NA	NA	Lib.A.8272	no	122125000	472250	Lib.F.190	Cap.C.3929	Cap.G.1474	55529	54392	54391	5396	4798	4798	88.918	12	399.83	6	47.1	0.0340998	25	0	0.6-80.6	0.0-97.5	NA	NA	NA	NA	1	0.020842	35	0.00211238	3	0	0	100	0	0	0	0	0	0
Control	Control	Control	Library negative control	Control	no	no	NA	NA	Lib.A.8274	no	120012500	532750	Lib.F.192	Cap.C.3930	Cap.G.1475	37568	36731	36729	7932	5641	5641	71.117	13	433.92	0	62.5	0.0490675	0	0	0.0-60.2	0.0-70.8	NA	NA	NA	NA	0	0	NA	0	2	0	0	100	0	0	0	0	0	0
Control	Control	Control	Library negative control	Control	no	no	NA	NA	Lib.A.8276	no	293875000	1140250	Lib.F.194	Cap.C.3931	Cap.G.1476	61886	60539	60538	6372	5805	5805	91.102	14	414.64	3	46.9	0.0396524	0	0	0.0-45.9	0.0-70.8	NA	NA	NA	NA	0	0	NA	0	1	0	0	100	0	0	0	0	0	0
Control	Control	Control	Extraction negative control	Control	no	no	E.A.5344	50	Lib.A.8493	no	616000000	1386000	Lib.E.8614	Cap.C.4159	Cap.G.1704	39241	38732	38732	18038	17708	17708	98.171	381	46.48	49	54.2	1.24661	1.2	1.2	0.0-6.4	0.0-6.4	0	NA	0.0-97.5	NA	4	0.0225887	41.5	0.0100187	108	1	0	99.08	0.92	0	1	0	0	100
Control	Control	Control	Library negative control	Control	no	no	NA	NA	Lib.A.8455	no	448500000	793000	Lib.E.8576	Cap.C.4129	Cap.G.1674	39866	38968	38967	10855	10742	10740	98.941	75	143.2	15	51	0.230853	5.3	6.7	0.1-26.0	0.2-31.9	NA	0	NA	0.0-97.5	4	0.0372439	48.2	0.0116483	13	0	0	100	0	0	1	0	0	100
Control	Control	Control	Library negative control	Control	no	no	NA	NA	Lib.A.8478	no	530875000	934875	Lib.E.8599	Cap.C.4148	Cap.G.1693	31449	30772	30770	2348	2178	2178	92.76	17	128.12	2	59.9	0.06144	0	50	0.0-45.9	1.3-98.7	NA	NA	NA	NA	1	0.0459137	110	0.0066389	6	0	0	100	0	0	1	0	0	100
Control	Control	Control	Extraction negative control	Control	no	no	E.A.5234	50	Lib.A.8458	no	499375000	1065250	Lib.E.8579	Cap.C.4130	Cap.G.1675	36561	35988	35988	18592	18200	18200	97.892	1729	10.53	202	56.6	5.90693	0	0.6	0.0-1.2	0.1-2.1	0	NA	0.0-97.5	NA	6	0.032967	69.5	0.0251675	492	2	2	99.19	0.4	0.4	0	0	0	0
Control	Control	Control	Extraction negative control	Control	no	no	E.A.5370	50	Lib.A.8447	no	402250000	1081375	Lib.E.8568	Cap.C.4122	Cap.G.1667	49832	49121	49120	19004	17910	17910	94.243	166	107.89	15	57.8	0.578671	0	2.4	0.0-8.0	0.1-12.9	0	NA	0.0-97.5	NA	4	0.0223339	88	0.0212445	65	0	0	100	0	0	2	0	0	100
Control	Control	Control	Extraction negative control	Control	no	no	E.A.5274	50	Lib.A.8482	no	430000000	1046500	Lib.E.8603	Cap.C.4149	Cap.G.1694	35629	34964	34963	13470	12939	12927	95.969	155	83.4	16	54.9	0.513791	0	0	0.0-7.5	0.0-8.6	0	NA	0.0-97.5	NA	3	0.0232072	45	0.00814775	38	0	0	100	0	0	0	0	0	0
Control	Control	Control	Library negative control	Control	no	no	NA	NA	Lib.A.9115	no	12376250	599000	Lib.E.8804	Cap.C.4753	Cap.G.2298	41359	39202	39185	20227	19059	19059	94.226	100	190.59	22	70.8	0.426942	5	0	0.1-24.9	0.0-14.2	NA	0	NA	0.0-97.5	3	0.0157406	41.7	0.00754421	19	0	0	100	0	0	0	0	0	0
Control	Control	Control	Library negative control	Control	no	no	NA	NA	Lib.A.9145	no	10135000	475500	Lib.E.8834	Cap.C.4772	Cap.G.2317	39223	36533	36519	17673	16747	16747	94.76	15	1116.47	3	48.7	0.0441185	0	0	0.0-52.2	0.0-60.2	NA	NA	NA	NA	0	0	NA	0	4	0	0	100	0	0	0	0	0	0
Control	Control	Control	Extraction negative control	Control	no	no	E.A.5818	50	Lib.A.9127	no	11765000	570250	Lib.E.8816	Cap.C.4760	Cap.G.2305	46794	44538	44530	25676	21449	21448	83.533	234	91.66	41	57.3	0.80892	2	1.8	0.1-10.9	0.0-9.6	0	0	0.0-97.5	0.0-70.8	4	0.0186498	46	0.0111051	45	0	0	100	0	0	1	0	0	100
Control	Control	Control	Library negative control	Control	no	no	NA	NA	Lib.A.9152	no	10403750	475250	Lib.E.8841	Cap.C.4773	Cap.G.2318	27500	25462	25457	12215	11713	11713	95.89	13	901	5	50.9	0.0398938	0	0	0.0-84.2	0.0-97.5	NA	NA	NA	NA	0	0	NA	0	0	0	0	0	0	0	0	0	0	0
Control	Control	Control	Extraction negative control	Control	no	no	E.A.5865	50	Lib.A.9144	no	13115000	550250	Lib.E.8833	Cap.C.4771	Cap.G.2316	37291	34495	34488	19045	17524	17524	92.014	207	84.66	22	59.9	0.748204	2.9	0	0.1-14.9	0.0-9.5	NA	0	NA	0.0-97.5	3	0.0171194	59.7	0.0108033	54	0	0	100	0	0	0	0	0	0
Control	Control	Control	Extraction negative control	Control	no	no	E.A.5819	50	Lib.A.9128	no	12558750	652500	Lib.E.8817	Cap.C.4761	Cap.G.2306	45276	42673	42670	24865	22789	22789	91.651	666	34.22	109	64.7	2.60221	1.4	0.7	0.2-5.1	0.0-3.9	NA	0	NA	0.0-70.8	6	0.0263285	63.5	0.0229947	213	2	3	97.71	0.92	1.38	2	0	0	100
Control	Control	Control	Library negative control	Control	no	no	NA	NA	Lib.A.9107	no	12632500	599750	Lib.E.8796	Cap.C.4747	Cap.G.2292	36920	34620	34607	15975	15382	15382	96.288	19	809.58	9	67.5	0.0774338	40	0	5.3-85.3	0.0-70.8	NA	NA	NA	NA	2	0.0130022	51	0.00615607	9	0	0	100	0	0	2	0	0	100
Control	Control	Control	Extraction negative control	Control	no	no	E.B.5658	30	Lib.C.2854	no	70487500	1010500	Lib.G.1473	Cap.B.933	Cap.E.9206	79876	74850	74844	37602	35630	35629	94.753	730	48.81	170	67.7	2.98159	0.7	0	0.0-3.9	0.0-2.6	NA	NA	NA	NA	7	0.0196469	56.1	0.023719	270	0	1	99.63	0	0.37	1	0	0	100
Control	Control	Control	Library negative control	Control	no	no	NA	NA	Lib.C.2863	no	789750	15747	Lib.G.1482	Cap.B.942	Cap.E.9215	89200	86121	86120	36062	35326	35326	97.959	17	2078	10	48.4	0.0496711	0	0	0.0-97.5	0.0-60.2	NA	NA	NA	NA	0	0	NA	0	3	0	0	100	0	0	0	0	0	0
Control	Control	Control	Library negative control	Control	no	no	NA	NA	Lib.C.2890	no	78675000	968500	Lib.G.1509	Cap.B.965	Cap.E.9238	71952	68312	68307	31247	24995	24995	79.992	65	384.54	28	49.8	0.195304	6.7	7.7	0.2-31.9	0.2-36.0	50	0	1.3-98.7	0.0-97.5	3	0.0120024	44	0.00796668	15	0	0	100	0	0	0	0	0	0
Control	Control	Control	Extraction negative control	Control	no	no	E.B.5710	30	Lib.C.2911	no	83112500	1077500	Lib.G.1530	Cap.B.985	Cap.E.9258	74604	70823	70819	40573	38811	38790	95.605	19809	1.96	9807	54.8	65.4652	0.7	0.3	0.5-1.1	0.2-0.5	0	0	0.0-97.5	0.0-26.5	100	0.257798	54.6	0.329471	5560	3	0	99.95	0.05	0	21	0	0	100
Control	Control	Control	Library negative control	Control	no	no	NA	NA	Lib.C.2935	no	65350000	916250	Lib.G.1554	Cap.B.997	Cap.E.9270	83775	78452	78447	28446	23448	23448	82.43	47	498.89	20	44.4	0.125958	0	0	0.0-30.8	0.0-26.5	NA	0	NA	0.0-97.5	1	0.00426476	52	0.00313839	7	0	0	100	0	0	0	0	0	0
Control	Control	Control	Library negative control	Control	no	no	NA	NA	Lib.C.2954	no	77150000	1232750	Lib.G.1697	Cap.B.1073	Cap.E.9346	77532	72622	72619	30039	25760	25760	85.755	18	1431.11	6	64.2	0.0697085	0	0	0.0-60.2	0.0-45.9	NA	NA	NA	NA	0	0	NA	0	4	0	0	100	0	0	0	0	0	0
Control	Control	Control	Extraction negative control	Control	no	no	E.B.5743	30	Lib.C.2966	no	77500000	1277500	Lib.G.1709	Cap.B.1074	Cap.E.9347	62603	57741	57736	25287	17252	17211	68.063	85	202.48	17	63.2	0.324099	0	6.7	0.0-21.8	0.2-31.9	NA	NA	NA	NA	3	0.0174307	55.3	0.0100187	21	1	0	95.45	4.55	0	0	0	0	0
Control	Control	Control	Extraction negative control	Control	no	no	E.B.5755	30	Lib.C.2978	no	96362500	1456000	Lib.G.1721	Cap.B.1075	Cap.E.9348	106460	98489	98483	45002	42279	42276	93.942	147	287.59	27	62.5	0.554107	7.1	3.3	0.9-23.5	0.1-17.2	0	NA	0.0-97.5	NA	5	0.011827	59	0.0178043	24	0	0	100	0	0	0	0	0	0
Control	Control	Control	Library negative control	Control	no	no	NA	NA	Lib.C.2980	no	89587500	1556250	Lib.G.1723	Cap.B.1076	Cap.E.9349	105302	97327	97321	34771	33141	33139	95.306	29	1142.72	9	57	0.0997043	0	0	0.0-33.6	0.0-60.2	NA	NA	NA	NA	1	0.00301759	50	0.00301768	4	0	0	100	0	0	0	0	0	0
Control	Control	Control	Extraction negative control	Control	no	no	E.B.5769	30	Lib.C.2994	no	89700000	1428250	Lib.G.1737	Cap.B.1089	Cap.E.9362	97247	89122	89117	36485	32575	32575	89.283	49	664.8	15	60.9	0.179975	10	0	0.3-44.5	0.0-41.0	NA	NA	NA	NA	1	0.00306984	47	0.00283662	27	1	0	96.43	3.57	0	1	0	0	100
Control	Control	Control	Library negative control	Control	no	no	NA	NA	Lib.C.3006	no	87200000	1403000	Lib.G.1749	Cap.B.1100	Cap.E.9373	88952	82267	82262	24597	22493	22493	91.446	22	1022.41	4	59.6	0.0791237	0	20	0.0-52.2	0.5-71.6	NA	NA	NA	NA	2	0.00889166	53	0.00639749	7	0	0	100	0	0	1	0	0	100
Control	Control	Control	Extraction negative control	Control	no	no	E.B.5784	30	Lib.C.3012	no	84137500	1390750	Lib.G.1755	Cap.B.1104	Cap.E.9377	101353	94984	94977	44609	41895	41894	93.914	174	240.77	39	65.6	0.689058	6.2	0	0.8-20.8	0.0-8.8	NA	0	NA	0.0-97.5	6	0.0143219	57.2	0.0207013	61	0	0	100	0	0	1	0	0	100
Control	Control	Control	Library negative control	Control	no	no	NA	NA	Lib.C.3034	no	85112500	1146000	Lib.G.1777	Cap.B.1114	Cap.E.9387	135439	124750	124740	38825	33988	33988	87.542	22	1544.91	9	56.3	0.0747782	25	0	0.6-80.6	0.0-41.0	NA	NA	NA	NA	3	0.00882664	80.7	0.0146056	5	0	0	100	0	0	3	0	0	100
Control	Control	Control	Library negative control	Control	no	no	NA	NA	Lib.C.4973	no	348500000	99212500	Lib.G.3752	Cap.B.2882	Cap.F.1156	8815	8444	8444	4230	1368	1368	32.34	104	13.15	8	56.4	0.354276	0	0	0.0-20.6	0.0-16.1	NA	NA	NA	NA	1	0.0730994	42	0.00253485	22	0	0	100	0	0	1	0	0	100
Control	Control	Control	Extraction negative control	Control	no	no	E.B.7697	30	Lib.C.4979	no	436250000	121350000	Lib.G.3758	Cap.B.2883	Cap.F.1157	7461	7201	7201	4105	2019	2019	49.184	270	7.48	29	62.2	1.01424	0	1.4	0.0-5.2	0.0-7.8	NA	NA	NA	NA	1	0.0495295	35	0.00211238	92	0	0	100	0	0	0	0	0	0
Control	Control	Control	Extraction negative control	Control	no	no	E.B.7707	30	Lib.C.4989	no	433125000	122400000	Lib.G.3768	Cap.B.2893	Cap.F.1167	8209	7811	7811	4002	1051	1051	26.262	75	14.01	4	63.4	0.287102	0	0	0.0-17.6	0.0-17.6	NA	NA	NA	NA	0	0	NA	0	27	0	0	100	0	0	0	0	0	0
Control	Control	Control	Library negative control	Control	no	no	NA	NA	Lib.C.4995	no	505375000	134975000	Lib.G.3774	Cap.B.2898	Cap.F.1172	8952	8654	8654	4065	734	734	18.057	58	12.66	2	49.9	0.174543	0	0	0.0-41.0	0.0-36.9	NA	NA	NA	NA	0	0	NA	0	19	0	0	100	0	0	0	0	0	0
Control	Control	Control	Extraction negative control	Control	no	no	E.B.7719	30	Lib.C.5004	no	503750000	138450000	Lib.G.3783	Cap.B.2905	Cap.F.1179	11371	10904	10904	5242	1460	1454	27.738	79	18.41	7	59.5	0.283542	0	0	0.0-16.1	0.0-17.6	NA	NA	NA	NA	0	0	NA	0	21	0	0	100	0	0	0	0	0	0
Control	Control	Control	Library negative control	Control	no	no	NA	NA	Lib.C.5012	no	548375000	152475000	Lib.G.3791	Cap.B.2912	Cap.F.1186	4572	4399	4399	1910	85	85	4.45	11	7.73	0	66.5	0.0441185	0	NA	0.0-84.2	NA	NA	NA	NA	NA	0	0	NA	0	4	0	0	100	0	0	0	0	0	0
Control	Control	Control	Extraction negative control	Control	no	no	E.B.7734	30	Lib.C.5022	no	550875000	158425000	Lib.G.3801	Cap.B.2920	Cap.F.1194	10017	9600	9600	4803	1316	1316	27.4	90	14.62	2	66.1	0.359165	5.9	0	0.1-28.7	0.0-19.5	NA	0	NA	0.0-97.5	1	0.0759878	37	0.00223309	21	0	0	100	0	0	0	0	0	0
Control	Control	Control	Extraction negative control	Control	no	no	E.B.7745	30	Lib.C.5033	no	667000000	175600000	Lib.G.3812	Cap.B.2921	Cap.F.1195	8918	8466	8465	4486	2155	2151	47.949	178	12.08	14	56.4	0.606434	0	2.2	0.0-8.8	0.1-11.8	0	0	0.0-97.5	0.0-97.5	3	0.13947	56.3	0.0101998	46	0	0	100	0	0	1	0	0	100
Control	Control	Control	Library negative control	Control	no	no	NA	NA	Lib.C.5035	no	508875000	125375000	Lib.G.3814	Cap.B.2922	Cap.F.1196	7796	7489	7489	3224	396	396	12.283	25	15.84	1	55.2	0.0832881	0	0	0.0-70.8	0.0-33.6	NA	NA	NA	NA	0	0	NA	0	5	0	0	100	0	0	0	0	0	0
Control	Control	Control	Library negative control	Control	no	no	NA	NA	Lib.C.5058	no	126837500	1237750	Lib.G.3837	Cap.B.2923	Cap.F.1197	6368	6172	6172	2119	1304	1304	61.538	53	24.6	0	59.8	0.191381	0	0	0.0-33.6	0.0-28.5	NA	NA	NA	NA	1	0.0766871	69	0.0041644	10	0	0	100	0	0	0	0	0	0
Control	Control	Control	Extraction negative control	Control	no	no	E.B.7801	30	Lib.C.5093	no	126312500	1207750	Lib.G.3872	Cap.B.2942	Cap.F.1216	2815	2661	2661	536	396	396	73.881	87	4.55	14	65.6	0.344499	0	0	0.0-14.8	0.0-16.8	NA	NA	NA	NA	1	0.252525	38	0.00229344	29	0	0	100	0	0	0	0	0	0
Control	Control	Control	Library negative control	Control	no	no	NA	NA	Lib.C.5095	no	129087500	1246125	Lib.G.3874	Cap.B.2943	Cap.F.1217	4895	4686	4686	1264	996	996	78.797	79	12.61	1	53.3	0.253968	0	0	0.0-41.0	0.0-41.0	NA	NA	NA	NA	0	0	NA	0	17	0	0	100	0	0	0	0	0	0
Control	Control	Control	Library negative control	Control	no	no	NA	NA	Lib.C.5115	no	186300000	1554000	Lib.G.3894	Cap.B.2944	Cap.F.1218	27366	26288	26287	12108	11285	11275	93.12	1177	9.58	102	57.3	4.07055	0.7	0.3	0.1-2.7	0.0-1.8	NA	NA	NA	NA	8	0.0709534	59.2	0.0286076	334	0	0	100	0	0	3	0	0	100
Control	Control	Control	Library negative control	Control	no	no	NA	NA	Lib.C.5141	no	150750000	1578000	Lib.G.3920	Cap.B.2953	Cap.F.1227	4842	4611	4611	1000	491	491	49.1	34	14.44	2	65.1	0.133563	0	0	0.0-52.2	0.0-36.9	NA	NA	NA	NA	0	0	NA	0	5	0	0	100	0	0	0	0	0	0
Control	Control	Control	Extraction negative control	Control	no	no	E.B.7850	30	Lib.C.5147	no	154250000	1109500	Lib.G.3926	Cap.B.2959	Cap.F.1233	2211	2113	2113	362	176	176	48.619	39	4.51	5	58.8	0.138331	0	0	0.0-33.6	0.0-41.0	NA	NA	NA	NA	0	0	NA	0	10	0	0	100	0	0	0	0	0	0
Control	Control	Control	Extraction negative control	Control	no	no	E.B.7855	30	Lib.C.5152	no	192425000	1613250	Lib.G.3931	Cap.B.2964	Cap.F.1238	43469	42200	42200	19783	18597	18580	93.919	1809	10.27	179	46	5.02481	0.6	0.7	0.1-1.6	0.2-1.8	0	0	0.0-60.2	0.0-97.5	16	0.0861141	47.8	0.0461102	405	3	3	98.54	0.73	0.73	3	0	0	100
Control	Control	Control	Library negative control	Control	no	no	NA	NA	Lib.C.5542	no	110375000	670375	Lib.G.4321	Cap.B.3577	Cap.F.1851	15298	14500	14499	843	322	322	38.197	31	10.39	3	60.4	0.112922	0	0	0.0-45.9	0.0-52.2	NA	NA	NA	NA	0	0	NA	0	11	0	0	100	0	0	0	0	0	0
Control	Control	Control	Library negative control	Control	no	no	NA	NA	Lib.C.5544	no	84412500	589250	Lib.G.4323	Cap.B.3578	Cap.F.1852	8118	7691	7690	312	78	78	25	11	7.09	2	57.6	0.0382642	0	0	0.0-84.2	0.0-60.2	NA	NA	NA	NA	0	0	NA	0	5	0	0	100	0	0	0	0	0	0
Control	Control	Control	Extraction negative control	Control	no	no	E.B.8121	30	Lib.C.5550	no	174662500	864750	Lib.G.4329	Cap.B.3584	Cap.F.1858	11814	11231	11230	968	542	542	55.992	102	5.31	9	66.1	0.406965	0	0	0.0-17.6	0.0-20.6	NA	NA	NA	NA	0	0	NA	0	26	0	0	100	0	0	0	0	0	0
Control	Control	Control	Library negative control	Control	no	no	NA	NA	Lib.C.5562	no	155050000	863375	Lib.G.4341	Cap.B.3595	Cap.F.1869	16177	15399	15398	530	152	152	28.679	29	5.24	3	56.4	0.0986783	0	0	0.0-41.0	0.0-60.2	NA	NA	NA	NA	0	0	NA	0	7	0	0	100	0	0	0	0	0	0
Control	Control	Control	Extraction negative control	Control	no	no	E.B.8137	30	Lib.C.5568	no	59537500	530500	Lib.G.4347	Cap.B.3600	Cap.F.1874	16501	15649	15648	1369	809	809	59.094	51	15.86	4	52.5	0.161687	0	0	0.0-30.8	0.0-28.5	NA	NA	NA	NA	1	0.123609	43	0.00259521	12	0	0	100	0	0	0	0	0	0
Control	Control	Control	Extraction negative control	Control	no	no	E.B.8148	30	Lib.C.5579	no	175087500	936500	Lib.G.4358	Cap.B.3611	Cap.F.1885	22354	21393	21393	989	520	520	52.578	91	5.71	12	57.2	0.313899	0	0	0.0-18.5	0.0-16.1	NA	NA	NA	NA	0	0	NA	0	30	0	1	96.77	0	3.23	0	0	0	0
Control	Control	Control	Extraction negative control	Control	no	no	E.B.8156	30	Lib.C.5587	no	203575000	1085500	Lib.G.4366	Cap.B.3619	Cap.F.1893	12238	11696	11696	1314	937	937	71.309	168	5.58	24	66.6	0.675056	0	0	0.0-11.2	0.0-13.7	NA	NA	NA	NA	2	0.213447	56	0.00675961	50	0	1	98.04	0	1.96	1	0	0	100
Control	Control	Control	Library negative control	Control	no	no	NA	NA	Lib.C.5596	no	127000000	845500	Lib.G.4375	Cap.B.3627	Cap.F.1901	30143	28694	28693	1495	685	685	45.819	23	29.78	2	53.9	0.0748386	0	0	0.0-60.2	0.0-52.2	NA	NA	NA	NA	0	0	NA	0	4	0	0	100	0	0	0	0	0	0
Control	Control	Control	Extraction negative control	Control	no	no	E.B.8170	30	Lib.C.5603	no	222450000	1097500	Lib.G.4382	Cap.B.3633	Cap.F.1907	13215	12669	12668	2346	1885	1885	80.35	327	5.76	33	61.6	1.21546	1.5	0	0.0-8.0	0.0-4.7	NA	NA	NA	NA	1	0.0530504	88	0.00531112	97	0	0	100	0	0	0	0	0	0
Control	Control	Control	Library negative control	Control	no	no	NA	NA	Lib.C.5623	no	162712500	1050000	Lib.G.4402	Cap.B.3634	Cap.F.1908	8579	8154	8153	505	270	270	53.465	64	4.22	8	53.7	0.207315	0	0	0.0-36.9	0.0-28.5	NA	NA	NA	NA	0	0	NA	0	16	0	0	100	0	0	0	0	0	0
Control	Control	Control	Library negative control	Control	no	no	NA	NA	Lib.C.5625	no	194412500	882500	Lib.G.4404	Cap.B.3635	Cap.F.1909	8939	8522	8522	525	228	228	43.429	31	7.35	2	56	0.104714	0	0	0.0-41.0	0.0-41.0	NA	NA	NA	NA	0	0	NA	0	6	0	0	100	0	0	0	0	0	0
Control	Control	Control	Extraction negative control	Control	no	no	E.B.8195	30	Lib.C.5631	no	140187500	799000	Lib.G.4410	Cap.B.3641	Cap.F.1915	9686	9180	9180	457	221	221	48.359	50	4.42	8	54.8	0.165309	0	0	0.0-36.9	0.0-41.0	NA	NA	NA	NA	1	0.452489	56	0.00337981	16	0	0	100	0	0	0	0	0	0
Control	Control	Control	Library negative control	Control	no	no	NA	NA	Lib.C.5632	no	120725000	1374000	Lib.G.4411	Cap.B.3642	Cap.F.1916	10971	10395	10395	500	200	200	40	26	7.69	2	53.4	0.0838313	0	0	0.0-28.5	0.0-30.8	NA	NA	NA	NA	0	0	NA	0	9	0	0	100	0	0	0	0	0	0
Control	Control	Control	Extraction negative control	Control	no	no	E.B.8847	30	Lib.C.7182	no	99125000	696000	Lib.G.6069	Cap.B.4897	Cap.F.3157	9743	9392	9392	1187	913	913	76.917	174	5.25	12	51.3	0.539019	2.3	0	0.1-12.0	0.0-7.5	NA	NA	NA	NA	2	0.219058	48.5	0.00585431	54	0	0	100	0	0	2	0	0	100
Control	Control	Control	Extraction negative control	Control	no	no	E.B.8869	30	Lib.C.7206	no	120787500	751750	Lib.G.6093	Cap.B.4919	Cap.F.3179	11629	11178	11178	928	589	589	63.47	79	7.46	1	61	0.290844	0	0	0.0-21.8	0.0-16.1	NA	NA	NA	NA	0	0	NA	0	26	0	0	100	0	0	0	0	0	0
Control	Control	Control	Extraction negative control	Control	no	no	E.B.8882	30	Lib.C.7219	no	92400000	668000	Lib.G.6106	Cap.B.4932	Cap.F.3192	11065	10569	10569	643	333	333	51.788	51	6.53	4	53.5	0.164524	20	0	2.5-55.6	0.0-33.6	NA	0	NA	0.0-97.5	2	0.600601	38.5	0.00464723	12	0	0	100	0	0	0	0	0	0
Control	Control	Control	Library negative control	Control	no	no	NA	NA	Lib.C.7226	no	103525000	453750	Lib.G.6113	Cap.B.4938	Cap.F.3198	22463	21588	21585	448	25	25	5.58	3	8.33	0	59.7	0.0108033	0	0	0.0-97.5	0.0-84.2	NA	NA	NA	NA	0	0	NA	0	0	0	0	0	0	0	0	0	0	0
Control	Control	Control	Extraction negative control	Control	no	no	E.B.8891	30	Lib.C.7230	no	122487500	626250	Lib.G.6117	Cap.B.4941	Cap.F.3201	19919	19147	19147	1179	648	648	54.962	99	6.55	8	58.3	0.348241	4.2	0	0.1-21.1	0.0-18.5	NA	0	NA	0.0-97.5	1	0.154321	78	0.00470759	25	2	0	92.59	7.41	0	0	0	0	0
Control	Control	Control	Extraction negative control	Control	no	no	E.B.8065	30	Lib.C.6735	no	183300000	898000	Lib.G.5514	Cap.B.4729	Cap.F.2989	82712	79682	79680	4018	2398	2398	59.681	295	8.13	16	49.8	0.886716	0	2.6	0.0-6.0	0.3-9.2	0	NA	0.0-97.5	NA	6	0.250209	48.8	0.0176836	68	1	0	98.55	1.45	0	2	0	0	100
Control	Control	Control	Extraction negative control	Control	no	no	E.B.8066	30	Lib.C.6736	no	101950000	791500	Lib.G.5515	Cap.B.4730	Cap.F.2990	18888	18195	18195	2521	1757	1724	68.386	65	26.52	2	59.7	0.234112	0	0	0.0-21.8	0.0-33.6	NA	NA	NA	NA	0	0	NA	0	19	0	0	100	0	0	0	0	0	0
Control	Control	Control	Library negative control	Control	no	no	NA	NA	Lib.C.6741	no	173562500	723000	Lib.G.5520	Cap.B.4734	Cap.F.2994	55011	53246	53242	10102	9221	9217	91.239	1458	6.32	168	53.3	4.68646	0.8	0.3	0.1-2.7	0.0-1.5	0	0	0.0-84.2	0.0-97.5	12	0.130194	43.7	0.0316253	407	0	1	99.75	0	0.25	1	0	0	100
Control	Control	Control	Extraction negative control	Control	no	no	E.B.8071	30	Lib.C.6743	no	61475000	536000	Lib.G.5522	Cap.B.4735	Cap.F.2995	51598	49534	49533	3596	2015	2015	56.034	39	51.67	3	47	0.110689	0	0	0.0-30.8	0.0-36.9	NA	NA	NA	NA	1	0.0496278	42	0.00253485	9	0	0	100	0	0	0	0	0	0
Control	Control	Control	Extraction negative control	Control	no	no	E.B.8077	30	Lib.C.6749	no	170562500	980250	Lib.G.5528	Cap.B.4741	Cap.F.3001	27670	26643	26642	958	329	329	34.342	73	4.51	6	60.8	0.268031	0	0	0.0-24.7	0.0-23.2	NA	NA	NA	NA	0	0	NA	0	17	0	0	100	0	0	0	0	0	0
Control	Control	Control	Extraction negative control	Control	no	no	E.B.9393	30	Lib.C.6850	no	119100000	982250	Lib.G.5629	Cap.B.4843	Cap.F.3103	25037	24168	24168	2581	1686	1686	65.324	171	9.86	6	63.1	0.651156	2.8	2.3	0.1-14.5	0.1-12.0	0	NA	0.0-97.5	NA	2	0.118624	75	0.00905305	58	1	0	98.31	1.69	0	1	0	0	100
Control	Control	Control	Library negative control	Control	no	no	NA	NA	Lib.C.6851	no	93062500	851250	Lib.G.5630	Cap.B.4844	Cap.F.3104	21412	20616	20615	957	212	212	22.153	20	10.6	0	45.5	0.0548615	0	0	0.0-45.9	0.0-52.2	NA	NA	NA	NA	0	0	NA	0	4	1	0	80	20	0	0	0	0	0
Control	Control	Control	Library negative control	Control	no	no	NA	NA	Lib.C.6852	no	68450000	770250	Lib.G.5631	Cap.B.4845	Cap.F.3105	9142	8695	8695	321	35	35	10.903	7	5	1	50.3	0.0212445	0	0	0.0-84.2	0.0-84.2	NA	NA	NA	NA	0	0	NA	0	2	0	0	100	0	0	0	0	0	0
Control	Control	Control	Library negative control	Control	no	no	NA	NA	Lib.D.728	no	142475000	1684875	Lib.G.9751	Cap.B.7802	Cap.F.5349	58820	56406	56406	26515	23783	23783	89.696	125	190.26	11	58.2	0.438952	0	0	0.0-16.8	0.0-10.9	NA	NA	NA	NA	1	0.00420468	42	0.00253485	35	2	0	94.59	5.41	0	0	0	0	0
Control	Control	Control	Extraction negative control	Control	no	no	E.C.2552	30	Lib.D.734	no	202812500	2102500	Lib.G.9757	Cap.B.7807	Cap.F.5354	44977	43265	43265	22413	19911	19908	88.823	219	90.9	15	67.8	0.896373	0	0	0.0-6.8	0.0-7.1	NA	NA	NA	NA	3	0.0150693	43.3	0.00784598	90	0	0	100	0	0	2	0	0	100
Control	Control	Control	Extraction negative control	Control	no	no	E.C.2554	30	Lib.D.736	no	177100000	2039625	Lib.G.9759	Cap.B.7809	Cap.F.5356	60090	58873	58871	33096	30759	30759	92.939	117	262.9	13	56.8	0.401111	0	3.2	0.0-19.5	0.1-16.7	0	0	0.0-97.5	0.0-97.5	2	0.00650216	44.5	0.00537148	33	0	0	100	0	0	0	0	0	0
Control	Control	Control	Library negative control	Control	no	no	NA	NA	Lib.D.755	no	295000000	2750000	Lib.G.9778	Cap.B.7822	Cap.F.5369	68537	62760	62760	27698	23267	23267	84.002	38	612.29	12	66.4	0.152393	11.1	0	0.3-48.2	0.0-28.5	NA	0	NA	0.0-97.5	3	0.0128938	92	0.0166576	13	1	0	92.86	7.14	0	0	0	0	0
Control	Control	Control	Extraction negative control	Control	no	no	E.C.2576	30	Lib.D.760	no	217437500	2412000	Lib.G.9783	Cap.B.7826	Cap.F.5373	60798	58009	58008	29743	27096	27092	91.087	326	83.1	20	65.6	1.29054	0	0	0.0-4.8	0.0-6.2	NA	NA	NA	NA	1	0.00369113	44	0.00265556	97	2	0	97.98	2.02	0	0	0	0	0
Control	Control	Control	Extraction negative control	Control	no	no	E.C.2589	30	Lib.D.773	no	257125000	3107500	Lib.G.9796	Cap.B.7839	Cap.F.5386	58432	56010	56010	31422	27545	27544	87.658	451	61.07	42	59.8	1.62581	2.2	1	0.3-7.6	0.0-5.4	NA	0	NA	0.0-97.5	5	0.0181528	57.8	0.0174422	123	0	0	100	0	0	3	0	0	100
Control	Control	Control	Library negative control	Control	no	no	NA	NA	Lib.D.781	no	295250000	2767500	Lib.G.9804	Cap.B.7846	Cap.F.5393	61990	58486	58483	21821	19185	19185	87.92	14	1370.36	3	53.9	0.045567	0	0	0.0-60.2	0.0-60.2	NA	NA	NA	NA	0	0	NA	0	1	0	0	100	0	0	0	0	0	0
Control	Control	Control	Library negative control	Control	no	no	NA	NA	Lib.D.794	no	256800000	2767500	Lib.G.9817	Cap.B.7858	Cap.F.5405	81929	80499	80496	38926	36929	36929	94.87	49	753.65	5	51.1	0.151065	11.1	0	0.3-48.2	0.0-19.5	NA	NA	NA	NA	2	0.0054158	45.5	0.00549218	16	0	0	100	0	0	1	0	0	100
Control	Control	Control	Library negative control	Control	no	no	NA	NA	Lib.D.795	no	304125000	4327500	Lib.G.9818	Cap.B.7859	Cap.F.5406	51984	51124	51124	22188	16570	16569	74.676	18	920.5	4	67.6	0.0732694	0	20	0.0-45.9	0.5-71.6	NA	NA	NA	NA	1	0.00603537	46	0.00277627	2	0	0	100	0	0	0	0	0	0
Control	Control	Control	Extraction negative control	Control	no	no	E.C.2603	30	Lib.D.797	no	283625000	2737500	Lib.G.9820	Cap.B.7861	Cap.F.5408	42061	40865	40865	20645	16969	16963	82.165	67	253.18	6	62.5	0.25258	9.1	0	0.2-41.3	0.0-23.2	NA	0	NA	0.0-97.5	4	0.0235807	55	0.0132778	21	0	0	100	0	0	0	0	0	0
Control	Control	Control	Extraction negative control	Control	no	no	E.C.2612	30	Lib.D.806	no	276125000	2403000	Lib.G.9829	Cap.B.7870	Cap.F.5417	56975	53535	53534	26575	24149	24144	90.852	40	603.6	2	53.1	0.127769	0	0	0.0-24.7	0.0-41.0	NA	NA	NA	NA	1	0.00414182	40	0.00241415	11	0	0	100	0	0	0	0	0	0
Control	Control	Control	Extraction negative control	Control	no	no	E.C.2619	30	Lib.D.813	no	304625000	2108750	Lib.G.9836	Cap.B.7877	Cap.F.5424	44977	43010	43010	22566	18009	18008	79.801	48	375.17	6	61.9	0.179431	0	0	0.0-41.0	0.0-41.0	0	NA	0.0-97.5	NA	2	0.0111062	79.5	0.00959623	19	0	0	100	0	0	1	0	0	100
Control	Control	Control	Library negative control	Control	no	no	NA	NA	Lib.D.816	no	171212500	1935250	Lib.G.9839	Cap.B.7879	Cap.F.5426	66348	65539	65538	35950	33722	33721	93.8	33	1021.85	7	53.9	0.107248	0	0	0.0-97.5	0.0-52.2	NA	NA	NA	NA	0	0	NA	0	7	0	0	100	0	0	0	0	0	0
Control	Control	Control	Extraction negative control	Control	no	no	E.C.2380	30	Lib.D.446	no	65387500	1507500	Lib.G.9469	Cap.B.8508	Cap.F.6055	150544	143140	143135	76504	68656	68654	89.739	67	1024.69	7	60.3	0.243527	6.7	0	0.2-31.9	0.0-20.6	NA	NA	NA	NA	2	0.00291316	55	0.0066389	15	0	0	100	0	0	1	0	0	100
Control	Control	Control	Library negative control	Control	no	no	NA	NA	Lib.D.510	no	63787500	1356250	Lib.G.9533	Cap.B.8515	Cap.F.6062	123100	116720	116715	63064	59530	59522	94.383	60	992.03	15	54.6	0.197417	6.7	5.3	0.2-31.9	0.1-26.0	0	NA	0.0-97.5	NA	2	0.0033601	63.5	0.00766492	10	0	0	100	0	0	0	0	0	0
Control	Control	Control	Extraction negative control	Control	no	no	E.C.2452	30	Lib.D.524	no	83687500	1297250	Lib.G.9547	Cap.B.8516	Cap.F.6063	135276	130117	130112	67797	65750	65749	96.979	187	351.6	18	55.4	0.624661	0	0	0.0-8.8	0.0-6.2	0	0	0.0-97.5	0.0-97.5	4	0.00608374	54.2	0.0130967	50	0	0	100	0	0	0	0	0	0
Control	Control	Control	Extraction negative control	Control	no	no	E.C.2457	30	Lib.D.529	no	60525000	1284500	Lib.G.9552	Cap.B.8521	Cap.F.6068	98526	93613	93608	51936	45331	45331	87.282	114	397.64	8	56.7	0.390247	0	0	0.0-16.1	0.0-10.6	NA	NA	NA	NA	1	0.002206	60	0.00362122	28	0	0	100	0	0	0	0	0	0
Control	Control	Control	Extraction negative control	Control	no	no	E.C.2955	30	Lib.D.1089	no	41787500	693000	Lib.H.131	Cap.B.9049	Cap.F.6596	83071	78764	78761	43499	39346	39346	90.453	144	273.24	14	56.9	0.494538	3.6	0	0.1-18.3	0.0-11.2	NA	NA	NA	NA	2	0.00508311	42.5	0.00513006	42	0	1	97.67	0	2.33	0	0	0	0
Control	Control	Control	Extraction negative control	Control	no	no	E.C.2965	30	Lib.D.1099	no	41837500	507750	Lib.H.141	Cap.B.9059	Cap.F.6606	39761	38309	38308	21358	18624	18620	87.18	287	64.88	20	62.8	1.08703	1.5	0	0.0-7.9	0.0-8.0	NA	0	NA	0.0-84.2	4	0.0214823	55.2	0.0133382	89	1	0	98.89	1.11	0	0	0	0	0
Control	Control	Control	Extraction negative control	Control	no	no	E.C.2967	30	Lib.D.1101	no	43075000	604500	Lib.H.143	Cap.B.9061	Cap.F.6608	67343	65309	65308	34843	33423	33423	95.925	130	257.1	16	54.9	0.431106	4.5	2.7	0.1-22.8	0.1-14.2	NA	0	NA	0.0-84.2	3	0.00897585	55.3	0.0100187	38	0	0	100	0	0	1	0	0	100
Control	Control	Control	Library negative control	Control	no	no	NA	NA	Lib.D.1016	no	44837500	578250	Lib.H.58	Cap.B.8985	Cap.F.6532	44620	43033	43031	22705	21196	21195	93.349	76	278.88	5	54	0.24745	6.7	0	0.2-31.9	0.0-12.8	NA	0	NA	0.0-97.5	1	0.00471809	45	0.00271592	25	0	0	100	0	0	1	0	0	100
Control	Control	Control	Library negative control	Control	no	no	NA	NA	Lib.D.1036	no	44700000	743750	Lib.H.78	Cap.B.9003	Cap.F.6550	39180	37409	37409	20194	16668	16668	82.539	781	21.34	55	62.4	2.94188	0.7	2.3	0.0-3.8	0.3-8.0	0	NA	0.0-97.5	NA	9	0.0539957	49.6	0.0269177	263	1	0	99.62	0.38	0	1	0	0	100
Control	Control	Control	Library negative control	Control	no	no	NA	NA	Lib.D.1038	no	44700000	726250	Lib.H.80	Cap.B.9004	Cap.F.6551	54332	51082	51081	24502	21890	21890	89.34	62	353.06	8	56.7	0.212022	0	0	0.0-45.9	0.0-20.6	NA	NA	NA	NA	1	0.0045683	62	0.00374193	18	0	0	100	0	0	1	0	0	100
Control	Control	Control	Library negative control	Control	no	no	NA	NA	Lib.D.1063	no	43687500	572500	Lib.H.105	Cap.B.9028	Cap.F.6575	99253	92744	92741	42860	36424	36424	84.984	22	1655.64	7	58.2	0.0773131	0	0	0.0-84.2	0.0-52.2	NA	NA	NA	NA	0	0	NA	0	5	0	0	100	0	0	0	0	0	0
Control	Control	Control	Library negative control	Control	no	no	NA	NA	Lib.D.1079	no	45950000	618000	Lib.H.121	Cap.B.9042	Cap.F.6589	29380	28156	28155	16525	15188	15188	91.909	233	65.18	22	55.9	0.785684	1.9	2	0.0-10.3	0.0-10.4	NA	0	NA	0.0-97.5	3	0.0197524	47.3	0.00857022	63	0	0	100	0	0	1	0	0	100
Control	Control	Control	Library negative control	Control	no	no	NA	NA	Lib.D.1085	no	45000000	621750	Lib.H.127	Cap.B.9046	Cap.F.6593	58883	57670	57669	30975	24910	24910	80.42	40	622.75	7	53.6	0.129519	6.7	0	0.2-31.9	0.0-52.2	NA	NA	NA	NA	1	0.00401445	35	0.00211238	5	0	0	100	0	0	0	0	0	0
Control	Control	Control	Library negative control	Control	no	no	NA	NA	Lib.D.1103	no	43037500	505250	Lib.H.145	Cap.B.9062	Cap.F.6609	87478	84763	84760	36402	34206	34205	93.965	12	2850.42	5	57.3	0.0415233	0	NA	0.0-52.2	NA	NA	NA	NA	NA	0	0	NA	0	2	0	0	100	0	0	0	0	0	0
Control	Control	Control	Library negative control	Control	no	no	NA	NA	Lib.D.1105	no	42925000	540250	Lib.H.147	Cap.B.9063	Cap.F.6610	79611	76669	76667	24695	22394	22394	90.682	10	2239.4	1	48	0.0289698	0	0	0.0-97.5	0.0-84.2	NA	NA	NA	NA	0	0	NA	0	1	0	0	100	0	0	0	0	0	0
[truncated: 2 more columns]

## Sheet: 2.2 mtDNA libraries mapped Vind
Supplementary Data Table 2.2: General characteristics and summary statistics of the single stranded DNA libraries of late Neandertals from present-day Belgium and France enriched for human mitochondrial sequences. Sequencing data aligned to the Vindija 33.16 mitochondrial genome with ancient DNA parameters, filtered for a minimum length of at least 35 base pairs and a mapping quality of at least …
Sample information																MT-capture sequence summary statistics (all sequences)												Terminal deamination				Conditional terminal demination				Deaminated sequences summary statistics				Lineage assignment (all sequences)						Lineage assignment (deaminated sequences)
Site	Sample ID (archeological)	Sample ID (internal)	Skeletal element	Bone powder sampled (mg)	Bleach pre-treatment	Phosphate pre-treament	Extract ID	Input for library preparation (microL)	Unindexed library ID	UDG-treated libraries	Quantification pre-Indexing total (Number of molecules)	Quantification pre-Indexing Spike-in (Number of molecules)	Indexed library ID	Captured library ID (Round 1)	Captured library ID (Round 2)	Raw sequences	Merged sequences	FILTER	Sequences >35 bp	Sequences mapped to hg19, >35bp	Sequences mapped to hg19, >35bp, MQ25	Percentage of sequences mapped	Unique mapped sequences	Average duplication rate	Singleton sequences	Average sequence length	Calculated MT coverage	C->T at 5' end	C->T at 3' end	Confidence intervals C->T at 5' end	Confidence intervals C->T at 3' end	Conditional C->T at 5' end	Conditional C->T at 3' end	Confidence intervals Conditional C->T at 5' end	Confidence intervals Conditional C->T at 3' end	Sequences after filtering for deamination	Percentage mapped of deaminated sequences	Average size deaminated sequences	Calculated deaminated MT coverage	Sequences with modern human state	Sequences with neandertal state	Sequences with conflicting states	Percentage sequences with modern human state	Percentage equences with neandertal state	Percentage sequences with conflicting states	Sequences with modern human state	Sequences with neandertal state	Sequences with conflicting states	Percentage sequences with modern human state
Arcy-sur-Cure	AR-14	SP3820	Skull fragment	8.2	no	yes	E3292	10	A9327	no	NA	NA	A9339	R3308	NA	2193706	2138533	2138424	952347	29201	29199	3.066	2943	9.92	435	60.6	10.7723	7.2	7.9	5.4-9.3	5.8-10.4	14.3	9.5	3.0-36.3	1.2-30.4	181	0.619884	58.5	0.638877	671	105	9	85.48	13.38	1.15	21	26	0	44.68
Arcy-sur-Cure	AR-14	SP3820	Skull fragment	8.2	no	yes	E3292	10	A9327	no	NA	NA	A9339	R3308	NA	3202155	3128734	3128599	1403001	135773	135773	9.677	4008	33.88	613	60	14.5256	7.3	7.1	5.8-9.1	5.4-9.1	15.4	12	4.4-34.9	2.5-31.2	246	0.181185	57.3	0.851373	989	118	11	88.46	10.55	0.98	33	28	0	54.1
Arcy-sur-Cure	AR-14	SP3820	Skull fragment	8.2	no	yes	E3293	10	A9328	no	2820000000	490000	A9340	R3309	NA	1799133	1747300	1747194	931127	90867	90831	9.755	26151	3.47	9160	67.7	106.836	13.9	14.2	13.0-14.7	13.2-15.2	32.1	34.7	26.9-37.5	29.2-40.5	2493	2.74466	58.8	8.85518	5342	1808	76	73.93	25.02	1.05	149	405	4	26.7
Arcy-sur-Cure	AR-14	SP3820	Skull fragment	8.2	no	yes	E3293	10	A9328	no	2820000000	490000	A9340	R3309	NA	2624306	2559243	2559103	1377916	428061	427929	31.056	49198	8.7	12382	64.7	192.136	14.3	14.3	13.7-15.0	13.6-15.0	28.3	30.4	24.8-31.9	26.8-34.3	5073	1.18548	57.5	17.6158	10521	3272	198	75.2	23.39	1.42	354	777	16	30.86
Arcy-sur-Cure	AR-14	SP3820	Skull fragment	8.2	no	yes	E3293	5	A9380	NA	NA	NA	A9396	R4306	NA	1585665	1516745	1516612	806048	91	91	0.011	91	1	91	75.9	0.417024	4.3	17.6	0.1-21.9	3.8-43.4	0	NA	0.0-97.5	NA	6	6.59341	65	0.0235436	28	5	0	84.85	15.15	0	0	0	0	0
Arcy-sur-Cure	AR-14	SP3820	Skull fragment	8.2	no	yes	E3293	5	A9381	NA	1130000000	NA	A9397	R4307	NA	884309	854329	854231	434474	36079	36071	8.302	16153	2.23	6237	64	62.3699	14.3	15.3	13.2-15.4	14.0-16.7	31.9	27.6	25.6-38.7	21.7-34.1	1697	4.70461	57.8	5.92104	3370	1084	49	74.84	24.07	1.09	108	275	1	28.12
Arcy-sur-Cure	AR-30	SP3821	Skull fragment	18.19	yes	no	E3344	10	A24675	no	151712500	105600	A24771	B30341	B30725	474595	453935	453913	240603	193446	193442	80.399	3914	49.42	1413	53.6	12.667	44.9	31.7	42.2-47.7	29.0-34.4	42.1	27.8	35.0-49.3	22.3-33.7	1362	0.704087	53.6	4.40863	18	787	7	2.22	96.92	0.86	3	291	0	1.02
Arcy-sur-Cure	AR-30	SP3821	Skull fragment	18.19	yes	no	E3344	10	A24676	no	108837500	65200	A24772	B30342	B30726	434705	419452	419431	236158	191659	191657	81.156	2940	65.19	948	53.3	9.45958	45	33.9	41.9-48.2	30.6-37.2	39.5	31.7	31.8-47.6	25.3-38.6	1057	0.551506	53.7	3.42934	11	623	2	1.73	97.96	0.31	0	223	0	0
Arcy-sur-Cure	AR-30	SP3821	Skull fragment	18.19	yes	no	E3344	8	A24677	no	168187500	122575	A24773	B30343	B30727	561015	538121	538098	284757	229946	229942	80.75	3641	63.15	1254	53.3	11.7151	44.7	30.4	41.8-47.6	27.6-33.3	45.2	31.1	37.2-53.3	25.3-37.4	1192	0.518392	52.7	3.79541	11	670	5	1.6	97.67	0.73	1	213	1	0.47
Arcy-sur-Cure	AR-30	SP3821	Skull fragment	22	no	yes	E3294	10	A9329	NA	1090000000	NA	A9341	R3310	NA	1886927	1843016	1842968	1340001	2473	2473	0.185	709	3.49	253	61	2.61026	16.1	23.9	11.0-22.4	16.2-33.0	53.8	42.9	25.1-80.8	17.7-71.1	96	3.88192	53.7	0.310776	125	38	0	76.69	23.31	0	4	15	0	21.05
Arcy-sur-Cure	AR-30	SP3821	Skull fragment	22	no	yes	E3294	10	A9329	NA	1090000000	NA	A9341	R3310	NA	2599964	2542589	2542513	1840548	11512	11512	0.625	1230	9.36	110	58.5	4.34633	18.9	26.9	14.5-24.0	20.2-34.4	36.4	38.9	17.2-59.3	17.3-64.3	166	1.44197	52.5	0.525687	223	80	0	73.6	26.4	0	6	27	0	18.18
Arcy-sur-Cure	AR-30	SP3821	Skull fragment	22	no	yes	E3295	10	A9330	no	2565000000	180000	A9342	R3311	NA	1770089	1713400	1713348	1208730	43470	43443	3.594	5464	7.95	1216	68.2	22.4788	24.1	34.5	21.8-26.6	30.6-38.5	32.7	44.7	24.0-42.5	30.2-59.9	828	1.90595	58.7	2.9339	873	548	8	61.09	38.35	0.56	26	145	2	15.03
Arcy-sur-Cure	AR-30	SP3821	Skull fragment	22	no	yes	E3295	10	A9330	no	2565000000	180000	A9342	R3311	NA	2520378	2442383	2442273	1651231	108897	108869	6.593	7368	14.78	1573	68.5	30.4699	24.5	32.8	22.5-26.6	29.5-36.2	35.7	41.2	27.4-44.7	29.4-53.8	1082	0.993855	58.9	3.84817	1272	726	14	63.22	36.08	0.7	46	193	1	19.17
Arcy-sur-Cure	AR-30	SP3821	Skull fragment	22	no	yes	E3295	5	A9382	NA	2440000000	NA	A9398	R4308	NA	1310416	1268713	1268650	842478	10471	10464	1.242	4813	2.17	1941	62.9	18.2825	23.4	31.6	21.0-26.0	28.1-35.3	38.8	50.9	29.1-49.2	37.3-64.4	762	7.28211	54.6	2.51059	826	437	7	65.04	34.41	0.55	21	122	2	14.48
Arcy-sur-Cure	AR-30	SP3821	Skull fragment	22	no	yes	E3295	5	A9383	NA	2120000000	NA	A9399	R4309	NA	1533576	1485971	1485906	1007193	12939	12939	1.285	5053	2.56	1591	63.1	19.2529	24.8	33.8	22.4-27.3	30.3-37.5	39.7	53.6	30.9-49.0	41.2-65.7	823	6.36062	55.3	2.74506	814	460	6	63.59	35.94	0.47	25	117	2	17.36
Arcy-sur-Cure	AR-30	SP3821	Skull fragment	18.2	yes	no	E3344	5	F1995	no	182000000	329000	F2792	D8306	D8370	829019	817460	817449	453239	397873	397870	87.784	3482	114.26	1006	57.4	12.0647	39.4	33.7	36.3-42.5	30.7-36.9	44.1	33.5	36.3-52.1	26.5-41.2	1022	0.256868	56.9	3.51228	16	805	6	1.93	97.34	0.73	3	224	2	1.31
Arcy-sur-Cure	AR-30	SP3821	Skull fragment	18.19	yes	no	E3344	5	F1996	NA	215737500	348500	F2793	D8307	D8371	496258	489956	489947	256942	225671	225660	87.825	2729	82.69	721	57	9.39161	44.4	43.6	41.0-47.9	39.6-47.7	42.2	43.1	34.1-50.6	34.2-52.3	905	0.401046	56	3.05765	17	660	8	2.48	96.35	1.17	6	200	3	2.87
Arcy-sur-Cure	AR-30	SP3821	Skull fragment	18.19	yes	no	E3344	10	R5542	no	2565000000	180000	R5558	R3879	R3903	782443	691254	691044	564565	383939	383929	68.004	728	527.38	174	61.9	2.72176	38.6	53.8	31.6-46.0	43.1-64.4	35.7	66.7	18.6-55.9	38.4-88.2	229	0.0596464	60.5	0.835617	6	184	1	3.14	96.34	0.52	4	59	1	6.25
Arcy-sur-Cure	AR-30	SP3821	Skull fragment	31.3	no	no	E.E.6326	30	Lib.N.778	no	15798750000	3157500	Lib.N.3514	Cap.K.9936	Cap.L.321	734843	727162	727156	520275	339006	338979	65.154	19018	17.82	1621	50.9	58.4343	40.8	33.1	39.5-42.1	31.7-34.5	39.3	30.9	35.7-42.9	27.9-34.1	5637	1.66293	50.2	17.0677	135	4099	23	3.17	96.29	0.54	14	1194	5	1.15
Couvin	Couvin G6-0083	SP4906	LRM2 (molar)	25	no	no	E5325	10	F3204	no	2530000000	1450000	F3300	D8844	D8928	378778	374021	374014	243115	181905	181835	74.794	44054	4.13	8502	57.2	152.15	16.2	13.3	15.5-17.0	12.7-14.0	30.1	24.1	26.6-33.8	21.1-27.3	5256	2.89053	54.8	17.3817	6781	4177	47	61.62	37.96	0.43	192	971	2	16.48
Engis	Engis 2-N°2	SP4909	Udm1 (deciduous molar)	24	no	no	E5327	10	F3206	no	6576250000	1090250	F3302	D8846	D8930	474988	452234	452202	270686	166053	166030	61.337	32586	5.1	5381	77.4	152.182	1.7	1.3	1.4-2.0	1.1-1.6	5.2	2.3	1.1-14.4	0.3-8.0	695	0.418599	74.1	3.10703	11110	140	28	98.51	1.24	0.25	223	9	0	96.12
Engis	Engis 2-N°2	SP4909	Udm1 (deciduous molar)	25.5	yes	no	E5850	10	F7399	no	146137500	543250	F7497	F4599	F4691	403797	392423	392345	244554	186166	186166	76.125	698	266.71	162	59.7	2.51506	22.4	13.9	16.3-29.6	8.7-20.6	42.9	30	9.9-81.6	6.7-65.2	100	0.0537155	58.8	0.354905	89	75	5	52.66	44.38	2.96	8	12	1	38.1
Engis	Engis 2-N°4	SP4910	Udm2 (deciduous molar)	20.4	no	no	E5328	10	F3208	no	8381250000	1122250	F3304	D8847	D8931	535882	524159	524130	323042	220767	220672	68.311	21425	10.3	2721	67.3	86.9868	3.6	2.2	3.1-4.2	1.8-2.7	8.5	11.4	2.8-18.7	5.3-20.5	655	0.296821	63.1	2.49629	6485	134	5	97.9	2.02	0.08	162	26	1	85.71
Engis	Engis 2-N°4	SP4910	Udm2 (deciduous molar)	21.8	yes	no	E5851	10	F7400	no	276000000	783500	F7498	F4600	F4692	399412	382067	382040	257368	198480	198444	77.105	26510	7.49	3547	70.7	113.139	3.6	2.8	3.2-4.1	2.4-3.2	14.1	9.2	7.5-23.4	4.5-16.2	885	0.44597	66	3.52436	8400	230	9	97.23	2.66	0.1	220	42	0	83.97
Fonds-de-Forêt	Fonds-de-Forêt 1	SP9962	Femur	26.7	no	no	E17841	30	A29157	no	5820000000	1340000	A29253	B34855	B35239	2558821	2500920	2500910	2055750	1347335	1347157	65.531	154326	8.73	14246	63.3	590.135	32.1	27.7	31.7-32.6	27.3-28.2	34	29.6	32.6-35.3	28.4-30.9	35564	2.63993	62.7	134.676	1922	36792	207	4.94	94.53	0.53	171	8390	53	1.99
Fonds-de-Forêt	Fonds-de-Forêt 1	SP9962	Femur	19.8	no	no	E22952	30	A41231	no	133000000	273000	A41327	B47629	B48013	473375	465846	465843	322805	259062	259040	80.247	17221	15.04	3008	51	53.0625	46.3	37.8	44.9-47.7	36.4-39.3	45.2	34.1	41.7-48.7	31.1-37.3	6006	2.31856	50.6	18.3624	91	3116	20	2.82	96.56	0.62	25	1061	9	2.28
Goyet	Goyet 1424-3D	SP4645	LLI2 from a child (incisor)	25	no	no	E4870	5	F1687	no	6150000000	1210000	F1785	D7740	D7812	542625	535763	535760	351622	242896	242861	69.069	22290	10.9	3045	49.7	66.8458	39.1	31.4	37.9-40.4	30.2-32.6	39.7	33.4	36.4-43.1	30.5-36.5	6337	2.60931	48.3	18.4717	637	3626	29	14.84	84.48	0.68	40	1050	10	3.64
Goyet	Goyet C5-1	SP4147	Left parietal fragment	12	no	no	E18868	30	A33394	no	5160000000	504000	A33490	B38882	B39266	285902	281040	281037	150323	49766	49754	33.098	14940	3.33	3811	61.7	55.6057	22.4	18.3	21.0-23.8	17.0-19.7	26.2	22.8	20.8-32.1	18.0-28.2	2198	4.41774	59.2	7.84956	499	3368	14	12.86	86.78	0.36	35	468	1	6.94
Goyet	Goyet C5-1	SP4147	Left parietal fragment	9.7	no	no	E18870	30	A33396	no	4160000000	503000	A33492	B38884	B39268	187125	184290	184290	93166	38461	38455	41.276	14288	2.69	4426	62.6	54.0013	20.8	16.4	19.4-22.2	15.1-17.7	26.1	20.6	20.5-32.3	15.9-25.9	1935	5.03186	59.1	6.90836	918	2890	19	23.99	75.52	0.5	37	380	6	8.75
Goyet	Goyet C5-1	SP4147	Left parietal fragment	14.5	no	no	E18871	30	A33397	no	3430000000	523000	A33493	B38885	B39269	228561	225449	225449	104629	24914	24910	23.808	9636	2.59	3062	58.9	34.2669	17.8	12.5	16.3-19.4	11.2-13.9	33.6	25.3	25.2-42.8	18.8-32.7	1071	4.29948	55.5	3.58841	1138	1270	6	47.14	52.61	0.25	13	185	1	6.53
Goyet	Goyet C5-1	SP4147	Left parietal fragment	9.1	no	no	E18872	30	A33398	no	5610000000	542000	A33494	B38886	B39270	105496	103761	103760	50948	10276	10270	20.158	5672	1.81	3010	59	20.1982	21.1	16.5	18.9-23.4	14.4-18.8	35.7	28.8	25.6-46.9	20.4-38.6	741	7.21519	55.5	2.48337	539	873	4	38.06	61.65	0.28	12	127	0	8.63
Goyet	Goyet C5-1	SP4147	Left parietal fragment	7.7	no	no	E18873	30	A33399	no	3070000000	409000	A33495	B38887	B39271	280608	276181	276179	134576	37155	37154	27.608	8571	4.33	1281	60.1	31.0765	18.4	13.3	16.8-20.2	11.9-14.9	29.4	21.4	21.6-38.1	15.3-28.6	1055	2.83953	57.6	3.67087	827	1422	6	36.67	63.06	0.27	17	218	0	7.23
Goyet	Goyet C5-1	SP4147	Left parietal fragment	22.4	yes	no	E4223	10	D6392	no	738000000	25000	D6440	D3252	D3348	483173	454261	454192	257704	219993	219983	85.363	9807	22.43	2169	64.7	38.3026	24.4	19.3	22.9-26.1	17.7-20.8	26.7	20.6	21.1-32.9	16.1-25.7	1799	0.81779	63	6.84208	84	2592	13	3.12	96.39	0.48	3	470	1	0.63
Goyet	Goyet C5-1	SP4646	Left parietal fragment	15.2	no	no	E4871	5	F1688	no	4500000000	1290000	F1786	D7741	D7813	525545	516219	516190	303354	223707	223656	73.728	19229	11.63	2636	65.4	75.9655	17.9	15.5	16.8-19.0	14.5-16.7	24.8	23.7	20.2-29.8	19.4-28.5	2382	1.06503	63.1	9.06973	1960	3414	41	36.2	63.05	0.76	52	560	8	8.39
Goyet	Goyet C5-1	SP4646	Left parietal fragment	22.8	yes	no	E5253	10	F3187	no	1150000000	285000	F3283	D8831	D8915	433258	425278	425265	237235	201206	201172	84.799	11654	17.26	1867	63.4	44.6043	24.6	21.5	23.2-26.1	20.0-23.0	26.9	25.7	22.0-32.2	21.1-30.7	2216	1.10154	61.4	8.20881	60	3044	18	1.92	97.5	0.58	7	595	3	1.16
Goyet	Goyet Q119-2	SP4148	Left rib	3.5	no	no	E18874	30	A33400	no	2850000000	699000	A33496	B38888	B39272	80605	79185	79182	34631	6194	6190	17.874	3194	1.94	1590	58	11.1811	21	16.2	18.2-24.1	13.5-19.2	19.6	20	9.8-33.1	10.8-32.3	451	7.28595	55.5	1.5118	205	570	2	26.38	73.36	0.26	6	89	0	6.32
Goyet	Goyet Q119-2	SP4148	Left rib	6	no	no	E18876	30	A33404	no	7460000000	680000	A33500	B38890	B39274	113600	112237	112235	47622	9717	9709	20.388	4291	2.26	1732	56.8	14.7203	25.4	21	22.8-28.2	18.4-23.8	38	26.7	27.3-49.6	18.9-35.7	729	7.5085	55.7	2.45324	160	863	8	15.52	83.71	0.78	12	168	1	6.63
Goyet	Goyet Q119-2	SP4148	Left rib	3.2	no	no	E18877	30	A33405	no	1190000000	727000	A33501	B38891	B39275	311033	305032	305027	151148	50397	50397	33.343	7711	6.54	646	56.7	26.378	22.6	19.1	20.8-24.4	17.3-21.0	27.5	21.3	21.1-34.6	15.8-27.7	1327	2.63309	55.2	4.42101	256	1590	8	13.81	85.76	0.43	10	257	3	3.7
Goyet	Goyet Q119-2	SP4148	Left rib	21	yes	no	E4224	10	D6393	no	955000000	43800	D6441	D3253	D3349	481722	461595	461542	274238	217509	217497	79.31	6623	32.84	1549	62.6	25.0249	24.6	22.2	22.7-26.6	20.2-24.3	23.1	19.3	17.1-30.1	14.3-25.3	1272	0.584836	61.6	4.73281	34	1737	8	1.91	97.64	0.45	5	302	1	1.62
Goyet	Goyet Q119-2	SP4647	Left rib	25.1	no	no	E4872	5	F1689	no	3350000000	995000	F1787	NA	NA	489513	481073	481040	292621	223835	223787	76.477	17756	12.6	2846	62.3	66.7318	23	17.7	21.8-24.2	16.5-18.9	26.4	18.8	21.9-31.3	15.2-22.7	2885	1.28917	58.9	10.2639	1497	3270	32	31.19	68.14	0.67	55	633	6	7.93
Goyet	Goyet Q119-2	SP4647	Left rib	31	yes	no	E5254	10	F3188	no	885000000	346000	F3284	D8832	D8916	422845	415649	415640	239268	201000	200978	83.997	14897	13.49	2208	58.1	52.2528	31.3	24	29.9-32.7	22.6-25.4	32.3	23.8	28.0-36.7	20.3-27.5	3559	1.77084	57	12.2494	65	3540	20	1.79	97.66	0.55	12	835	6	1.41
Goyet	Goyet Q305-4	SP3369	Left tibia	41.2	no	no	E2452	15	A9000	yes	29600000000	775000	A9020	A7911	NA	890510	858487	858434	598742	215049	214973	35.904	148854	1.44	103297	56.5	507.76	9.7	27.7	9.4-10.1	27.2-28.2	11	30	9.7-12.4	26.4-33.7	11854	5.51418	54.3	38.8573	1157	32315	19	3.45	96.49	0.06	20	2387	0	0.83
Goyet	Goyet Q305-4	SP3369	Left tibia	28.5	yes	no	E4228	10	D6397	no	545000000	78700	D6445	D3257	D3353	510518	483953	483907	320192	276015	275987	86.194	76298	3.62	18268	56.8	261.579	41.5	32.4	40.8-42.2	31.7-33.1	44.7	33.7	42.8-46.6	32.1-35.4	22009	7.97465	55	73.1021	1719	15823	121	9.73	89.58	0.69	108	4538	35	2.31
Goyet	Goyet Q305-4	SP4642	Left tibia	28.5	yes	no	E5250	5	A40009	no	144000000	1320000	A40105	B46220	B46604	696961	679701	679696	472887	390232	390164	82.507	22539	17.31	1690	56	76.1763	34.3	28.2	33.0-35.5	27.0-29.5	36.9	30.3	33.2-40.8	27.2-33.6	5542	1.42043	54.7	18.3038	415	5105	44	7.46	91.75	0.79	29	1270	14	2.21
Goyet	Goyet Q305-4	SP4642	Left tibia	28.5	yes	no	E5250	5	A40596	no	163000000	1680000	A40692	B44714	B45101	444514	433358	433348	296974	255238	255161	85.92	18768	13.6	2291	58.2	65.8995	35.3	28.4	34.0-36.7	27.1-29.8	36.5	31	32.4-40.8	27.4-34.7	4487	1.7585	56.2	15.2303	397	3962	26	9.05	90.35	0.59	18	956	8	1.83
Goyet	Goyet Q305-4	SP4642	Left tibia	22.7	no	no	E4867	5	F1684	no	5450000000	1710000	F1782	D7737	D7809	563642	554452	554447	382683	279157	279115	72.936	91384	3.05	25417	61.3	337.954	21.7	18.1	21.2-22.3	17.6-18.7	32.6	28.2	30.4-34.8	26.3-30.2	14131	5.06279	57.3	48.8588	10521	13372	94	43.86	55.75	0.39	282	2837	18	8.99
Goyet	Goyet Q305-4	SP4642	Left tibia	28.5	yes	no	E5250	10	F3184	no	519000000	1190000	F3280	D8828	D8912	362977	356747	356739	200964	183610	183573	91.346	37270	4.93	6586	59.2	133.23	34	26.2	33.0-34.9	25.2-27.1	37.8	30.8	35.0-40.7	28.3-33.3	8905	4.85093	57.7	31.0016	778	8311	53	8.51	90.91	0.58	44	2034	20	2.1
Goyet	Goyet Q305-7	SP4146	Right tibia	10.9	no	no	E18865	30	A33391	no	26600000000	650000	A33487	B38879	B39263	623345	612400	612398	419785	215493	215473	51.329	142793	1.51	93896	59	508.271	34.4	28.2	33.9-34.9	27.7-28.7	38.9	31.7	37.4-40.5	30.3-33.0	33023	15.3258	56.6	112.905	905	31255	183	2.8	96.64	0.57	141	6541	46	2.1
Goyet	Goyet Q305-7	SP4146	Right tibia	9.4	no	no	E18866	30	A33392	no	7140000000	747000	A33488	B38880	B39264	349666	344915	344912	238110	130158	130148	54.659	80770	1.61	48802	56.2	274.125	32.8	27	32.1-33.4	26.4-27.7	37.6	32.8	35.6-39.6	31.0-34.6	18440	14.1685	54	60.0715	2643	14839	92	15.04	84.44	0.52	146	3288	14	4.23
Goyet	Goyet Q305-7	SP4146	Right tibia	11.7	no	no	E18867	30	A33393	no	11900000000	573000	A33489	B38881	B39265	1468218	1451614	1451607	923744	483411	483376	52.328	140562	3.44	36340	55.9	474.353	36.7	30.5	36.2-37.2	29.9-31.0	39.1	32.4	37.6-40.6	31.1-33.8	35393	7.32204	54.4	116.256	725	30090	212	2.34	96.98	0.68	155	6820	56	2.2
Goyet	Goyet Q305-7	SP4146	Right tibia	17.3	yes	no	E4222	10	D6391	no	515000000	61500	D6439	D3251	D3347	444011	411491	411421	244875	209643	209599	85.594	27549	7.61	3893	61	101.477	32.8	24.7	31.7-34.0	23.6-25.8	37.5	32.9	34.0-41.1	29.7-36.1	6101	2.9108	57.6	21.2234	1485	5503	55	21.08	78.13	0.78	66	1318	12	4.73
Goyet	Goyet Q305-7	SP4643	Right tibia	17.8	no	no	E4868	5	F1685	no	6280000000	1280000	F1783	D7738	D7810	520532	513481	513468	333083	229203	229161	68.8	30378	7.54	4627	58.3	106.836	30.5	18.1	29.4-31.6	17.3-19.0	35.2	26.7	31.6-38.8	23.7-29.9	5915	2.58115	55	19.6466	2374	5099	50	31.56	67.78	0.66	77	1213	9	5.93
Goyet	Goyet Q305-7	SP4643	Right tibia	35.6	yes	no	E5251	10	F3185	no	544000000	1290000	F3281	D8829	D8913	413368	406510	406499	217219	202376	202322	93.142	3343	60.52	703	60.6	12.2219	29.7	24.1	26.7-32.9	21.1-27.2	45.3	27.3	33.8-57.3	19.2-36.6	735	0.363282	57.8	2.56378	106	735	4	12.54	86.98	0.47	8	176	1	4.32
Goyet	Goyet Q374a-1	SP4145	Right tibia	28.5	yes	no	E5250	5	A40246	no	359000000	1200000	A40342	B46251	B46635	968445	957557	957543	690032	551628	551584	79.936	132207	4.17	27562	54.3	433.596	47	40.1	46.5-47.6	39.6-40.7	45.4	38.2	44.0-46.8	37.0-39.5	43814	7.94331	53.6	141.741	1073	28311	265	3.62	95.49	0.89	203	8898	93	2.21
Goyet	Goyet Q374a-1	SP4145	Right tibia	1.2	no	no	E18861	30	A33387	no	744000000	661000	A33483	B38875	B39259	974001	959180	959174	604226	390472	390430	64.617	38565	10.12	3307	54.4	126.605	39.6	32.6	38.6-40.5	31.6-33.6	39.4	31.9	36.7-42.3	29.5-34.4	10502	2.68985	52.4	33.2097	556	7922	67	6.51	92.71	0.78	63	1988	19	3.04
Goyet	Goyet Q374a-1	SP4145	Right tibia	14	no	no	E18862	30	A33388	no	3020000000	657000	A33484	B38876	B39260	1783276	1766383	1766368	1115845	755502	755455	67.703	131701	5.74	15945	54.1	429.932	42.3	34.9	41.7-42.8	34.4-35.5	42.4	35	40.9-43.9	33.7-36.3	38081	5.0408	52.5	120.784	870	27198	217	3.08	96.16	0.77	216	7150	67	2.91
Goyet	Goyet Q374a-1	SP4145	Right tibia	11.9	no	no	E18863	30	A33389	no	4940000000	524000	A33485	B38877	B39261	680031	671799	671797	435019	239767	239742	55.111	90060	2.66	29859	55.3	300.514	39.8	33.2	39.1-40.5	32.5-33.8	40.1	31.6	38.3-42.0	30.0-33.3	24119	10.0604	53.5	77.861	530	18691	162	2.73	96.43	0.84	120	4545	44	2.55
Goyet	Goyet Q374a-1	SP4145	Right tibia	10.1	no	no	E18864	30	A33390	no	3940000000	662000	A33486	B38878	B39262	1406290	1394748	1394740	911758	651230	651178	71.42	177669	3.67	41966	54.6	585.558	43.1	36.2	42.6-43.6	35.7-36.7	43.4	35.5	42.1-44.7	34.3-36.6	51933	7.97524	53.2	166.709	1071	36278	311	2.84	96.33	0.83	306	9572	91	3.07
Goyet	Goyet Q374a-1	SP4145	Right tibia	30.2	yes	no	E4221	10	A40010	no	374000000	1290000	A40106	B46221	B46605	922060	908155	908146	753973	577040	577008	76.529	132783	4.35	31127	54.7	438.204	49.2	41.7	48.7-49.8	41.1-42.3	47.7	39.7	46.3-49.1	38.5-41.0	44491	7.71064	53.8	144.459	1141	27905	255	3.89	95.24	0.87	276	8912	89	2.98
Goyet	Goyet Q374a-1	SP4145	Right tibia	30.2	yes	no	E4221	10	A40247	no	101000000	1850000	A40343	B46252	B46636	674873	662260	662234	439447	375295	375229	85.387	19607	19.14	1334	55.6	65.828	34.2	29.9	32.9-35.6	28.6-31.3	37.7	33	33.6-41.9	29.3-36.8	4726	1.2595	54.7	15.614	393	4417	16	8.14	91.53	0.33	36	1033	3	3.36
Goyet	Goyet Q374a-1	SP4145	Right tibia	30.2	yes	no	E4221	10	A40597	no	499000000	2520000	A40693	B44715	B45102	258180	255958	255956	170997	144043	144028	84.228	61965	2.32	26493	57.2	214.101	46.2	38.1	45.4-47.0	37.3-39.0	44.8	37.4	42.7-47.0	35.5-39.4	18802	13.0544	56.2	63.8145	537	11568	83	4.41	94.91	0.68	97	3155	22	2.96
Goyet	Goyet Q374a-1	SP4145	Right tibia	30.2	yes	no	E4221	10	D6390	no	520000000	66500	D6438	D3250	D3346	469503	447073	447022	302294	258913	258887	85.641	117069	2.21	50328	55.3	391.14	48.2	38.9	47.6-48.7	38.4-39.5	47.8	38.2	46.4-49.2	36.9-39.4	39420	15.2267	54.4	129.398	927	23966	215	3.69	95.45	0.86	184	7736	63	2.3
Goyet	Goyet Q374a-1	SP4644	Right tibia	15.2	no	no	E4869	10	A40011	no	9060000000	1400000	A40107	B46222	B46606	1061601	1027003	1027001	853658	515361	515339	60.368	116939	4.41	22477	57.1	403.435	36.9	31.8	36.3-37.4	31.2-32.3	38.2	33	36.7-39.8	31.6-34.4	31149	6.04437	55.3	104.061	996	26303	180	3.62	95.72	0.66	150	6474	58	2.24
Goyet	Goyet Q374a-1	SP4644	Right tibia	15.2	no	no	E4869	10	A40248	no	7470000000	1320000	A40344	B46253	B46637	641537	629266	629265	497628	293289	293269	58.933	100535	2.92	30558	57.1	346.777	37.1	31.7	36.5-37.7	31.1-32.4	38.6	34.4	36.9-40.3	32.9-36.0	25738	8.77624	55.5	86.1635	909	22120	123	3.93	95.54	0.53	119	5231	43	2.21
Goyet	Goyet Q374a-1	SP4644	Right tibia	15.2	no	no	E4869	10	A40598	no	6530000000	2020000	A40694	B44716	B45103	365824	358266	358262	275950	186740	186705	67.659	63914	2.92	21023	60.5	233.573	35	29.5	34.3-35.7	28.7-30.2	39.1	31.5	36.9-41.4	29.5-33.5	15536	8.32115	58.5	54.8583	654	13203	67	4.7	94.82	0.48	73	2799	15	2.53
Goyet	Goyet Q374a-1	SP4644	Right tibia	15.2	no	no	E4869	5	F1686	no	3320000000	1260000	F1784	D7739	D7811	709670	700955	700941	462799	341629	341605	73.813	71253	4.79	13315	56.7	243.69	37.6	31.8	36.9-38.3	31.0-32.5	38.9	31	36.9-40.9	29.3-32.8	19083	5.58628	54.9	63.1967	618	15623	91	3.78	95.66	0.56	98	3852	26	2.46
Goyet	Goyet Q374a-1	SP4644	Right tibia	18.2	yes	no	E5252	10	F3186	no	497000000	1270000	F3282	D8830	D8914	492726	481208	481198	216352	204486	204486	94.515	644	317.52	127	64.3	2.5013	20.4	17.8	14.5-27.4	12.2-24.7	42.9	25	9.9-81.6	7.3-52.4	96	0.046947	58.4	0.338485	91	74	3	54.17	44.05	1.79	7	13	0	35
Goyet	Goyet Q376-25	SP4649	Right rib	22.6	no	no	E4874	5	F1692	no	7040000000	1350000	F1790	D7745	D7817	637106	626514	626484	392286	273293	273211	69.646	15560	17.56	2904	63.4	59.5196	19.9	14	18.7-21.2	12.9-15.2	29.6	23.6	24.2-35.5	19.0-28.7	2065	0.755826	58.4	7.28113	2124	2114	51	49.52	49.29	1.19	82	408	5	16.57
Goyet	Goyet Q376-25	SP4649	Right rib	24.7	yes	no	E5256	10	F3190	no	1500000000	766000	F3286	D8834	D8918	419780	412738	412729	253012	196653	196639	77.719	16319	12.05	2181	61.2	60.2764	25.6	19.8	24.3-26.9	18.6-21.1	29.6	21.9	25.2-34.4	18.1-25.9	2930	1.49004	60.2	10.6478	782	3510	25	18.11	81.31	0.58	27	690	5	3.74
Goyet	Goyet Q376-9	SP4648	Right rib	23	no	no	E4873	5	F1690	no	5800000000	1190000	F1788	D7743	D7815	703698	690942	690898	416121	304140	304116	73.084	20824	14.6	3760	64.9	81.5889	17.1	11.5	16.0-18.1	10.6-12.4	33.1	22.7	27.2-39.3	18.3-27.6	2258	0.74248	60.2	8.19825	3499	2336	43	59.53	39.74	0.73	89	452	6	16.27
Goyet	Goyet Q376-9	SP4648	Right rib	24.2	yes	no	E5255	10	F3189	no	2520000000	959000	F3285	D8833	D8917	376354	370057	370032	238602	172236	172228	72.182	16622	10.36	2028	61.4	61.6251	26.9	19.1	25.6-28.2	17.9-20.4	26.8	21.3	22.6-31.4	17.6-25.3	3037	1.76336	60.6	11.1145	147	4100	23	3.44	96.02	0.54	12	723	3	1.63
Goyet	Goyet Q54-4	SP11829	Right tibia	36	no	no	E30941	30	A57717	no	7860000000	6180	A57813	B58745	B59129	615428	600108	600108	462283	285573	285514	61.762	129940	2.2	64626	59.4	466.049	39.2	34.3	38.6-39.7	33.7-34.9	42.1	37.6	40.6-43.7	36.2-39.1	34951	12.2414	57.3	120.995	1841	30202	194	5.71	93.69	0.6	201	7809	66	2.49
Goyet	Goyet Q55-4	SP4144	Right tibia	2	no	no	E18857	30	A33383	no	315000000	828000	A33479	B38871	B39255	286720	279821	279815	111171	66967	66967	60.238	3295	20.32	154	57.1	11.3593	19.8	16.3	17.1-22.7	13.7-19.2	25	28.6	14.7-37.9	17.9-41.3	441	0.658533	55	1.46484	375	482	4	43.55	55.98	0.46	9	91	0	9
Goyet	Goyet Q55-4	SP4144	Right tibia	9.4	no	no	E18858	30	A33384	no	3540000000	646000	A33480	B38872	B39256	228812	225030	225030	136609	55704	55693	40.768	21302	2.61	7070	56.5	72.6502	30.2	25	29.0-31.5	23.8-26.3	38.4	30.3	34.3-42.7	26.6-34.2	4492	8.06565	53.3	14.4641	463	4347	33	9.56	89.76	0.68	19	838	9	2.19
Goyet	Goyet Q55-4	SP4144	Right tibia	10.7	no	no	E18859	30	A33385	no	2990000000	621000	A33481	B38873	B39257	659443	648567	648561	434736	211508	211474	48.644	59597	3.55	11910	57.7	207.436	22.4	18.3	21.8-23.1	17.7-18.9	31.1	26.1	28.5-33.7	23.8-28.4	9642	4.55943	54.1	31.4817	5285	9265	49	36.2	63.46	0.34	121	1841	8	6.14
Goyet	Goyet Q55-4	SP4144	Right tibia	6.8	no	no	E18860	30	A33386	no	4200000000	671000	A33482	B38874	B39258	168437	165943	165942	96046	43346	43343	45.127	12702	3.41	2798	55.9	42.8349	30.6	24.4	29.0-32.2	22.8-25.9	32.7	23.4	27.5-38.2	19.2-28.0	2778	6.40934	53.6	8.9939	202	2595	10	7.2	92.45	0.36	10	518	3	1.88
Goyet	Goyet Q55-4	SP4144	Right tibia	23.9	yes	no	E4220	10	D6389	no	460000000	70900	D6437	D3249	D3345	481504	452450	452371	260073	228013	228000	87.668	16512	13.81	2375	56.1	55.9241	28.7	23	27.3-30.2	21.6-24.5	34.8	29.4	29.9-40.0	25.1-34.0	3045	1.33553	55.5	10.2078	1385	2584	23	34.69	64.73	0.58	51	614	5	7.61
Goyet	Goyet Q55-4	SP4637	Right tibia	22.4	no	no	E4862	5	F1679	no	7670000000	1310000	F1777	D7732	D7804	521510	514988	514974	334595	225664	225598	67.424	24279	9.29	3235	59.5	87.201	28.9	24.2	27.8-30.0	23.1-25.4	36.1	29.5	32.2-40.2	26.2-33.0	4815	2.13433	56.9	16.5245	881	5245	39	14.29	85.08	0.63	42	1093	9	3.67
Goyet	Goyet Q55-4	SP4637	Right tibia	30.6	yes	no	E5245	10	F3178	no	859000000	1190000	F3274	D8823	D8907	404058	397035	397016	230350	191982	191946	83.328	7074	27.13	1236	62.8	26.7963	21	18.2	19.1-22.9	16.3-20.2	24.2	22.6	17.1-32.6	16.3-30.0	1103	0.574641	61.2	4.076	498	1296	16	27.51	71.6	0.88	19	218	3	7.92
Goyet	Goyet Q56-1	SP3367	Right femur	44.7	no	no	E2447	15	A5495	yes	38500000000	625000	A9015	A7906	NA	1353527	1260687	1260634	971027	35571	35564	3.663	30614	1.16	26350	57.2	105.657	7	31.3	6.4-7.7	29.9-32.7	10.1	29.5	7.0-13.9	20.3-40.2	1920	5.39872	53.9	6.24823	685	6191	2	9.96	90.01	0.03	12	386	0	3.02
Goyet	Goyet Q56-1	SP3367	Right femur	46	no	no	E2448	15	A5496	yes	47500000000	515000	A9016	A7907	NA	896241	855437	855407	646287	51742	51730	8.004	46391	1.12	41566	61.2	171.349	6.4	28.5	5.9-6.9	27.4-29.7	9.2	37	6.8-12.0	27.6-47.2	2697	5.21361	57.8	9.40718	2109	9348	25	18.37	81.41	0.22	40	550	1	6.77
Goyet	Goyet Q56-1	SP3367	Right femur	47.2	yes	no	E2449	15	A5497	yes	1760000000	710000	A9017	A7908	NA	1250778	1214987	1213784	781243	292948	292900	37.492	28354	10.33	2669	54.2	92.8315	7	32.8	6.4-7.7	31.3-34.2	7	37.7	4.6-10.1	25.6-51.0	2065	0.705019	52.2	6.50697	205	6453	8	3.08	96.8	0.12	3	443	0	0.67
Goyet	Goyet Q56-1	SP3367	Right femur	48.6	yes	no	E2513	10	A9042	yes	1950000000	905000	A9058	A7997	NA	826906	760358	757366	365508	86895	86880	23.77	13218	6.57	1594	52.9	42.175	7.4	20.4	6.5-8.4	18.9-21.9	7.1	19	3.9-11.9	9.9-31.4	919	1.05778	51.7	2.86604	86	2792	6	2.98	96.81	0.21	5	183	0	2.66
Goyet	Goyet Q56-1	SP3367	Right femur	57.1	no	no	E2555	10	A9082	yes	11100000000	745000	A9104	A8019	NA	689107	654893	654880	530944	50330	50322	9.478	44526	1.13	39350	58.7	157.688	8.1	30.2	7.5-8.7	29.0-31.3	8.1	31.3	5.9-10.7	23.6-39.9	3047	6.05501	56.5	10.3861	306	10109	27	2.93	96.81	0.26	13	629	1	2.02
Goyet	Goyet Q56-1	SP3367	Right femur	41.7	yes	no	E2556	10	A9083	yes	515000000	805000	A9105	A8020	NA	892460	868107	867891	651305	319410	319387	49.038	31275	10.21	3368	56.8	107.272	8.7	31.7	8.1-9.5	30.4-33.0	8.7	28.4	6.2-11.9	20.2-37.9	2385	0.746743	54.3	7.81733	420	7262	15	5.46	94.35	0.19	12	519	3	2.25
Goyet	Goyet Q56-1	SP3367	Right femur	41.7	yes	no	E2556	20	A9182	no	259000000	545000	R5006	R3015	NA	585724	560514	560148	436762	199406	199400	45.654	21675	9.2	2909	64.2	83.95	29.6	54.4	28.4-30.9	52.1-56.7	31.5	61.6	27.4-35.8	55.3-67.7	4560	2.28686	62.7	17.2678	358	5319	33	6.27	93.15	0.58	29	1093	6	2.57
Goyet	Goyet Q56-1	SP3367	Right femur	29.4	yes	no	E2878	10	A9187	no	188000000	1290000	R5011	R2996	NA	674255	644071	643596	421847	174013	173916	41.227	8019	21.69	1478	55.8	26.9961	34.7	38.9	32.7-36.9	36.4-41.5	31.2	32.8	25.5-37.3	27.0-39.0	2078	1.19483	53.6	6.72937	63	1718	9	3.52	95.98	0.5	9	392	2	2.23
Goyet	Goyet Q56-1	SP3367	Right femur	31.6	yes	no	E2879	10	A9188	no	197000000	785000	R5012	R2997	NA	689858	658548	658072	420356	131055	131014	31.167	5952	22.01	903	51.7	18.5582	34.7	42.3	32.3-37.2	39.3-45.4	38	41.1	31.0-45.3	33.5-49.1	1612	1.2304	50.7	4.92919	36	1208	9	2.87	96.41	0.72	4	311	1	1.27
Goyet	Goyet Q56-1	SP3367	Right femur	33.6	yes	no	E2880	10	A9189	no	414000000	710000	R5013	R2998	NA	756993	731791	731484	431923	93910	93909	21.742	3275	28.67	436	49.3	9.74337	42.2	43.4	38.8-45.6	39.6-47.4	43.4	42	34.7-52.4	32.7-51.7	1012	1.07764	48.4	2.95816	43	574	5	6.91	92.28	0.8	5	169	2	2.84
Goyet	Goyet Q56-1	SP3367	Right femur	35	yes	no	E2881	10	A9190	no	1200000000	1020000	R5014	R2999	NA	627822	608679	608550	380204	50948	50946	13.4	6806	7.49	992	52.1	21.4046	38.1	46.1	35.8-40.4	43.0-49.3	35.8	41.4	29.6-42.4	33.9-49.2	1890	3.70981	51	5.81334	109	1287	4	7.79	91.93	0.29	13	325	0	3.85
Goyet	Goyet Q56-1	SP3367	Right femur	33	yes	no	E2882	10	A9191	no	346000000	835000	R5015	R3000	NA	642088	618451	618293	449690	160161	160148	35.613	12554	12.76	1761	56	42.4112	34.7	37.6	33.1-36.4	35.6-39.7	35	32.9	30.3-39.9	27.9-38.2	3200	1.99815	54.6	10.5535	114	2894	14	3.77	95.76	0.46	13	675	3	1.88
Goyet	Goyet Q56-1	SP3367	Right femur	41.7	yes	no	E2556	10	A9206	no	234000000	735000	R5030	R3015	NA	522645	500425	500286	402725	178608	178559	44.338	17785	10.04	2226	63	67.5976	29.6	50.1	28.2-31.0	47.9-52.3	30.6	56.8	26.4-35.1	50.7-62.8	3888	2.17743	61.5	14.4461	280	4456	42	5.86	93.26	0.88	27	973	7	2.68
Goyet	Goyet Q56-1	SP3367	Right femur	29.9	yes	no	E2878	10	A9211	no	229000000	860000	R5035	R3020	NA	659725	599901	599736	390391	154554	154550	39.589	7696	20.08	1223	54.3	25.2092	33.9	34.5	31.8-36.0	32.1-36.9	36.7	35.7	30.8-42.9	29.6-42.1	1947	1.25979	53.3	6.26846	44	1675	9	2.55	96.93	0.52	5	397	3	1.23
Goyet	Goyet Q56-1	SP3367	Right femur	31.6	yes	no	E2879	10	A9212	no	224000000	585000	R5036	R3021	NA	612785	578760	578584	353950	86057	86057	24.313	5980	14.39	874	51.6	18.638	39	38.5	36.4-41.5	35.6-41.4	39.8	38.2	33.1-46.8	31.0-45.8	1603	1.86272	51.1	4.9479	45	1183	9	3.64	95.63	0.73	7	283	0	2.41
Goyet	Goyet Q56-1	SP3367	Right femur	33.6	yes	no	E2880	10	A9213	no	358000000	725000	R5037	R3022	NA	707017	677030	676928	374538	71028	71027	18.964	3747	18.96	669	49.7	11.2496	43.2	39.3	40.0-46.4	35.8-43.0	50.4	38	41.6-59.2	30.0-46.5	1109	1.56138	48.4	3.23815	44	701	7	5.85	93.22	0.93	6	190	2	3.03
Goyet	Goyet Q56-1	SP3367	Right femur	35	yes	no	E2881	10	A9214	no	5200000000	905000	R5038	R3023	NA	1067341	1040623	1040531	683583	87080	87080	12.739	9039	9.63	1185	50.5	27.5561	38.1	45.6	36.1-40.1	43.0-48.2	33.8	42.7	28.4-39.5	36.2-49.4	2527	2.90193	49.5	7.55611	124	1681	5	6.85	92.87	0.28	10	455	1	2.15
Goyet	Goyet Q56-1	SP3367	Right femur	33	yes	no	E2882	10	A9215	no	212000000	840000	R5039	R3024	NA	634415	614514	614400	437765	146299	146297	33.419	11592	12.62	1540	56.2	39.3325	35.4	41.9	33.7-37.2	39.7-44.1	35.6	41.2	30.6-40.8	35.8-46.8	3048	2.08343	54.9	10.1101	97	2545	19	3.65	95.64	0.71	11	650	5	1.65
Goyet	Goyet Q56-1	SP4638	Right femur	25.9	no	no	E4863	5	F1680	no	8090000000	1470000	F1778	D7733	D7805	504892	497524	497511	323024	229252	229239	70.967	49100	4.67	9593	55.2	163.519	31.2	26.3	30.4-32.0	25.5-27.1	36	31.7	33.5-38.6	29.5-34.1	11195	4.88355	52.1	35.1756	2049	8767	64	18.83	80.58	0.59	80	2146	15	3.57
Goyet	Goyet Q56-1	SP4638	Right femur	35.1	yes	no	E5246	10	F3179	no	751000000	1210000	F3275	D8824	D8908	410838	403693	403684	234271	196625	196585	83.914	16450	11.95	2279	57.9	57.4595	31.2	25.8	29.8-32.5	24.4-27.2	30	29.6	26.0-34.3	25.9-33.5	3848	1.95742	55	12.7862	94	3755	26	2.43	96.9	0.67	19	817	6	2.26
Goyet	Goyet Q57-1	SP3368	Left tibia	1	no	no	E18852	30	A33378	no	1140000000	719000	A33474	B38866	B39250	119117	117485	117485	50159	11749	11749	23.424	1609	7.3	166	52.6	5.11126	29.2	20.3	24.8-33.9	16.2-24.9	31	29.3	15.3-50.8	16.1-45.5	305	2.59597	48.1	0.885059	139	200	1	40.88	58.82	0.29	3	48	0	5.88
Goyet	Goyet Q57-1	SP3368	Left tibia	10.3	no	no	E18853	30	A33379	no	7750000000	825000	A33475	B38867	B39251	343897	339554	339554	184458	37209	37207	20.171	19036	1.95	9409	53	60.957	38.9	30.9	37.4-40.3	29.5-32.4	41.9	30.3	37.6-46.3	26.9-34.0	4860	13.0621	51.2	15.0229	457	3113	17	12.74	86.79	0.47	23	744	2	2.99
Goyet	Goyet Q57-1	SP3368	Left tibia	9.6	no	no	E18854	30	A33380	no	7120000000	847000	A33476	B38868	B39252	256276	252905	252901	139075	47911	47903	34.444	27941	1.71	15559	54.7	92.3286	40.2	30.7	39.0-41.3	29.6-31.9	40.5	31.1	37.3-43.8	28.4-33.9	7629	15.9259	52.7	24.2744	194	5374	46	3.46	95.72	0.82	29	1336	11	2.11
Goyet	Goyet Q57-1	SP3368	Left tibia	10.1	no	no	E18855	30	A33381	no	6630000000	710000	A33477	B38869	B39253	212182	209088	209086	130562	40691	40685	31.161	15891	2.56	5250	53.1	50.9803	38.7	29.9	37.2-40.3	28.5-31.4	40.5	32.3	36.3-44.9	28.7-36.1	4310	10.5936	51.8	13.4796	369	2771	21	11.67	87.66	0.66	24	723	7	3.18
Goyet	Goyet Q57-1	SP3368	Left tibia	48.6	no	no	E2450	15	A5498	yes	53000000000	483000	A9018	A7909	NA	1019655	980049	979994	647063	27824	27816	4.299	23380	1.19	19539	59.8	84.3755	6.6	21.9	5.9-7.4	20.6-23.3	11.3	35.7	7.5-16.1	24.6-48.1	1340	4.81737	54.6	4.41304	2538	3111	19	44.78	54.89	0.34	38	223	0	14.56
Goyet	Goyet Q57-1	SP3368	Left tibia	30	no	no	E2451	15	A5499	yes	43400000000	575000	A9019	A7910	NA	1151659	1115334	1115237	690088	27389	27386	3.968	22308	1.23	18049	56	75.3429	8	27.2	7.3-8.9	25.8-28.6	8.7	27.3	5.7-12.6	18.3-37.8	1663	6.07245	53.3	5.35092	680	4234	6	13.82	86.06	0.12	4	313	0	1.26
Goyet	Goyet Q57-1	SP3368	Left tibia	23.6	yes	no	E4227	10	D6396	no	2700000000	65500	D6444	D3256	D3352	522212	508576	508539	338580	232985	232975	68.809	7496	31.08	1284	54.5	24.6823	40.8	31.5	38.6-43.0	29.4-33.8	42.6	29.1	36.3-49.0	24.1-34.4	2136	0.916837	53.1	6.84202	87	1599	7	5.14	94.45	0.41	8	419	0	1.87
Goyet	Goyet Q57-1	SP4639	Left tibia	21.5	no	no	E4864	5	F1681	no	8360000000	1340000	F1779	D7734	D7806	588804	578217	578182	353339	232888	232751	65.872	7519	30.96	1985	67.2	30.5078	5.2	4.4	4.3-6.3	3.4-5.5	20.4	17.6	10.2-34.3	8.4-30.9	384	0.164983	59.6	1.3811	2062	123	13	93.81	5.6	0.59	57	31	2	63.33
Goyet	Goyet Q57-1	SP4639	Left tibia	33.5	yes	no	E5247	10	F3180	no	4040000000	1100000	F3276	D8825	D8909	509748	502874	502852	289299	156607	156030	53.934	841	185.53	151	58.3	2.95841	15.5	5.4	10.4-21.8	2.8-9.3	50	15.4	6.8-93.2	1.9-45.4	68	0.0435814	57.4	0.235617	175	33	2	83.33	15.71	0.95	8	7	0	53.33
Goyet	Goyet Q57-2	SP3366	Right femur	1	no	no	E18844	30	A33368	no	816000000	759000	A33464	B38858	B39242	690801	679094	679089	420677	242919	242825	57.722	27552	8.81	1902	55.4	92.1826	23.2	18	22.2-24.3	17.0-18.9	36.9	30.5	32.8-41.1	26.8-34.3	4400	1.812	50.5	13.4139	3748	2926	33	55.88	43.63	0.49	106	671	8	13.5
Goyet	Goyet Q57-2	SP3366	Right femur	16.9	no	no	E18845	30	A33369	no	3220000000	695000	A33465	B38859	B39243	395317	389155	389154	274628	148444	148420	54.044	83429	1.78	45050	56.6	285.226	33.3	27.5	32.7-34.0	26.9-28.2	40.2	32.5	38.1-42.3	30.7-34.3	19067	12.8467	53.6	61.7352	4681	13660	105	25.38	74.05	0.57	182	3367	18	5.1
Goyet	Goyet Q57-2	SP3366	Right femur	31.6	no	no	E18846	30	A33370	no	2710000000	874000	A33466	B38860	B39244	1675466	1654623	1654615	1170746	760171	760065	64.921	130398	5.83	15325	55.1	433.95	35.2	28.6	34.6-35.7	28.1-29.2	40.4	32.6	38.8-41.9	31.2-34.0	32612	4.29069	52.5	103.417	5870	23042	150	20.2	79.29	0.52	250	6086	37	3.92
Goyet	Goyet Q57-2	SP3366	Right femur	3	no	no	E18847	30	A33371	no	933000000	781000	A33467	B38861	B39245	909828	895639	895632	601655	389617	389529	64.743	36892	10.56	2763	54.9	122.189	32.3	25.1	31.3-33.3	24.2-26.0	41.1	33.1	38.0-44.3	30.5-35.8	8169	2.09715	51.3	25.3143	2620	5790	36	31.02	68.55	0.43	94	1511	11	5.82
Goyet	Goyet Q57-2	SP3366	Right femur	12.7	no	no	E18848	30	A33372	no	3210000000	909000	A33468	B38862	B39246	480523	473682	473678	304243	142865	142849	46.952	37893	3.77	7960	53.4	122.048	40.3	31.7	39.3-41.3	30.7-32.7	41.7	32.6	38.9-44.6	30.2-35.1	10462	7.32382	51.8	32.7389	205	7417	55	2.67	96.61	0.72	53	1830	13	2.8
Goyet	Goyet Q57-2	SP3366	Right femur	10.7	no	no	E18849	30	A33373	no	1410000000	495000	A33469	B38863	B39247	1319172	1305336	1305334	888278	545560	545521	61.413	51800	10.53	4285	53.4	166.971	40.6	33.6	39.7-41.4	32.8-34.5	42.4	35.2	40.0-44.8	33.1-37.4	14511	2.66003	52	45.5189	561	10489	81	5.04	94.23	0.73	67	2752	26	2.36
Goyet	Goyet Q57-2	SP3366	Right femur	10.2	no	no	E18851	30	A33377	no	1850000000	587000	A33473	B38865	B39249	1194219	1180514	1180503	792326	441559	441527	55.725	78764	5.61	10171	53.6	254.736	41.8	35.6	41.1-42.5	34.9-36.3	41.6	34.6	39.7-43.5	32.9-36.3	22733	5.14872	52.4	71.8938	481	16077	132	2.88	96.33	0.79	119	4206	33	2.73
Goyet	Goyet Q57-2	SP3366	Right femur	37.5	no	no	E2446	10	A39992	no	4730000000	916000	A40088	B46219	B46603	832220	811051	811051	716670	488281	488234	68.125	210965	2.31	95333	59.1	752.206	38.8	33.3	38.4-39.2	32.9-33.8	41.1	35.4	39.9-42.3	34.4-36.5	56049	11.4799	57.3	193.776	1655	48341	329	3.29	96.06	0.65	287	12027	85	2.31
Goyet	Goyet Q57-2	SP3366	Right femur	37.5	no	no	E2446	10	A40245	no	4900000000	859000	A40341	B46250	B46634	849831	836325	836320	700525	480215	480143	68.54	216788	2.21	90837	58.1	760.681	37.5	31.6	37.0-37.9	31.2-32.0	40.3	33.7	39.1-41.4	32.7-34.7	56973	11.8658	56.5	194.233	1566	49269	306	3.06	96.34	0.6	224	11944	102	1.83
Goyet	Goyet Q57-2	SP3366	Right femur	37.5	no	no	E2446	10	A40595	no	5680000000	2010000	A40691	B44713	B45100	484960	473590	473589	388222	272741	272687	70.24	156946	1.74	89459	62.6	593.047	35.5	29.5	35.1-36.0	29.1-30.0	38	31.7	36.6-39.4	30.5-33.0	37834	13.8745	60.9	139.043	1354	33322	208	3.88	95.52	0.6	183	7540	47	2.36
Goyet	Goyet Q57-2	SP3366	Right femur	43.8	no	no	E2445	15	A5493	yes	42700000000	755000	A9013	A7904	NA	1184454	1123703	1123634	806449	85994	85965	10.66	69900	1.23	56730	55.5	234.004	9.3	27.2	8.8-9.7	26.5-28.0	9.8	28.3	8.0-11.9	23.2-33.8	5371	6.24789	53	17.1863	1220	13939	7	8.04	91.91	0.05	20	973	0	2.01
Goyet	Goyet Q57-2	SP3366	Right femur	37.5	no	no	E2446	15	A5494	yes	21500000000	785000	A9014	A7905	NA	938009	897758	897672	640146	191661	191615	29.933	142222	1.35	106073	56.2	482.751	9	26.5	8.6-9.3	25.9-27.0	11.3	30.9	9.9-12.8	27.2-34.8	10753	5.61177	54.2	35.1666	861	30566	26	2.74	97.18	0.08	21	2137	2	0.97
Goyet	Goyet Q57-2	SP3366	Right femur	18	no	no	E2553	10	A9080	yes	10500000000	855000	A9102	A8017	NA	688281	666428	666412	429129	82479	82464	19.217	56383	1.46	37690	55.3	188.087	9.7	25.1	9.2-10.3	24.3-25.9	9.4	25.3	7.4-11.7	19.8-31.5	4333	5.25441	52.8	13.8065	1311	10790	10	10.82	89.09	0.08	17	827	1	2.01
Goyet	Goyet Q57-2	SP3366	Right femur	18.1	yes	no	E2554	10	A9081	yes	1060000000	780000	A9103	A8018	NA	938771	922108	921943	421541	129730	129728	30.775	9505	13.65	978	51.3	29.424	11.6	30.1	10.2-13.1	28.0-32.2	13.6	40	8.8-19.7	26.4-54.8	904	0.696843	49.2	2.68216	114	1964	2	5.48	94.42	0.1	1	186	0	0.53
Goyet	Goyet Q57-2	SP3366	Right femur	29.9	yes	no	E4226	10	D6395	no	895000000	72600	D6443	D3255	D3351	530119	505977	505932	330727	263068	263044	79.535	41484	6.34	6486	53.3	133.409	46.9	37.6	45.9-47.8	36.6-38.6	44.4	36.7	42.0-46.8	34.6-38.9	13635	5.18354	52.4	43.0964	258	8556	57	2.91	96.45	0.64	51	2670	16	1.86
Goyet	Goyet Q57-2	SP4640	Right femur	20.1	no	no	E4865	5	F1682	no	5980000000	1580000	F1780	D7735	D7807	601999	593899	593893	390766	259188	259153	66.319	13802	18.78	2282	56.9	47.3941	35	28.2	33.4-36.6	26.6-29.8	38.4	30.1	33.6-43.5	26.1-34.4	3449	1.33087	54.6	11.3634	184	2943	28	5.83	93.28	0.89	15	669	4	2.18
Goyet	Goyet Q57-2	SP4640	Right femur	21.1	yes	no	E5248	10	F3181	no	2330000000	921000	F3277	D8826	D8910	489333	482005	481997	313787	224990	224913	71.677	7413	30.34	1284	58.6	26.223	33.6	27	31.5-35.7	24.9-29.1	32.4	28.4	26.4-39.0	23.1-34.1	1804	0.802088	55.8	6.07401	319	1480	18	17.56	81.45	0.99	16	401	7	3.77
Goyet	Goyet Q57-3	SP3365	Right tibia	35.2	no	no	E2443	10	A39990	no	29000000000	224000	A40086	B46217	B46601	1253859	1235943	1235939	1003401	568632	568530	56.66	97758	5.82	16595	54.9	323.819	37.8	31.2	37.2-38.4	30.6-31.8	40.2	33.2	38.5-42.0	31.7-34.8	25019	4.40065	53.5	80.7394	1806	19746	105	8.34	91.18	0.48	131	4861	30	2.61
Goyet	Goyet Q57-3	SP3365	Right tibia	43.1	no	no	E2444	10	A39991	no	7930000000	1310000	A40087	B46218	B46602	970210	931877	931875	791759	494583	494516	62.458	115549	4.28	22615	58.9	411.16	31.8	26.7	31.3-32.4	26.2-27.2	35.3	30.6	33.7-37.0	29.1-32.1	25269	5.10984	57.4	87.6016	3493	25193	117	12.13	87.47	0.41	134	5600	33	2.32
Goyet	Goyet Q57-3	SP3365	Right tibia	35.2	no	no	E2443	10	A40243	no	25800000000	265000	A40339	B46248	B46632	680700	669001	668999	546996	300398	300366	54.912	91912	3.27	25711	55.3	307.08	37.2	30.5	36.6-37.8	29.9-31.1	39.7	33.4	38.0-41.5	31.8-34.9	24076	8.01555	53.9	78.2788	2173	18220	108	10.6	88.87	0.53	125	4886	26	2.48
Goyet	Goyet Q57-3	SP3365	Right tibia	43.1	no	no	E2444	10	A40244	no	7180000000	1180000	A40340	B46249	B46633	1016578	988169	988166	805579	520551	520488	64.61	108044	4.82	19394	58.3	380.034	31.8	27	31.3-32.4	26.4-27.6	36.8	30.7	35.0-38.6	29.2-32.3	23049	4.42834	56.9	79.1781	3209	23266	92	12.08	87.57	0.35	150	5059	22	2.87
Goyet	Goyet Q57-3	SP3365	Right tibia	35.2	no	no	E2443	10	A40593	no	17000000000	407000	A40689	B44711	B45098	452047	441129	441129	366069	223084	223065	60.935	55356	4.03	13782	57.6	192.558	37.5	29.4	36.7-38.3	28.6-30.2	38.2	30.9	36.0-40.5	29.0-32.9	14152	6.34434	55.9	47.7524	1169	10239	67	10.19	89.23	0.58	75	2630	18	2.75
Goyet	Goyet Q57-3	SP3365	Right tibia	43.1	no	no	E2444	10	A40594	no	6930000000	3220000	A40690	B44712	B45099	268220	259741	259740	201527	139583	139542	69.242	61332	2.28	25253	63.2	233.84	30.6	24.6	29.9-31.4	23.9-25.3	35.2	27.4	32.8-37.6	25.4-29.4	12431	8.90843	62	46.5175	2368	11922	63	16.5	83.06	0.44	89	2575	18	3.32
Goyet	Goyet Q57-3	SP3365	Right tibia	35.2	no	no	E2443	15	A5491	yes	49500000000	117000	A9011	A7902	NA	1151575	1105611	1105571	765063	27344	27340	3.574	23919	1.14	20895	54.6	78.8202	10.4	29.1	9.5-11.3	27.7-30.5	13.7	35.8	10.2-17.9	26.8-45.7	1894	6.92758	52.2	5.97338	552	4454	0	11.03	88.97	0	9	361	0	2.43
Goyet	Goyet Q57-3	SP3365	Right tibia	43.1	no	no	E2444	15	A5492	yes	31300000000	825000	A9012	A7903	NA	1433636	1377278	1377143	892593	143408	143340	16.059	91331	1.57	56367	58	319.648	7	22.7	6.7-7.4	22.1-23.4	7.9	24.5	6.5-9.6	19.9-29.5	6036	4.21097	55.8	20.3492	3629	17935	11	16.82	83.13	0.05	34	1227	0	2.7
Goyet	Goyet Q57-3	SP3365	Right tibia	23.9	yes	no	E4225	10	D6394	no	333000000	17000	D6442	D3254	D3350	511221	478193	478116	271733	236520	236512	87.038	9103	25.98	1491	52.7	28.9583	46.5	40.2	44.5-48.5	38.1-42.3	48.3	41.3	43.3-53.3	36.6-46.1	3074	1.29972	51.8	9.61425	55	1831	13	2.9	96.42	0.68	13	593	5	2.13
Goyet	Goyet Q57-3	SP4641	Right tibia	19.2	no	no	E4866	5	F1683	no	2640000000	1760000	F1781	D7736	D7808	598201	590157	590150	373244	293583	293544	78.647	37496	7.83	5872	57.6	130.386	34.5	29.6	33.6-35.5	28.6-30.6	39.9	32.8	37.1-42.8	30.3-35.4	9121	3.1072	55.4	30.4849	1181	7761	60	13.12	86.21	0.67	52	1849	15	2.71
Goyet	Goyet Q57-3	SP4641	Right tibia	20.3	yes	no	E5249	10	F3182	no	754000000	901000	F3278	D8827	D8911	422486	416082	416068	241987	202889	202870	83.835	29625	6.85	4346	57.4	102.719	38.9	30.6	37.8-40.0	29.5-31.7	38.4	31.7	35.3-41.6	29.0-34.4	7878	3.88328	55.9	26.5775	464	6315	44	6.8	92.55	0.64	44	1621	16	2.62
Saint Cesaire	Saint-Césaire 1	SP28	Tibia	40.9	no	no	E1225	10	B2550	no	NA	NA	B2562	B2667	B2735	198439	190543	190543	96890	6101	6096	6.292	3882	1.57	2491	48.4	11.3327	36.6	45.4	33.4-39.9	41.9-49.0	39.3	50.4	31.3-47.8	41.0-59.8	1024	16.7979	47.3	2.91977	192	595	2	24.33	75.41	0.25	4	186	1	2.09
Saint Cesaire	Saint-Césaire 1	SP28	Tibia	40.9	no	no	E1225	10	B9722	yes	NA	NA	B9754	A2625	NA	292644	285048	285048	134748	12059	12059	8.949	609	19.8	52	44.6	1.63924	70.7	83.9	65.2-75.9	79.1-88.0	34.9	35.6	26.0-44.6	21.9-51.2	531	4.40335	43.5	1.393	10	110	0	8.33	91.67	0	0	95	0	0
Saint Cesaire	Saint-Césaire 1	SP28	Tibia	40.9	no	no	E1225	10	B9722	yes	NA	NA	B9754	B7478	NA	587502	572665	572665	283372	63	63	0.022	46	1.37	37	55.8	0.154845	52.6	77.8	28.9-75.6	57.7-91.4	37.5	50	8.5-75.5	1.3-98.7	35	55.5556	51.7	0.109327	4	8	0	33.33	66.67	0	0	6	0	0
Saint Cesaire	Saint-Césaire 1	SP28	Tibia	40.9	no	no	E1225	10	B9723	no	NA	NA	B9755	A2626	NA	390390	378540	378540	223866	12844	12844	5.737	2395	5.36	369	47.9	6.93118	64.4	67.1	61.0-67.6	63.5-70.5	49	49.5	42.1-56.0	42.1-56.8	1504	11.7097	46.2	4.19239	27	438	5	5.74	93.19	1.06	4	289	1	1.36
Saint Cesaire	Saint-Césaire 1	SP28	Tibia	40.9	no	no	E1225	10	B9723	no	NA	NA	B9755	B7479	NA	798956	776581	776581	450736	78	78	0.017	71	1.1	65	60	0.257108	64.3	39.1	44.1-81.4	19.7-61.5	57.1	33.3	18.4-90.1	4.3-77.7	36	46.1538	53.8	0.116873	2	13	0	13.33	86.67	0	0	8	0	0
Saint Cesaire	Saint-Césaire 1	SP28	Tibia	40.9	no	no	E1225	10	B9738	yes	NA	NA	B9770	B7494	NA	335043	324759	324759	199780	11500	11500	5.756	1816	6.33	227	45.6	5.00054	5.5	4.1	3.2-8.8	1.9-7.6	33.3	20	0.8-90.6	0.5-71.6	27	0.234783	46.4	0.0757018	67	305	0	18.01	81.99	0	1	4	0	20
Saint Cesaire	Saint-Césaire 1	SP28	Tibia	40.9	no	no	E1225	10	B9739	no	NA	NA	B9771	B7495	NA	305662	294997	294997	178266	7925	7915	4.44	1912	4.14	452	46.5	5.36951	11.4	1.4	8.3-15.2	0.4-3.7	0	0	0.0-84.2	0.0-26.5	62	0.783323	48.5	0.181648	70	336	0	17.24	82.76	0	1	13	0	7.14
Saint Cesaire	Saint-Césaire 1	SP28	Tibia	49.9	no	yes	E1963	15	A5309	yes	7320000000	NA	A5324	A6792	A6846	950684	932382	932382	498318	299946	299945	60.191	2418	124.05	561	49.6	0.14597	13.2	21.9	10.3-16.5	18.5-25.7	21.2	27.3	9.0-38.9	10.7-50.2	201	0.0670123	47.6	0.012134	285	242	7	53.37	45.32	1.31	10	46	2	17.24
Saint Cesaire	Saint-Césaire 1	SP28	Tibia	47.9	no	yes	E1965	15	A5310	yes	8440000000	NA	A5325	A6913	A6951	790521	773833	773833	386049	243227	243038	62.955	2616	92.9	569	49.4	0.157923	14.6	27.3	11.6-18.1	23.6-31.2	14	33.3	5.8-26.7	13.3-59.0	238	0.0979271	44.7	0.0143676	252	287	0	46.75	53.25	0	3	35	0	7.89
Saint Cesaire	Saint-Césaire 1	SP28	Tibia	49.9	no	yes	E1968	15	A5311	yes	2856000000	NA	A5326	A6794	A6848	878861	861257	861257	432532	289962	289961	67.038	1546	187.56	380	51	0.0933293	12.5	23	9.0-16.6	18.5-27.9	22.7	45.5	7.8-45.4	16.7-76.6	116	0.0400054	46.6	0.00700272	154	166	5	47.38	51.08	1.54	5	23	1	17.24
Saint Cesaire	Saint-Césaire 1	SP28	Tibia	47.9	no	yes	E1970	15	A5312	yes	3756000000	NA	A5327	A6915	A6953	801768	784255	784255	356700	245204	245185	68.737	1802	136.06	475	49.4	0.108784	18.9	29.4	14.9-23.4	24.7-34.4	39.1	31.6	19.7-61.5	12.6-56.6	190	0.0774925	46.4	0.01147	107	237	1	31.01	68.7	0.29	4	32	0	11.11
Saint Cesaire	Saint-Césaire 1	SP28	Tibia	49.9	no	yes	E1973	15	A5313	yes	5080000000	NA	A5328	A6796	A6850	957242	935101	935101	427070	312692	312343	73.136	2829	110.41	680	46.5	7.93184	19.1	30.9	15.9-22.6	27.3-34.8	27.5	44.8	15.9-41.7	26.4-64.3	328	0.105013	44.2	0.875823	127	429	2	22.76	76.88	0.36	2	61	0	3.17
Saint Cesaire	Saint-Césaire 1	SP28	Tibia	47.9	no	yes	E1975	15	A5314	yes	6880000000	NA	A5329	A6917	A6955	1051680	1032599	1032599	437150	337649	337612	77.23	3830	88.15	859	46.4	10.721	19.4	32.6	16.7-22.3	29.4-35.9	20	29.5	11.6-30.8	16.8-45.2	492	0.145729	44.7	1.32762	170	569	2	22.94	76.79	0.27	6	90	0	6.25
Saint Cesaire	Saint-Césaire 1	SP28	Tibia	49.9	no	yes	E1978	15	A5315	yes	12160000000	NA	A5330	A6918	A6956	739619	723546	723546	339664	242797	242780	71.477	6862	35.38	1192	50.3	20.8245	13.9	30.8	12.1-15.9	28.3-33.3	21.4	40.9	13.8-30.9	26.3-56.8	675	0.278029	44.9	1.83018	657	823	6	44.21	55.38	0.4	12	113	0	9.6
Saint Cesaire	Saint-Césaire 1	SP28	Tibia	47.9	no	yes	E1979	15	A5316	yes	9760000000	NA	A5331	A6799	A6853	1082633	1059351	1059351	488993	345648	345646	70.685	7200	48.01	1319	52	22.5945	10	26.9	8.4-11.7	24.6-29.2	24.1	43.8	15.4-34.7	29.5-58.8	597	0.17272	45.9	1.65469	916	768	6	54.2	45.44	0.36	17	99	0	14.66
Saint Cesaire	Saint-Césaire 1	SP28	Tibia	17.2	no	no	E1980	15	A5317	yes	13640000000	NA	A5332	A6920	A6958	783939	770847	770847	311508	199628	199621	64.082	5461	36.55	759	48.1	15.854	15.9	28.9	13.7-18.3	26.2-31.6	20.3	37.5	12.0-30.8	22.7-54.2	549	0.275021	43.6	1.44497	445	725	5	37.87	61.7	0.43	7	89	1	7.22
Saint Cesaire	Saint-Césaire 1	SP28	Tibia	66.1	yes	no	E2511	10	A9040	yes	316000000	825000	A9056	A7995	NA	784448	643981	643981	415061	241467	241408	58.162	19822	12.18	2247	63.2	75.6167	1.8	2.8	1.4-2.3	2.3-3.4	2.4	3	0.1-12.9	0.1-15.8	228	0.0944459	61.5	0.846725	5891	98	21	98.02	1.63	0.35	69	2	0	97.18
Saint Cesaire	Saint-Césaire 1	SP28	Tibia	45	no	no	E2547	10	A9074	yes	9200000000	780000	A9096	A8011	NA	838890	824349	824349	267920	8828	8828	3.295	5570	1.58	3351	60.9	20.476	3.7	15	2.7-4.9	12.7-17.5	18.2	31.2	7.0-35.5	11.0-58.7	211	2.39012	49.3	0.627769	1276	224	1	85.01	14.92	0.07	11	25	0	30.56
Saint Cesaire	Saint-Césaire 1	SP28	Tibia	49	yes	no	E2548	10	A9075	yes	202000000	840000	A9097	A8012	NA	940540	897191	897191	488844	33226	33226	6.797	538	61.76	85	64.7	2.10027	7.1	11.7	3.3-13.1	6.0-20.0	25	0	0.6-80.6	0.0-97.5	25	0.0752423	50.9	0.0767884	153	9	0	94.44	5.56	0	4	2	0	66.67
Saint Cesaire	Saint-Césaire 1	SP28	Tibia	24.5	no	no	E8389	10	A10203	no	16226250000	554500	A10299	G5232	G5328	689803	676938	676900	316161	284965	284894	90.11	20551	13.86	2568	62.4	77.3974	17.6	12.2	16.5-18.7	11.3-13.1	41.9	30.4	35.7-48.2	25.7-35.3	2218	0.778535	53.6	7.18316	4756	983	13	82.68	17.09	0.23	125	312	4	28.34
Saint Cesaire	Saint-Césaire 1	SP28	Tibia	NA	no	yes	E8390	10	A10204	no	6295000000	585500	A10300	G5233	G5329	738042	729695	729678	299582	281475	281351	93.915	7606	36.99	1263	51.1	23.4493	5.1	2.4	4.1-6.2	1.8-3.2	30	9.5	11.9-54.3	2.7-22.6	310	0.110183	49.3	0.922306	1821	62	4	96.5	3.29	0.21	72	20	0	78.26
Saint Cesaire	Saint-Césaire 1	SP28	Tibia	NA	no	yes	E8391	10	A10205	no	3101250000	548500	A10301	G5234	G5330	702894	694246	694230	316053	298191	298043	94.302	8902	33.48	1578	56.4	30.3235	3.5	3.5	2.8-4.4	2.7-4.3	11.4	14.8	3.2-26.7	4.2-33.7	289	0.0969659	53.7	0.93607	2324	45	6	97.85	1.89	0.25	58	8	1	86.57
Saint Cesaire	Saint-Césaire 1	SP28	Tibia	15.1	no	no	E8392	10	A10206	no	13436250000	518250	A10302	G5235	G5331	711873	703119	703077	215273	183546	183535	85.257	5523	33.23	672	49.3	16.4528	44	34	41.5-46.6	31.5-36.6	49.3	38.7	42.3-56.3	33.0-44.7	1618	0.881576	48.4	4.72629	291	726	7	28.42	70.9	0.68	22	240	2	8.33
Saint Cesaire	Saint-Césaire 1	SP28	Tibia	NA	no	yes	E8393	10	A10207	no	2382625000	157600	A10303	G5236	G5332	711417	699330	699303	32199	25402	25402	78.891	435	58.4	54	48.9	1.28379	33.9	33.1	25.4-43.2	24.7-42.3	27.3	62.5	10.7-50.2	35.4-84.8	116	0.456657	48.4	0.338666	31	44	0	41.33	58.67	0	2	17	0	10.53
Saint Cesaire	Saint-Césaire 1	SP28	Tibia	NA	no	yes	E8394	10	A10208	no	4486250000	589750	A10304	G5237	G5333	674882	665758	665741	109763	93872	93872	85.522	523	179.49	103	49.1	1.54875	38.5	39.2	29.9-47.8	31.1-47.7	40	26.7	16.3-67.7	7.8-55.1	146	0.155531	46.4	0.408874	47	52	1	47	52	1	1	24	0	4
Spy	Spy 14b	SP4651	Right humerus	20.9	no	no	E4876	5	F1694	no	9220000000	1170000	F1792	D7747	D7819	609131	595613	595592	450299	90244	90225	20.037	27686	3.26	9443	66.5	108.006	7.2	6.5	6.6-7.8	5.9-7.1	8.4	9.1	4.8-13.4	5.9-13.3	1997	2.21336	63.3	7.61654	2071	468	5	81.41	18.4	0.2	108	63	0	63.16
Spy	Spy 14b	SP4651	Right humerus	21	yes	no	E5258	10	F3193	no	3270000000	1440000	F3289	D8836	D8920	455947	443662	443640	297670	74881	74869	25.152	16366	4.57	3200	65.1	64.2451	7	5.3	6.2-7.9	4.7-6.1	6.2	4.4	2.3-13.0	1.6-9.4	1096	1.46389	62.3	4.11452	1744	215	5	88.8	10.95	0.25	71	20	1	77.17
Spy	Spy 16	SP4654	Left femur	25.5	no	no	E4879	5	F1698	no	5230000000	1420000	F1796	D7751	D7823	704544	693542	693514	431785	282055	282030	65.317	5710	49.39	1611	60.3	20.7982	24.5	20	22.4-26.7	17.9-22.1	31.1	25.3	23.1-40.2	19.0-32.5	997	0.353508	56.5	3.40072	649	735	24	46.09	52.2	1.7	25	187	6	11.47
Spy	Spy 16	SP4654	Left femur	25.4	yes	no	E5260	10	F3195	no	1620000000	1200000	F3291	D8838	D8922	447337	439693	439675	255122	182727	182727	71.623	1686	108.38	444	66.9	6.80869	8.2	6.4	5.6-11.4	4.2-9.3	14.3	7.1	0.4-57.9	0.2-33.9	116	0.0634827	60.1	0.421008	381	70	4	83.74	15.38	0.88	13	11	1	52
Spy	Spy 92b	SP3819	UI (incisor)	15.2	no	yes	E3291	10	A9326	no	270000000	965000	A9338	R3307	NA	1786790	1656539	1655714	929432	405858	405673	43.647	51671	7.85	14880	76.8	239.482	2.6	2	2.3-2.9	1.8-2.3	5.8	1.9	1.6-14.2	0.2-6.5	1094	0.269675	76.2	5.03387	16210	86	19	99.36	0.53	0.12	374	9	0	97.65
Spy	Spy 92b	SP3819	UI (incisor)	15.2	no	yes	E3291	10	A9326	no	270000000	965000	A9338	R3307	NA	2541378	2383911	2383073	1516629	887045	886726	58.467	62656	14.15	17921	75.5	285.403	2.8	2.2	2.5-3.1	1.9-2.5	5.8	3.6	1.9-13.0	1.2-8.3	1459	0.164538	74.5	6.56275	21017	86	27	99.47	0.41	0.13	493	5	0	99
Spy	Spy 92b	SP3819	UI (incisor)	12.1	yes	no	E3343	10	R5541	no	27800000	995000	R5557	R3878	R3902	842942	735757	734529	554890	429787	429781	77.453	2445	175.78	610	72.6	10.7144	7.2	19.9	5.1-9.9	15.8-24.6	10	10	2.1-26.5	0.3-44.5	219	0.0509562	74.8	0.989375	567	55	0	91.16	8.84	0	21	10	0	67.74
Spy	Spy 430a	SP4652	Right hand phalanx	12	no	no	E4877	5	F1695	no	1520000000	1150000	F1793	F4598	F4690	678472	666161	666004	350840	301995	301989	86.076	2813	107.35	893	63.6	10.7982	4.4	5	3.1-6.2	3.5-6.8	7.7	14.3	0.2-36.0	1.8-42.8	124	0.0410611	57.3	0.429218	744	67	9	90.73	8.17	1.1	16	12	2	53.33
Spy	Spy 5a	SP4650	Right humerus	24.9	no	no	E4875	5	F1693	no	41600000000	1200000	F1791	F4596	F4688	423177	414308	414302	344748	45563	45555	13.214	19004	2.4	8905	69.9	78.6982	6	5.3	5.3-6.7	4.7-6.0	5.1	5.7	1.7-11.4	2.8-10.3	1268	2.78345	67	5.11675	275	216	0	56.01	43.99	0	6	7	0	46.15
Spy	Spy 5a	SP4650	Right humerus	30.4	yes	no	E5257	10	F3192	no	30200000000	1210000	F3288	D8835	D8919	357780	346425	346416	287510	32727	32718	11.38	16105	2.03	8534	70.6	68.4728	6.5	6	5.7-7.4	5.3-6.8	4.6	3.1	1.3-11.4	0.8-7.6	1103	3.37123	66.6	4.42409	196	174	0	52.97	47.03	0	8	8	0	50
Spy	Spy 8	SP4653	Right femur	22.8	no	no	E4878	10	A24672	no	16900000000	1020000	A24768	B30338	B30722	412010	405822	405812	282594	142042	142025	50.258	16360	8.68	3772	57.1	56.3417	32.4	25.2	31.0-33.9	23.9-26.6	34.5	28.5	30.2-39.0	24.9-32.2	3687	2.59602	55.9	12.4468	708	2947	34	19.19	79.89	0.92	49	700	7	6.48
Spy	Spy 8	SP4653	Right femur	22.8	no	no	E4878	10	A24673	no	14300000000	1070000	A24769	B30339	B30723	229738	226587	226587	154919	78658	78656	50.772	13772	5.71	3030	56.4	46.8584	33	24.3	31.5-34.6	22.9-25.8	33.2	25.2	28.6-38.2	21.5-29.1	3127	3.97554	56.1	10.5979	571	2489	21	18.53	80.79	0.68	30	645	4	4.42
Spy	Spy 8	SP4653	Right femur	22.8	no	no	E4878	10	A24674	no	15000000000	1060000	A24770	B30340	B30724	422490	416071	416067	284388	146795	146787	51.615	16047	9.15	3923	57.4	55.5646	32.9	23.5	31.5-34.4	22.2-24.9	38.1	25.6	33.6-42.7	22.2-29.2	3573	2.43414	57	12.2898	660	2822	28	18.8	80.4	0.8	41	685	4	5.62
Spy	Spy 8	SP4653	Right femur	22.8	no	no	E4878	5	F1696	no	7620000000	1340000	F1794	D7749	D7821	789691	779136	779112	517420	332186	332126	64.189	11191	29.68	2389	57.9	39.0997	34	24.3	32.3-35.7	22.7-26.0	33.2	22.1	28.1-38.7	18.2-26.5	2606	0.784642	57.4	9.0259	440	2199	32	16.47	82.33	1.2	32	551	2	5.47
Spy	Spy 8	SP4653	Right femur	23	yes	no	E5259	10	F3194	no	3260000000	1050000	F3290	D8837	D8921	390212	385014	385001	233381	145930	145853	62.496	1221	119.45	250	58.2	4.29134	38.2	21.9	32.6-44.2	17.4-27.0	37.5	25	21.1-56.3	13.2-40.3	274	0.18786	56.3	0.930214	43	242	1	15.03	84.62	0.35	2	67	0	2.9
Spy	Spy 94a	SP3818	UM3 Right (molar)	13.8	no	yes	E3289	10	A9324	no	1360000000	775000	A9336	R3305	NA	2092697	1971692	1971221	998035	37255	37245	3.732	5861	6.35	1214	66.5	23.5108	14.1	11.6	12.3-16.1	9.8-13.6	31.6	28.6	21.6-43.1	18.4-40.6	520	1.39616	56.6	1.77555	1344	316	5	80.72	18.98	0.3	36	97	1	26.87
Spy	Spy 94a	SP3818	UM3 Right (molar)	13.8	no	yes	E3289	10	A9324	no	1360000000	775000	A9336	R3305	NA	2859242	2709028	2708415	1384392	191301	191255	13.815	8483	22.55	1427	64.7	33.1438	15.3	12.5	13.7-17.0	11.0-14.2	28.8	27.2	20.8-37.9	19.3-36.3	823	0.430316	54.2	2.69212	1985	454	7	81.15	18.56	0.29	61	135	1	30.96
Spy	Spy 94a	SP3818	UM3 Right (molar)	14.5	yes	no	E3342	10	R5540	no	141000000	1000000	R5556	R3877	R3901	1012705	985167	984806	734182	594853	594567	80.984	12158	48.9	4034	51.5	37.7914	32.8	41.7	31.2-34.4	39.8-43.5	32.7	40.1	28.8-36.9	35.5-44.8	3350	0.563435	51.9	10.5026	118	2102	16	5.28	94.01	0.72	17	576	5	2.84
Spy	Spy 572a	SP9961	Scapula	12.5	no	no	E17838	30	A29154	no	61500000000	1600000	A29250	B34852	B35236	2457222	2367684	2367677	2017575	825854	825677	40.924	301227	2.74	110916	70.1	1260.71	2.4	2	2.3-2.5	1.9-2.1	2.8	2.3	1.6-4.4	1.4-3.5	7574	0.917308	69.4	31.7207	91061	402	108	99.44	0.44	0.12	2091	22	5	98.73
Spy	Spy 572a	SP9961	Scapula	24.3	no	no	E17839	30	A29155	no	31800000000	1310000	A29251	B34853	B35237	3025719	2752365	2752357	2439700	1087840	1087658	44.582	335962	3.24	90517	78.1	1570.68	3.3	1.6	3.2-3.5	1.5-1.6	4.6	1.8	2.8-7.2	1.0-3.0	7250	0.66657	76.8	33.579	111049	755	131	99.21	0.67	0.12	2138	52	4	97.45
Spy	Spy 572a	SP9961	Scapula	14.7	no	no	E17840	30	A29156	no	31000000000	1480000	A29252	B34854	B35238	3327263	3214230	3214222	2710800	1333235	1332872	49.169	336948	3.96	64847	66.7	1352.32	2.1	1.8	2.0-2.2	1.8-1.9	2.4	2.6	1.4-3.8	1.6-3.8	8210	0.615963	66.5	32.9433	98731	504	132	99.36	0.51	0.13	2142	31	4	98.39
Spy	Spy 572a	SP236	Small bone fragment from scapula	10	yes	no	E18136	30	A30078	no	3230000000	1000000	A30174	B36329	B36713	1344887	1274091	1274085	1031677	175087	175086	16.971	11208	15.62	739	66.5	44.8977	9.4	7.9	8.3-10.7	6.9-9.0	10	7.4	4.4-18.8	3.4-13.5	986	0.563152	63.3	3.75907	66	182	0	26.61	73.39	0	0	26	0	0
Spy	Spy 572a	SP236	Small bone fragment from scapula	9.2	yes	no	E18137	30	A30079	no	10800000000	992000	A30175	B36330	B36714	2637440	2477411	2477404	2129851	332073	332061	15.591	23023	14.42	1626	70	90.2812	7.5	6.8	6.8-8.2	6.1-7.5	7.6	5.1	3.8-13.2	2.5-9.2	1710	0.514966	66	6.79668	658	289	4	69.19	30.39	0.42	15	34	0	30.61
Spy	Spy 572a	SP236	Small bone fragment from scapula	26.4	yes	no	E18138	30	A30080	no	56700000000	803000	A30176	B36331	B36715	4270422	4057002	4056993	3679545	544213	544200	14.79	31680	17.18	3660	72.2	104.696	7.2	7.5	6.6-7.9	6.9-8.2	11.4	8.5	7.5-16.4	5.6-12.2	2399	0.440831	66.1	9.54808	456	645	3	41.3	58.42	0.27	22	97	1	18.33
Spy	Spy 572a	SP236	Small bone fragment from scapula	23.7	yes	no	E18036	30	A32397	no	19500000000	826000	A32493	B38659	B39043	723973	706596	706593	593341	83297	83296	14.038	19440	4.28	5593	65.7	76.9119	7.3	6.5	6.6-8.2	5.8-7.3	2.5	4	0.5-7.3	1.6-8.2	1442	1.73118	63.3	5.49737	56	260	0	17.72	82.28	0	3	19	0	13.64
Walou	WA97 G24–120	SP4907	LLP3 (premolar)	15.4	no	no	E5326	10	F3205	no	7707500000	1142750	F3301	D8845	D8929	390253	378676	378666	263637	169499	169470	64.282	58973	2.87	17151	66.8	237.961	16.3	11.4	15.7-16.9	10.9-11.9	49.5	37.8	45.9-53.1	34.7-41.0	5712	3.37051	52.5	18.0923	15189	2101	28	87.71	12.13	0.16	351	761	6	31.4
Walou	WA97 G24–120	SP4907	LLP3 (premolar)	21.9	yes	no	E5849	10	F7395	no	106487500	147925	F7492	F4597	F4689	385991	367735	367724	262902	181594	181565	69.062	17122	10.6	2620	69.5	71.822	13.9	10.3	12.8-15.0	9.4-11.3	40.5	36	33.6-47.7	30.3-41.9	1568	0.863603	53.5	5.06194	4656	559	11	89.09	10.7	0.21	119	213	1	35.74
[truncated: 2 more columns]

## Sheet: 2.3 Individuals_merged Vi cont2
Supplementary Data Table 2.3: General characteristics and summary statistics after merging libraries from the same specimen with <25% contamination as a threshold for all sequences, or after restricting for deaminated-sequences only (as indicated in the header). The sequencing data processed as indicated in Supplementary Table 2.2. Empty rows indicate that no libraries for that specimen passed th…
		All sequences																	Deaminated sequences only
Sample information		General statistics			Terminal deamination				Conditional terminal demination				Lineage assignment						General statistics			Terminal deamination				Conditional terminal demination				Lineage assignment
Site	Sample ID (archeological)	Average sequence length	Sequence count	Calculated MT coverage	C->T at 5' end	C->T at 3' end	Confidence intervals C->T at 5' end	Confidence intervals C->T at 3' end	Conditional C->T at 5' end	Conditional C->T at 3' end	Confidence intervals Conditional C->T at 5' end	Confidence intervals Conditional C->T at 3' end	Sequences with modern human state	Sequences with neandertal state	Sequences with conflicting states	Percentage sequences with modern human state	Percentage equences with neandertal state	Percentage sequences with conflicting states	Average sequence length	Sequence count	Calculated MT coverage	C->T at 5' end	C->T at 3' end	Confidence intervals C->T at 5' end	Confidence intervals C->T at 3' end	Conditional C->T at 5' end	Conditional C->T at 3' end	Confidence intervals Conditional C->T at 5' end	Confidence intervals Conditional C->T at 3' end	Sequences with modern human state	Sequences with neandertal state	Sequences with conflicting states	Percentage sequences with modern human state	Percentage equences with neandertal state	Percentage sequences with conflicting states
Arcy-sur-Cure	AR-14																		58.4	4371	15.4151	71.2	70	69.2-73.1	67.6-72.2	31.3	30.8	27.4-35.4	26.9-34.9	278	706	5	28.11	71.39	0.51
Arcy-sur-Cure	AR-30	52.9	36452	116.454	42.2	33.6	41.2-43.1	32.7-34.6	40.9	31.9	38.5-43.4	29.8-34.1	214	7828	52	2.64	96.71	0.64	53.2	14351	46.1008	77.5	69.7	76.6-78.5	68.4-70.9	40.2	33.6	38.1-42.5	31.5-35.6	130	2883	18	4.29	95.12	0.5
Couvin	Couvin G6-0083																		54.8	5256	17.3817	71.1	64.9	69.3-72.9	62.9-67.0	30.1	24.1	26.6-33.8	21.1-27.3	192	971	2	16.48	83.35	0.17
Engis	Engis 2-N°2
Engis	Engis2_Udm2
Fonds-de-Forêt	Fonds-de-Forêt 1	62.1	171547	643.198	33.7	28.8	33.2-34.1	28.4-29.2	35.6	30.3	34.3-36.9	29.1-31.4	2013	39908	227	4.78	94.69	0.54	61	41570	153.038	75.5	69	74.9-76.0	68.3-69.7	35.6	30.3	34.3-36.9	29.1-31.4	196	9451	62	2.02	97.34	0.64
Goyet	Goyet 1424-3D, LLI2	49.7	22290	66.8458	39.1	31.4	37.9-40.4	30.2-32.6	39.7	33.4	36.4-43.1	30.5-36.5	637	3626	29	14.84	84.48	0.68	48.3	6337	18.4717	76.4	67.2	74.9-77.9	65.4-69.1	39.7	33.4	36.4-43.1	30.5-36.5	40	1050	10	3.64	95.45	0.91
Goyet	Goyet C5-1	62.9	50689	192.514	23	18.8	22.3-23.7	18.1-19.5	26.5	22.6	23.8-29.3	20.2-25.1	1561	11894	64	11.55	87.98	0.47	60.1	13397	48.6212	73.1	64.9	72.0-74.1	63.6-66.2	27.3	23.2	25.2-29.5	21.4-25.2	176	3003	20	5.5	93.87	0.63
Goyet	Goyet Q119-2	58.5	33522	118.376	27.4	22.2	26.5-28.3	21.3-23.1	30	22.8	27.1-33.1	20.3-25.4	515	7730	44	6.21	93.26	0.53	57.7	10223	35.6322	73.2	63	72.0-74.4	61.5-64.4	28.6	21.5	26.2-31.2	19.5-23.6	100	2284	17	4.16	95.13	0.71
Goyet	Goyet Q305-4	57	303729	1044.65	26.1	28.9	25.8-26.4	28.5-29.2	32.3	32.1	31.3-33.5	31.0-33.2	4466	65516	263	6.36	93.27	0.37	55.8	66928	225.354	74.3	74.4	73.8-74.8	73.9-74.9	32.4	31.2	31.4-33.4	30.2-32.2	501	14022	95	3.43	95.92	0.65
Goyet	Goyet Q305-7	57.5	395017	1370.45	34.7	28.5	34.4-35.0	28.2-28.8	38.6	32.2	37.7-39.6	31.4-33.0	5864	82422	546	6.6	92.78	0.61	55.3	99607	332.666	76.6	68.7	76.3-77.0	68.2-69.1	38.4	31.9	37.5-39.3	31.1-32.7	593	19356	138	2.95	96.36	0.69
Goyet	Goyet Q374a-1	55.8	1122060	3779.36	41.8	35.1	41.6-42.0	34.9-35.2	42.6	35.2	42.1-43.1	34.8-35.7	9202	235194	1787	3.74	95.54	0.73	54.3	318854	1044.51	78.5	70.4	78.3-78.7	70.1-70.6	42.7	35.2	42.2-43.2	34.8-35.7	1702	61414	537	2.67	96.48	0.84
Goyet	Goyet Q376-25	61.2	16319	60.2764	25.6	19.8	24.3-26.9	18.6-21.1	29.6	21.9	25.2-34.4	18.1-25.9	782	3510	25	18.11	81.31	0.58	59.5	4995	17.9289	73.1	62.9	71.3-74.8	60.7-65.0	29.6	22.6	26.2-33.3	19.6-25.7	109	1098	10	8.96	90.22	0.82
Goyet	Goyet Q376-9	61.4	16622	61.6251	26.9	19.1	25.6-28.2	17.9-20.4	26.8	21.3	22.6-31.4	17.6-25.3	147	4100	23	3.44	96.02	0.54	60.4	5295	19.3128	74.7	62.1	73.0-76.3	60.0-64.2	29.2	21.9	25.7-32.8	19.0-24.9	101	1175	9	7.86	91.44	0.7
Goyet	Goyet Q54-4	59.4	129940	466.049	39.2	34.3	38.6-39.7	33.7-34.9	42.1	37.6	40.6-43.7	36.2-39.1	1841	30202	194	5.71	93.69	0.6	57.3	34951	120.995	78.4	72.3	77.7-79.0	71.5-73.1	42.1	37.6	40.6-43.7	36.2-39.1	201	7809	66	2.49	96.69	0.82
Goyet	Goyet Q55-4	57.6	58283	202.686	29.7	24.5	29.0-30.5	23.8-25.3	36.2	28.4	33.7-38.8	26.3-30.7	1546	12187	82	11.19	88.22	0.59	54.9	26316	87.2129	74.5	66.9	73.7-75.2	65.9-67.8	33.4	27.4	31.8-35.1	26.0-28.9	271	5213	37	4.91	94.42	0.67
Goyet	Goyet Q56-1	57.2	374048	1290.6	21.1	32.6	20.8-21.4	32.2-33.0	26.8	36.6	25.8-27.8	35.3-37.9	7311	79918	338	8.35	91.26	0.39	54.5	56550	186.012	71	81.6	70.4-71.5	81.1-82.1	26.8	36.8	25.8-27.8	35.5-38.1	323	11586	58	2.7	96.82	0.48
Goyet	Goyet Q57-1	54.4	92672	304.291	33.1	30	32.5-33.7	29.4-30.6	37.4	30.8	35.5-39.3	29.1-32.6	1787	17091	97	9.42	90.07	0.51	52.3	22243	70.2679	75.6	72.6	74.7-76.4	71.7-73.5	35.1	31	33.3-36.9	29.4-32.7	129	3806	20	3.26	96.23	0.51
Goyet	Goyet Q57-2	57.2	1224263	4224.93	32.7	30.8	32.5-32.8	30.6-31.0	37.2	33.7	36.7-37.7	33.2-34.2	15959	258195	1409	5.79	93.7	0.51	55.2	303059	1010.46	76.4	72.2	76.2-76.7	72.0-72.5	37.5	33.6	37.0-38.0	33.1-34.0	1706	59797	410	2.76	96.58	0.66
Goyet	Goyet Q57-3	57.6	721425	2509.02	31.2	28	31.0-31.4	27.8-28.3	35.9	31.6	35.2-36.6	31.0-32.2	20099	146882	680	11.99	87.61	0.41	55.9	151999	513.067	76.2	70.5	75.9-76.5	70.1-70.8	35.9	31.6	35.2-36.6	31.0-32.2	856	31262	183	2.65	96.78	0.57
Saint Cesaire	Saint-Césaire 1																		48.3	8744	23.4146	75.9	82.2	74.5-77.2	81.0-83.3	33.4	37.4	30.7-36.1	34.5-40.3	235	1394	11	14.33	85	0.67
Spy	Spy 14B
Spy	Spy 16																		56.5	997	3.40072	74.9	65.1	70.9-78.5	60.4-69.5	31.1	25.3	23.1-40.2	19.0-32.5	25	187	6	11.47	85.78	2.75
Spy	Spy 2
Spy	Spy 236																		65.3	3385	13.3072	58.4	58.2	55.6-61.1	55.5-60.9	11	8.2	7.7-15.1	5.8-11.2	22	123	1	15.07	84.25	0.68
Spy	Spy 430a
Spy	Spy 5A
Spy	Spy 8	57.2	58591	202.156	33.1	24.3	32.4-33.9	23.6-25.0	35	25.6	32.7-37.3	23.8-27.5	2422	10699	116	18.3	80.83	0.88	56.6	13267	45.2906	76.3	63.6	75.3-77.3	62.3-64.9	35	25.6	32.7-37.3	23.8-27.5	154	2648	17	5.46	93.93	0.6
Spy	Spy 94a	51.5	12158	37.7914	32.8	41.7	31.2-34.4	39.8-43.5	32.7	40.1	28.8-36.9	35.5-44.8	118	2102	16	5.28	94.01	0.72	52.4	4196	2024-03-13	70.3	75.3	68.3-72.3	73.2-77.3	32.1	37.6	28.5-35.8	33.6-41.7	81	720	7	10.0	89.1	0.9
Spy	Spy 9961
Walou	WA97 G24–120																		52.5	5712	18.0923	79.5	68.7	78.0-81.0	66.8-70.6	49.5	37.8	45.9-53.1	34.7-41.0	351	761	6	31.4	68.07	0.54

## Sheet: 2.4 Individuals_merged Vi cont1
Supplementary Data Table 2.4: General characteristics and summary statistics after merging libraries from the same specimen with <10% contamination as a threshold for all sequences, or after restricting for deaminated-sequences only (as indicated in the header). The sequencing data processed as indicated in Supplementary Table 2.2. Empty rows indicate that no libraries for that specimen passed th…
		All sequences																	Deaminated sequences only
Sample information		General statistics			Terminal deamination				Conditional terminal demination				Lineage assignment						General statistics			Terminal deamination				Conditional terminal demination				Lineage assignment
Site	Sample ID (archeological)	Average sequence length	Sequence count	Calculated MT coverage	C->T at 5' end	C->T at 3' end	Confidence intervals C->T at 5' end	Confidence intervals C->T at 3' end	Conditional C->T at 5' end	Conditional C->T at 3' end	Confidence intervals Conditional C->T at 5' end	Confidence intervals Conditional C->T at 3' end	Sequences with modern human state	Sequences with neandertal state	Sequences with conflicting states	Percentage sequences with modern human state	Percentage equences with neandertal state	Percentage sequences with conflicting states	Average sequence length	Sequence count	Calculated MT coverage	C->T at 5' end	C->T at 3' end	Confidence intervals C->T at 5' end	Confidence intervals C->T at 3' end	Conditional C->T at 5' end	Conditional C->T at 3' end	Confidence intervals Conditional C->T at 5' end	Confidence intervals Conditional C->T at 3' end	Sequences with modern human state	Sequences with neandertal state	Sequences with conflicting states	Percentage sequences with modern human state	Percentage equences with neandertal state	Percentage sequences with conflicting states
Arcy-sur-Cure	AR-14
Arcy-sur-Cure	AR-30	52.9	36452	116.454	42.2	33.6	41.2-43.1	32.7-34.6	40.9	31.9	38.5-43.4	29.8-34.1	214	7828	52	2.64	96.71	0.64	52.3	11175	35.2711	78.1	66.6	77.0-79.1	65.2-68.0	41	31.6	38.5-43.5	29.6-33.8	27	2345	11	1.13	98.41	0.46
Couvin	Couvin G6-0083																		54.8	5256	17.3817	71.1	64.9	69.3-72.9	62.9-67.0	30.1	24.1	26.6-33.8	21.1-27.3	192	971	2	16.48	83.35	0.17
Engis	Engis 2-N°2
Engis	Engis2_Udm2
Fonds-de-Forêt	Fonds-de-Forêt 1	62.1	171547	643.198	33.7	28.8	33.2-34.1	28.4-29.2	35.6	30.3	34.3-36.9	29.1-31.4	2013	39908	227	4.78	94.69	0.54	61.1	41570	153.038	75.5	69	74.9-76.0	68.3-69.7	35.6	30.3	34.3-36.9	29.1-31.4	196	9451	62	2.02	97.34	0.64
Goyet	Goyet 1424-3D, LLI2																		48.3	6337	18.4717	76.4	67.2	74.9-77.9	65.4-69.1	39.7	33.4	36.4-43.1	30.5-36.5	40	1050	10	3.64	95.45	0.91
Goyet	Goyet C5-1	64	21461	82.907	24.5	20.4	23.5-25.6	19.4-21.5	26.8	23.3	23.1-30.7	20.1-26.8	144	5636	31	2.48	96.99	0.53	60.3	13397	48.6212	73.1	64.9	72.0-74.1	63.6-66.2	27.3	23.2	25.2-29.5	21.4-25.2	176	3003	20	5.5	93.87	0.63
Goyet	Goyet Q119-2	59.5	21520	77.2778	29.3	23.4	28.2-30.5	22.3-24.6	29.8	22.6	26.3-33.5	19.7-25.7	99	5277	28	1.83	97.65	0.52	57.8	10223	35.6322	73.2	63	72.0-74.4	61.5-64.4	28.6	21.5	26.2-31.2	19.5-23.6	100	2284	17	4.16	95.13	0.71
Goyet	Goyet Q305-4	56.4	171393	583.936	13.8	27.8	13.5-14.2	27.3-28.3	17.2	30.2	15.8-18.7	27.8-32.6	1572	37420	63	4.03	95.81	0.16	55.8	66928	225.4	74.3	74.4	73.8-74.8	73.9-74.9	32.4	31.2	31.4-33.4	30.2-32.2	501	14022	95	2024-04-03	95.9	0.7
Goyet	Goyet Q305-7	57.4	283355	982.624	35.6	29.3	35.2-35.9	29.0-29.7	39	32	37.9-40.1	31.1-33.0	1630	61345	395	2.57	96.8	0.62	55.9	99607	332.666	76.6	68.7	76.3-77.0	68.2-69.1	38.4	31.9	37.5-39.3	31.1-32.7	593	19356	138	2.95	96.36	0.69
Goyet	Goyet Q374a-1	55.8	1102453	3713.53	42	35.1	41.8-42.1	35.0-35.3	42.7	35.2	42.2-43.2	34.8-35.7	8809	230777	1771	3.65	95.62	0.73	56.2	318854	1044.51	78.5	70.4	78.3-78.7	70.1-70.6	42.7	35.2	42.2-43.2	34.8-35.7	1702	61414	537	2.67	96.48	0.84
Goyet	Goyet Q376-25																		60.2	2930	10.6478	72.9	63.4	70.6-75.1	60.6-66.1	29.6	21.9	25.2-34.4	18.1-25.9	27	690	5	3.74	95.57	0.69
Goyet	Goyet Q376-9	61.4	16622	61.6251	26.9	19.1	25.6-28.2	17.9-20.4	26.8	21.3	22.6-31.4	17.6-25.3	147	4100	23	3.44	96.02	0.54	60.6	3037	11.1145	74.4	61.4	72.1-76.5	58.5-64.2	26.8	21.3	22.6-31.4	17.6-25.3	12	723	3	1.63	97.97	0.41
Goyet	Goyet Q54-4	59.4	129940	466.049	39.2	34.3	38.6-39.7	33.7-34.9	42.1	37.6	40.6-43.7	36.2-39.1	1841	30202	194	5.71	93.69	0.6	57.3	34951	120.995	78.4	72.3	77.7-79.0	71.5-73.1	42.1	37.6	40.6-43.7	36.2-39.1	201	7809	66	2.49	96.69	0.82
Goyet	Goyet Q55-4	55.9	12702	42.8349	30.6	24.4	29.0-32.2	22.8-25.9	32.7	23.4	27.5-38.2	19.2-28.0	202	2595	10	7.2	92.45	0.36	55.1	26316	87.2129	74.5	66.9	73.7-75.2	65.9-67.8	33.4	27.4	31.8-35.1	26.0-28.9	271	5213	37	4.91	94.42	0.67
Goyet	Goyet Q56-1	56.8	247943	850.073	22.8	35.2	22.4-23.1	34.7-35.7	27	38.9	25.9-28.3	37.3-40.5	2468	55612	247	4.23	95.35	0.42	55	56550	186.012	71	81.6	70.4-71.5	81.1-82.1	26.8	36.8	25.8-27.8	35.5-38.1	323	11586	58	2.7	96.82	0.48
Goyet	Goyet Q57-1	54.7	35437	117.011	40.3	30.9	39.3-41.3	29.9-31.9	40.9	30.6	38.1-43.8	28.3-33.1	281	6973	53	3.85	95.43	0.73	52.5	22243	70.2679	75.6	72.6	74.7-76.4	71.7-73.5	35.1	31	33.3-36.9	29.4-32.7	129	3806	20	3.26	96.23	0.51
Goyet	Goyet Q57-2	57.5	1030069	3576.67	33.4	31.4	33.2-33.5	31.2-31.6	37.5	33.9	37.0-38.1	33.4-34.5	8459	222883	1231	3.64	95.83	0.53	57.1	298659	997.046	76.5	72.3	76.2-76.7	72.0-72.5	37.5	33.6	37.0-38.0	33.2-34.1	1600	59126	402	2.62	96.72	0.66
Goyet	Goyet Q57-3	55.3	136486	455.496	38.6	31.7	38.1-39.2	31.2-32.2	40.6	33.5	39.1-42.0	32.3-34.8	2325	27892	162	7.65	91.81	0.53	57	151999	513.067	76.2	70.5	75.9-76.5	70.1-70.8	35.9	31.6	35.2-36.6	31.0-32.2	856	31262	183	2.65	96.78	0.57
Saint Cesaire	Saint-Césaire 1																		46.5	5882	15.265	75.4	85.7	73.7-77.1	84.4-86.9	32.3	40.9	29.2-35.6	37.1-44.8	82	971	4	7.76	91.86	0.38
Spy	Spy 14B
Spy	Spy 16
Spy	Spy 2
Spy	Spy 572a																		63.3	986	3.75907	63	57.3	57.8-68.0	52.2-62.4	10	7.4	4.4-18.8	3.4-13.5	0	26	0	0	100	0
Spy	Spy 430a
Spy	Spy 5A
Spy	Spy 8																		56.7	13267	45.2906	76.3	63.6	75.3-77.3	62.3-64.9	35	25.6	32.7-37.3	23.8-27.5	154	2648	17	5.46	93.93	0.6
Spy	Spy 94a	51.5	12158	37.7914	32.8	41.7	31.2-34.4	39.8-43.5	32.7	40.1	28.8-36.9	35.5-44.8	118	2102	16	5.28	94.01	0.72	51.9	3350	10.5026	70.1	77.3	67.8-72.4	75.1-79.4	32.7	40.1	28.8-36.9	35.5-44.8	17	576	5	2.84	96.32	0.84
Spy	Spy 9961
Walou	WA97 G24–120
