# Supplementary material for: Genetic diversity of late Neanderthals in northwestern Europe
Source: Nature. 2026 Jun 24;655(8122):409–17. doi: 10.1038/s41586-026-10625-1 (PMC13345965; doi:10.1038/s41586-026-10625-1)
Supplement: Supplementary file 5 — General characteristics and summary statistics of the Y chromosome capture data. [file 41586_2026_10625_MOESM5_ESM.xlsx]

## Sheet: 3.1 Libraries
Supplementary Data Table 3.1: General characteristics and summary statistics of the single stranded DNA libraries of late Neandertals from Belgium and France after enrichment for Y chromosome sequences. Sequencing data aligned to the hg19 with ancient DNA parameters, filtered for a minimum length of at least 35 base pairs and a mapping quality of at least 25. ID – identifier; mg – milligram; micr…
Sample information																	Y chromosome capture sequence summary statistics (all sequences)																	Terminal deamination				Conditional terminal demination				Deaminated sequences summary statistics
Site	Sample ID (archeological)	Sample ID (internal)	Skeletal element	Bone powder sampled (mg)	Bleach pre-treatment	Phosphate pre-treament	Extract ID	Input for library preparation (microL)	Unindexed library ID	UDG-treated libraries	Quantification pre-Indexing total (Number of molecules)	Quantification pre-Indexing Spike-in (Number of molecules)	Indexed library ID (CoreDB)	Indexed library ID (Freshkills)	Captured library ID (Round 1)	Captured library ID (Round 2)	Raw sequences	Merged sequences	FILTER	Sequences >35 bp	Sequences mapped to hg19, >35bp	Sequences mapped to hg19, >35bp, MQ25	Percentage of sequences mapped	Sequences mapped to hg19, >35bp, MQ25, ON TARGET	Unique sequences	Average duplication rate	Singleton sequences	Average sequence length	Average coverage (All sequences)	Breadth of coverage (All sequences)	target SNPs	target SNPs covered	% target SNPs covered	C->T at 5' end	C->T at 3' end	Confidence intervals C->T at 5' end	Confidence intervals C->T at 3' end	Conditional C->T at 5' end	Conditional C->T at 3' end	Confidence intervals Conditional C->T at 5' end	Confidence intervals Conditional C->T at 3' end	Sequences after filtering for deamination	Percentage mapped of deaminated sequences	Average size deaminated sequences	Average coverage (Deam sequences)	Breadth of coverage (Deam sequences)	target SNPs (Deam sequences)	target SNPs covered (Deam sequences)	% target SNPs covered (Deam sequences)
Fonds-de-Forêt	Fonds-de-Forêt 1	SP9962	Femur	26.7	no	no	E17841	30	A29157	no	5820000000	1340000	Lib.I.3107	A29253	Cap.D.6857	Cap.H.3668	24882003	24543617	24543501	20187467	12497640	10889997	53.944	8628019	187469	46.02	14063	65.5	1.71419	5334945	15903	11653	73.2755	24.8	21.4	24.4-25.2	21.0-21.8	28.3	24.6	26.7-30.0	23.1-26.2	28868	0.143	65.2	0.262153	1549816	15903	3351	21.0715
Fonds-de-Forêt	Fonds-de-Forêt 1	SP9962	Femur	26.7	no	no	E17841	30	A29157	no	5820000000	1340000	Lib.I.3107	A29253	Cap.I.3605	Cap.I.4373	9558353	9230993	9230908	6870951	5141454	4782582	69.606	4209256	91094	46.21	2567	65.5	0.844065	3630100	15903	6070	38.1689	24.6	21.3	24.0-25.2	20.7-21.9	30.4	26.1	28.0-32.8	23.9-28.3	14102	0.205241	65.2	0.129864	813488	15903	1250	7.86015
Fonds-de-Forêt	Fonds-de-Forêt 1	SP9962	Femur	26.7	no	no	E17841	30	A29157	no	5820000000	1340000	Lib.I.3107	A29253	Cap.J.5551	Cap.J.5839	4682819	4588812	4588812	3391984	2516647	2290941	67.54	1968640	162772	12.09	23141	65.8	1.50841	5009106	15903	10026	63.0447	24.7	21.5	24.2-25.1	21.0-21.9	28.5	24.5	26.7-30.3	22.9-26.1	25181	0.742368	65.4	0.231283	1390512	15903	2570	16.1605
Goyet	Goyet Q305-1	GOY004	Femur	NA	no	no	E32530	NA	NA	no	8790000000	NA	Lib.L.9392	GOY004.A0102 (Lib.J.1531)	Cap.J.5546	Cap.J.5834	5049043	4956879	4956879	3818327	2372331	2123379	55.61	1871292	566193	3.31	187035	54.4	4.41546	5851639	15903	11081	69.6787	44.4	37.7	44.1-44.6	37.5-38.0	43.7	36.8	43.0-44.4	36.2-37.5	176284	4.61679	53.6	1.35468	4115597	15903	5599	35.2072
Goyet	Goyet Q305-1	GOY004	Femur	NA	no	no	E32530	NA	Lib.J.2547	no	8790000000	NA	Lib.J.3501	GOY004.A0103 (Lib.J.3501)	Cap.J.5549	Cap.J.5837	2684078	2644807	2644807	2001551	1290949	1140794	56.995	987688	467598	2.11	230917	56.3	3.77506	5735088	15903	10295	64.7362	46.1	34.2	45.8-46.4	33.9-34.5	47	34.4	46.1-47.8	33.7-35.1	138643	6.92678	55.3	1.09991	3753787	15903	4749	29.8623
Trou Magrite	Trou Magrite 2422-36	TMA002	Femur	NA	no	no	E32529	NA	NA	no	313000000	NA	Lib.L.9394	TMA002.A0102 (Lib.J.1530)	Cap.J.5547	Cap.J.5835	3198689	3145447	3145447	2057258	1261125	1147225	55.765	1048549	33217	31.57	3931	48.2	0.228676	1343144	15903	1611	10.1302	39.9	36.1	38.8-41.0	35.0-37.2	38.9	36.3	36.0-42.0	33.5-39.2	9630	0.468099	47.6	0.0655235	427549	15903	478	3.00572
Trou Magrite	Trou Magrite 2422-36	TMA002	Femur	NA	no	no	E32529	NA	Lib.J.2546	no	313000000	NA	Lib.J.3500	TMA002.A0103 (Lib.J.3500)	Cap.J.5548	Cap.J.5836	3188678	3117115	3117115	2060860	1265269	1158109	56.195	1053656	25916	40.66	2891	49.5	0.182703	1100090	15903	1469	9.23725	39.5	33	38.2-40.7	31.8-34.3	41.4	34	37.6-45.2	30.8-37.3	6941	0.336801	48.3	0.0479536	316242	15903	359	2.25744
Control	Extraction negative control	ENC	ENC	ENC	no	no	E.B.7855	30	A29158	Lib.G.3931	192425000	1613250	Lib.I.3108	NA	Cap.D.6858	Cap.H.3669	2934898	2860417	2860375	1959136	1811461	1498062	76.465	1105507	5063	218.35	597	49.2	0.0351238	215725	15903	367	2.30774	1.5	0.8	0.9-2.4	0.4-1.4	0	0	0.0-84.2	0.0-26.5	58	0.00296049	52.1	0.000435284	2697	15903	2	0.0125762
Control	Extraction negative control	ENC	ENC	ENC	no	no	E.B.7855	30	A29158	Lib.G.3931	192425000	1613250	Lib.I.3108	NA	Cap.I.3606	Cap.I.4374	1425249	1390327	1390307	774757	193121	165106	21.311	135144	3790	35.66	249	49.3	0.026574	177687	15903	224	1.40854	0.2	0.5	0.0-0.8	0.2-1.1	NA	0	NA	0.0-84.2	20	0.00258145	47.5	0.00013656	944	15903	1	0.00628812
Control	Library negative control	LNC	LNC	LNC	-	-	E.D.4625	30	A65747	Lib.J.2567	144125000	1625500	Lib.J.3521	A65843	Cap.J.5550	Cap.J.5838	268691	237137	237137	115978	27448	24411	21.048	15605	8	1950.62	3	62	7.11731e-05	184	15903	2	0.0125762	NA	100	NA	2.5-100.0	NA	NA	NA	NA	1	0.000862232	95	1.37428e-05	95	15903	0	0

## Sheet: 3.2 Merged specimens
Supplementary Data Table 3.2: General characteristics and summary statistics after merging Y chromosome data by specimen. Sequencing data aligned to the hg19 with ancient DNA parameters, filtered for a minimum length of at least 35 base pairs and a mapping quality of at least 25. ID – identifier; mg – milligram; microL – microliter; bp – base pairs; MQ – mapping quality; C – cytosine; T – thymine…
Sample information			Y chromosome capture sequence summary statistics (all sequences)									Terminal deamination				Conditional terminal demination				Deaminated sequences summary statistics
Site	Sample ID (archeological)	Sample ID (internal)	Unique sequences	Average duplication rate	Singleton sequences	Average sequence length	Average coverage (All sequences)	Breadth of coverage (All sequences)	target SNPs	target SNPs covered	% target SNPs covered	C->T at 5' end	C->T at 3' end	Confidence intervals C->T at 5' end	Confidence intervals C->T at 3' end	Conditional C->T at 5' end	Conditional C->T at 3' end	Confidence intervals Conditional C->T at 5' end	Confidence intervals Conditional C->T at 3' end	Sequences after filtering for deamination	Average size deaminated sequences	Average coverage (Deam sequences)	Breadth of coverage (Deam sequences)	target SNPs (Deam sequences)	target SNPs covered (Deam sequences)	% target SNPs covered (Deam sequences)
Fonds-de-Forêt	Fonds-de-Forêt 1	SP9962	198735	74.5	15499	65.2	1.80945	5453120	15903	12077	75.9416	24.8	21.6	24.4-25.2	21.1-22.0	28.3	24.5	26.7-30.0	23.1-26.1	30683	65	0.277452	1615663	15903	3568	22.436
Goyet	Goyet Q305-1	GOY004	1032556	2.77	416973	55.3	8.19053	6293967	15903	13351	83.9527	45.2	36.2	45.0-45.3	36.0-36.4	45.1	35.8	44.5-45.6	35.3-36.3	314927	54.4	2.4546	5004023	15903	15903	51.2042
Trou Magrite	Trou Magrite 2422-36	TMA002	59127	35.55	6822	48.8	0.411379	2177309	15903	2897	18.2167	39.7	34.8	38.9-40.5	34.0-35.6	39.9	35.3	37.6-42.3	33.2-37.5	16571	47.9	0.113477	717615	15903	825	5.1877
