# Supplementary material for: Genetic diversity of late Neanderthals in northwestern Europe
Source: Nature. 2026 Jun 24;655(8122):409–17. doi: 10.1038/s41586-026-10625-1 (PMC13345965; doi:10.1038/s41586-026-10625-1)
Supplement: Supplementary file 6 — Variants in the non-recombinant portions of the Y chromosome. [file 41586_2026_10625_MOESM6_ESM.xlsx]

## Sheet: 4.1 Trou Magrite 2422-36 varian
Supplementary Data Table 4.1: Variants in the non-recombinant portions of the Y-chromosome of Trou Magrite 2422-36.
Chromosome	Position	Reference	pileup	A	C	G	T	v9	v10	v11	v12	v13
Y	22537022	G	TTTTT	0	0	0	5	T:+:21	T:+:21	T:+:21	T:+:21	T:+:21

## Sheet: 4.2 Fonds-de-Forêt 1 variants
Supplementary Data Table 4.2: Variants in the non-recombinant portions of the Y-chromosome of Fonds-de-Forêt 1.
Chromosome	Position	Reference	pileup	A	C	G	T	v9	v10	v11	v12	v13
Y	2665203	A	GGGG	0	0	4	0	G:+:15	G:+:15	G:+:15	G:+:15
Y	6704136	A	GGG	0	0	3	0	G:+:24	G:+:25	G:-:30
Y	8592384	T	CCC	0	3	0	0	C:+:30	C:-:12	C:+:6
Y	14655941	A	TTT	0	0	0	3	T:-:8	T:-:13	T:-:30
Y	14821784	A	CCC	0	3	0	0	C:-:30	C:+:9	C:+:6
Y	22007897	T	AAA	3	0	0	0	A:+:30	A:+:30	A:+:9
Y	14308758	G	CCC	0	3	0	0	C:+:7	C:+:6	C:+:6
Y	8350793	C	TTT	0	0	0	3	T:+:16	T:+:30	T:-:30
Y	8469619	C	TTT	0	0	0	3	T:+:19	T:+:30	T:-:23
Y	14407186	C	TTT	0	0	0	3	T:-:30	T:-:30	T:-:28
Y	15074709	C	TTT	0	0	0	3	T:+:15	T:+:25	T:-:30
Y	14655941	A	TTT	0	0	0	3	T:-:8	T:-:13	T:-:30
Y	18252389	G	TTT	0	0	0	3	T:-:30	T:-:30	T:-:23
Y	21476910	G	TTT	0	0	0	3	T:+:30	T:+:30	T:-:28
Y	14308829	G	AAA	3	0	0	0	A:+:30	A:+:30
Y	16175939	G	AAA	3	0	0	0	A:+:30	A:+:30	A:+:1
Y	22007897	T	AAA	3	0	0	0	A:+:30	A:+:30	A:+:9

## Sheet: 4.3 Goyet Q305-1 variants
Supplementary Data Table 4.3: Variants in the non-recombinant portions of the Y-chromosome of Goyet Q305-1.
Chromosome	Position	Reference	pileup	A	C	G	T	v9	v10	v11	v12	v13	v14	v15	v16	v17	v18	v19
Y	2703475	A	CCC	0	3	0	0	C:-:2	C:+:8	C:-:21
Y	2712091	T	AAA	3	0	0	0	A:+:23	A:-:7	A:+:18
Y	2722506	A	GGG	0	0	3	0	G:+:24	G:-:30	G:-:20
Y	2726461	A	CCCC	0	4	0	0	C:-:30	C:-:27	C:-:24	C:+:7
Y	2756471	T	AAA	3	0	0	0	A:+:16	A:+:8	A:+:8
Y	2863213	A	GGGGGGG	0	0	7	0	G:+:17	G:-:30	G:+:25	G:+:30	G:-:30	G:-:30	G:+:1
Y	2876657	A	GGG	0	0	3	0	G:+:26	G:+:21	G:+:30
Y	2908582	A	GGGGGG	0	0	6	0	G:+:30	G:-:1	G:-:2	G:-:9	G:-:10	G:+:14
Y	2911268	A	GGGGGG	0	0	6	0	G:+:20	G:+:18	G:-:3	G:-:9	G:-:30	G:-:30
Y	2911294	A	GGG	0	0	3	0	G:+:30	G:-:30	G:-:30
Y	6672593	T	AAA	3	0	0	0	A:-:30	A:-:23	A:+:2
Y	6707890	T	GGG	0	0	3	0	G:-:30	G:-:30	G:-:17
Y	6758027	A	GGGGG	0	0	5	0	G:-:13	G:+:27	G:+:24	G:-:30	G:+:30
Y	6776860	T	GGG	0	0	3	0	G:+:21	G:-:30	G:-:30
Y	6777037	T	GGGGG	0	0	5	0	G:+:30	G:-:30	G:+:20	G:-:12	G:+:30
Y	6786347	T	CCC	0	3	0	0	C:+:23	C:-:5
Y	6846563	A	GGG	0	0	3	0	G:+:28	G:+:30	G:-:30
Y	6881039	A	CCCCC	0	5	0	0	C:-:8	C:-:22	C:-:22	C:-:21	C:+:2
Y	6941218	A	GGGG	0	0	4	0	G:+:30	G:+:30	G:+:30	G:+:30
Y	6969498	T	CCC	0	3	0	0	C:+:30	C:-:30	C:-:16
Y	6985106	T	CCCCC	0	5	0	0	C:+:17	C:-:0	C:-:5	C:-:5	C:+:30
Y	6993202	T	CCCC	0	4	0	0	C:-:14	C:-:8	C:+:30	C:-:9
Y	7064886	A	TTT	0	0	0	3	T:-:4	T:+:27	T:+:30
Y	7067617	T	GGGGG	0	0	5	0	G:+:24	G:+:30	G:+:30	G:-:30	G:-:15
Y	7073423	A	GGGG	0	0	4	0	G:+:23	G:+:30	G:-:30	G:-:23
Y	7171532	T	GGGGG	0	0	5	0	G:-:3	G:+:14	G:-:29	G:+:11	G:-:19
Y	7173143	A	GGGGGGG	0	0	7	0	G:-:8	G:+:16	G:+:30	G:+:30	G:+:30	G:+:12	G:+:3
Y	7386706	A	GGG	0	0	3	0	G:+:18	G:-:30	G:+:6
Y	7533511	A	GGGG	0	0	4	0	G:+:21	G:+:29	G:-:30	G:+:4
Y	7548671	T	CCCC	0	4	0	0	C:-:5	C:-:4	C:+:30	C:+:30
Y	7585200	A	GGG	0	0	3	0	G:+:21	G:+:30	G:+:3
Y	7590048	T	CCCC	0	4	0	0	C:-:10	C:-:12	C:-:12	C:+:2
Y	7658712	T	CCCC	0	4	0	0	C:+:30	C:-:13	C:-:30	C:+:9
Y	7677676	T	GGGG	0	0	4	0	G:+:27	G:-:30	G:-:11	G:-:30
Y	7683229	T	GGGG	0	0	4	0	G:+:30	G:+:30	G:+:8	G:-:21
Y	7717123	T	CCCCCC	0	6	0	0	C:+:24	C:-:30	C:+:30	C:-:18	C:-:18	C:+:1
Y	7740081	A	GGGG	0	0	4	0	G:-:30	G:-:10	G:+:28	G:+:5
Y	7744326	A	GGG	0	0	3	0	G:+:30	G:+:24	G:+:30
Y	7762039	A	CCC	0	3	0	0	C:+:12	C:+:10	C:-:23
Y	7792789	A	GGG	0	0	3	0	G:-:30	G:+:30	G:+:8
Y	7799089	T	AAAAA	5	0	0	0	A:+:16	A:+:26	A:+:14	A:+:11	A:+:2
Y	7817235	T	AAA	3	0	0	0	A:+:30	A:-:19	A:-:17
Y	7821054	T	CCCC	0	4	0	0	C:-:2	C:+:19	C:+:30	C:+:30
Y	7839683	A	CCCCC	0	5	0	0	C:+:26	C:+:17	C:+:30	C:+:30	C:+:30
Y	7877019	A	CCCCCCCCCCC	0	11	0	0	C:+:30	C:-:5	C:-:11	C:-:30	C:-:6	C:-:30	C:+:30	C:+:30	C:+:30	C:-:23	C:+:6
Y	7907933	A	GGG	0	0	3	0	G:-:7	G:-:30	G:+:30
Y	7918718	A	GGG	0	0	3	0	G:-:30	G:+:30	G:+:30
Y	7946427	A	TTTT	0	0	0	4	T:+:30	T:-:30	T:-:30	T:-:30
Y	8070532	A	TTTTTTT	0	0	0	7	T:-:14	T:-:2	T:-:4	T:-:0	T:-:7	T:+:30	T:-:19
Y	8203396	A	GGG	0	0	3	0	G:+:21	G:+:30	G:-:12
Y	8299134	T	GGG	0	0	3	0	G:-:30	G:-:30	G:-:20
Y	8354364	T	AAAA	4	0	0	0	A:-:30	A:-:30	A:-:30	A:+:30
Y	8361733	A	TTT	0	0	0	3	T:-:30	T:+:30	T:+:6
Y	8365129	T	GGG	0	0	3	0	G:+:30	G:-:23	G:+:3
Y	8392987	A	TTT	0	0	0	3	T:+:30	T:+:10	T:-:23
Y	8395464	T	CCC	0	3	0	0	C:+:20	C:+:30	C:-:17
Y	8416058	A	CCC	0	3	0	0	C:-:30	C:-:30	C:+:30
Y	8444494	A	GGGGG	0	0	5	0	G:+:30	G:-:5	G:+:27	G:+:9	G:+:2
Y	8446082	T	AAAA	4	0	0	0	A:-:4	A:+:25	A:+:30	A:+:30
Y	8507650	T	GGGGG	0	0	5	0	G:-:30	G:-:30	G:+:16	G:-:5	G:-:30
Y	8508737	T	CCC	0	3	0	0	C:-:30	C:+:30	C:+:4
Y	8520679	A	CCC	0	3	0	0	C:-:11	C:-:30	C:+:4
Y	8531553	T	CCC	0	3	0	0	C:-:4	C:+:3	C:-:17
Y	8533177	A	GGGG	0	0	4	0	G:+:20	G:-:30	G:-:30	G:+:14
Y	8534217	T	CCCC	0	4	0	0	C:-:2	C:+:30	C:-:21	C:+:0
Y	8536866	A	GGGGG	0	0	5	0	G:-:12	G:+:30	G:+:30	G:+:30	G:-:29
Y	8541145	A	GGGG	0	0	4	0	G:+:28	G:-:30	G:+:23	G:-:30
Y	8543804	A	GGGG	0	0	4	0	G:+:30	G:-:14	G:-:12	G:-:22
Y	8555146	A	TTTT	0	0	0	4	T:-:6	T:+:24	T:-:13	T:-:19
Y	8562856	T	AAAA	4	0	0	0	A:+:18	A:+:30	A:+:30	A:+:19
Y	8573192	T	AAAA	4	0	0	0	A:+:21	A:+:30	A:+:16	A:+:30
Y	8575459	T	CCC	0	3	0	0	C:+:20	C:-:30	C:+:30
Y	8613037	A	GGGGGGGGG	0	0	9	0	G:+:20	G:+:15	G:+:20	G:-:30	G:+:30	G:-:3	G:+:30	G:+:12	G:+:10
Y	8621717	A	GGGG	0	0	4	0	G:+:30	G:-:25	G:+:5	G:+:1
Y	8789874	A	CCC	0	3	0	0	C:-:29	C:+:13	C:+:4
Y	8881498	A	GGGGG	0	0	5	0	G:-:8	G:-:30	G:+:30	G:-:30	G:+:30
Y	8891575	T	CCCCC	0	5	0	0	C:-:30	C:+:29	C:+:30	C:-:30	C:+:30
Y	9646980	T	CCCC	0	4	0	0	C:+:30	C:+:30	C:+:30	C:+:4
Y	9758930	T	CCC	0	3	0	0	C:+:16	C:+:30	C:-:30
Y	9807319	A	TTT	0	0	0	3	T:+:30	T:+:18	T:+:30
Y	9893825	T	AAA	3	0	0	0	A:+:30	A:-:22	A:-:19
Y	9925756	T	AAA	3	0	0	0	A:+:30	A:+:30	A:-:9
Y	9926103	T	CCCC	0	4	0	0	C:-:4	C:+:12	C:+:11	C:-:24
Y	9967797	T	GGGG	0	0	4	0	G:+:30	G:+:30	G:+:11	G:+:9
Y	13216446	A	GGGGGGG	0	0	7	0	G:+:19	G:+:29	G:-:12	G:+:30	G:+:6	G:+:4	G:+:4
Y	13220798	A	TTT	0	0	0	3	T:+:30	T:-:27	T:+:10
Y	13988345	T	CCCC	0	4	0	0	C:-:30	C:+:30	C:+:30	C:+:12
Y	14028260	T	GGGGGGGGG	0	0	9	0	G:-:3	G:-:3	G:+:30	G:-:13	G:+:30	G:-:30	G:+:30	G:-:27	G:+:4
Y	14038690	A	GGGG	0	0	4	0	G:+:30	G:+:5	G:+:4	G:-:16
Y	14075450	T	CCC	0	3	0	0	C:-:25	C:+:9	C:-:21
Y	14211800	A	TTTTTTTT	0	0	0	8	T:-:30	T:-:10	T:+:30	T:+:30	T:+:30	T:+:10	T:+:8
Y	14243029	A	CCC	0	3	0	0	C:-:7	C:+:25	C:-:30
Y	14254032	A	TTTTT	0	0	0	5	T:+:30	T:-:2	T:+:30	T:+:29	T:-:25
Y	14268215	A	GGG	0	0	3	0	G:+:30	G:+:5	G:+:3
Y	14317678	T	GGGGG	0	0	5	0	G:+:25	G:+:30	G:-:30	G:+:10	G:-:24
Y	14318885	A	GGG	0	0	3	0	G:-:30	G:-:30	G:-:16
Y	14469411	A	CCC	0	3	0	0	C:+:21	C:-:9	C:+:30
Y	14655941	A	TTT	0	0	0	3	T:+:7	T:+:7	T:+:1
Y	14698928	T	CCCC	0	4	0	0	C:+:19	C:-:30	C:+:30	C:+:11
Y	14707445	A	GGGG	0	0	4	0	G:-:30	G:+:30	G:+:30	G:+:30
Y	14773474	A	TTTTTTTT	0	0	0	8	T:+:17	T:+:30	T:+:15	T:+:30	T:-:30	T:-:18	T:+:2	T:+:1
Y	14774366	T	CCCCCCCC	0	8	0	0	C:-:3	C:+:20	C:+:30	C:+:30	C:-:30	C:+:12	C:+:7	C:-:15
Y	14813991	T	CCCCCC	0	6	0	0	C:-:30	C:+:30	C:+:23	C:-:30	C:-:8	C:-:19
Y	14821784	A	CCC	0	3	0	0	C:+:17	C:-:5	C:+:24
Y	15040090	A	GGG	0	0	3	0	G:-:30	G:-:30	G:+:10
Y	15094399	T	CCCC	0	4	0	0	C:+:25	C:+:26	C:-:6	C:-:15
Y	15112480	T	CCC	0	3	0	0	C:-:30	C:+:30	C:+:29
Y	15113355	A	GGG	0	0	3	0	G:-:30	G:+:30	G:-:24
Y	15129415	A	GGG	0	0	3	0	G:+:30	G:+:12	G:-:15
Y	15152317	A	GGG	0	0	3	0	G:+:30	G:-:24	G:+:5
Y	15165259	A	GGGGGGG	0	0	7	0	G:-:30	G:+:30	G:+:30	G:+:30	G:-:30	G:+:8	G:-:19
Y	15207385	A	GGG	0	0	3	0	G:-:30	G:+:30	G:-:30
Y	15328578	A	GGG	0	0	3	0	G:+:26	G:+:30	G:-:30
Y	15339422	T	CCCC	0	4	0	0	C:-:5	C:+:28	C:-:30	C:+:30
Y	15425676	T	CCCC	0	4	0	0	C:+:21	C:+:30	C:-:30	C:-:30
Y	15502239	A	CCCC	0	4	0	0	C:-:30	C:+:30	C:-:30	C:+:30
Y	15549943	T	CCC	0	3	0	0	C:-:1	C:-:30	C:+:30
Y	15648415	T	CCC	0	3	0	0	C:-:30	C:-:1	C:-:16
Y	15706393	T	CCC	0	3	0	0	C:+:19	C:-:30	C:+:30
Y	15712801	T	AAA	3	0	0	0	A:-:0	A:-:30	A:-:30
Y	15833573	T	CCC	0	3	0	0	C:-:10	C:-:30	C:+:30
Y	15934381	T	GGGGG	0	0	5	0	G:+:22	G:+:30	G:-:12	G:+:30	G:-:30
Y	15968643	T	CCCC	0	4	0	0	C:+:30	C:+:30	C:-:30	C:+:30
Y	15972488	T	GGGGG	0	0	5	0	G:-:5	G:-:5	G:+:30	G:+:11	G:+:11
Y	16260074	T	GGGGG	0	0	5	0	G:+:29	G:+:21	G:-:30	G:+:30	G:+:30
Y	16331558	A	GGG	0	0	3	0	G:+:30	G:+:12	G:-:21
Y	16346371	T	CCC	0	3	0	0	C:+:17	C:+:30	C:+:2
Y	16351074	A	GGG	0	0	3	0	G:+:18	G:+:30	G:+:1
Y	16364286	A	CCC	0	3	0	0	C:-:14	C:+:30	C:-:30
Y	16413102	T	GGG	0	0	3	0	G:+:16	G:-:30	G:-:28
Y	16434049	A	GGGG	0	0	4	0	G:+:30	G:+:24	G:+:30	G:-:28
Y	16610251	T	GGGG	0	0	4	0	G:-:30	G:+:14	G:+:10	G:-:19
Y	16635804	T	CCC	0	3	0	0	C:+:25	C:+:23	C:+:30
Y	16756114	T	CCC	0	3	0	0	C:+:30	C:-:30	C:+:11
Y	16779295	A	CCCCC	0	5	0	0	C:+:21	C:-:30	C:-:6	C:-:25	C:+:4
Y	16787966	A	TTTT	0	0	0	4	T:+:30	T:+:30	T:+:6	T:+:5
Y	16790509	A	GGGGGGG	0	0	7	0	G:+:30	G:+:30	G:+:30	G:+:14	G:+:9	G:+:9	G:-:21
Y	16824749	T	CCCCC	0	5	0	0	C:+:30	C:+:30	C:+:30	C:-:30	C:+:5
Y	16852406	A	GGGG	0	0	4	0	G:+:30	G:-:30	G:+:30	G:-:29
Y	17098063	T	CCC	0	3	0	0	C:+:30	C:+:23	C:+:30
Y	17098870	T	CCCC	0	4	0	0	C:-:30	C:-:30	C:-:26	C:+:0
Y	17194829	T	GGG	0	0	3	0	G:-:30	G:-:30	G:-:20
Y	17205882	T	GGGG	0	0	4	0	G:+:18	G:+:23	G:+:30	G:+:30
Y	17272038	A	GGG	0	0	3	0	G:+:30	G:+:10	G:+:2
Y	17342333	A	GGG	0	0	3	0	G:+:14	G:+:12	G:+:8
Y	17398399	A	GGGGGGGG	0	0	8	0	G:-:9	G:+:25	G:+:23	G:+:30	G:-:30	G:+:11	G:-:24	G:-:15
Y	17412198	T	CCC	0	3	0	0	C:-:4	C:-:30	C:-:20
Y	17424855	T	CCCC	0	4	0	0	C:-:30	C:+:8	C:+:5	C:+:1
Y	17464159	T	AAAA	4	0	0	0	A:-:1	A:-:30	A:+:30	A:+:14
Y	17496071	T	CCCCC	0	5	0	0	C:+:19	C:+:16	C:+:18	C:-:30	C:-:30
Y	17517362	A	GGGGG	0	0	5	0	G:+:21	G:+:21	G:-:30	G:-:30	G:-:25
Y	17534263	A	GGGG	0	0	4	0	G:-:30	G:+:30	G:-:21	G:-:21
Y	17536180	A	GGGGG	0	0	5	0	G:+:30	G:+:30	G:+:10	G:+:9	G:-:16
Y	17548773	T	CCC	0	3	0	0	C:-:0	C:+:30	C:+:30
Y	17550918	A	GGGG	0	0	4	0	G:+:30	G:-:30	G:-:30	G:+:11
Y	17561038	A	GGG	0	0	3	0	G:+:26	G:-:10	G:-:30
Y	17577084	T	GGGG	0	0	4	0	G:-:5	G:+:27	G:+:30	G:+:4
Y	17590812	A	GGGG	0	0	4	0	G:+:30	G:+:16	G:+:30	G:-:30
Y	17621578	T	CCC	0	3	0	0	C:-:30	C:-:5	C:+:0
Y	17670179	T	CCC	0	3	0	0	C:+:19	C:-:14	C:-:11
Y	17670193	A	GGG	0	0	3	0	G:-:0	G:-:21	G:-:21
Y	17705425	T	CCC	0	3	0	0	C:+:25	C:+:23	C:-:30
Y	17749614	T	GGGG	0	0	4	0	G:-:5	G:+:20	G:+:24	G:-:28
Y	17750457	T	CCC	0	3	0	0	C:-:4	C:+:30	C:+:30
Y	17761736	T	CCCCC	0	5	0	0	C:-:9	C:+:21	C:-:30	C:-:30	C:-:30
Y	17803517	A	TTT	0	0	0	3	T:-:30	T:+:30	T:+:30
Y	17809005	A	TTTT	0	0	0	4	T:+:30	T:+:30	T:-:30	T:-:17
Y	17814042	T	GGGG	0	0	4	0	G:-:30	G:+:30	G:+:30	G:+:4
Y	17886479	A	GGG	0	0	3	0	G:+:30	G:-:30	G:+:30
Y	17984938	A	GGGG	0	0	4	0	G:+:27	G:-:10	G:-:30	G:-:30
Y	17986687	A	CCC	0	3	0	0	C:+:20	C:-:8	C:+:30
Y	18008040	A	CCC	0	3	0	0	C:+:30	C:-:19	C:-:16
Y	18017528	T	GGGGG	0	0	5	0	G:+:30	G:+:30	G:-:30	G:+:7	G:+:4
Y	18022608	A	GGG	0	0	3	0	G:-:30	G:+:30	G:-:27
Y	18053867	A	TTTTTTTT	0	0	0	8	T:+:30	T:-:11	T:+:30	T:-:30	T:+:30	T:+:10	T:+:10	T:-:24
Y	18113973	A	GGGGGG	0	0	6	0	G:+:30	G:+:20	G:-:9	G:+:30	G:-:27	G:-:22
Y	18147303	A	CCC	0	3	0	0	C:-:30	C:-:30	C:-:28
Y	18179224	A	GGG	0	0	3	0	G:-:30	G:+:30	G:-:22
Y	18210026	A	TTT	0	0	0	3	T:+:21	T:+:0	T:+:0
Y	18213988	A	GGGGG	0	0	5	0	G:+:30	G:+:30	G:-:30	G:+:7	G:+:0
Y	18421892	A	GGG	0	0	3	0	G:-:2	G:+:30	G:+:30
Y	18715085	A	GGG	0	0	3	0	G:-:30	G:-:30	G:+:5
Y	18720028	T	CCC	0	3	0	0	C:-:0	C:-:5	C:+:28
Y	18721240	T	CCC	0	3	0	0	C:+:22	C:+:19	C:-:30
Y	18722301	T	AAA	3	0	0	0	A:-:28	A:+:5	A:+:5
Y	18759708	A	CCCC	0	4	0	0	C:+:13	C:-:21	C:+:4	C:+:1
Y	18864642	T	CCCCC	0	5	0	0	C:-:4	C:+:25	C:+:30	C:+:30	C:-:22
Y	18871232	A	GGGG	0	0	4	0	G:+:15	G:+:30	G:-:30	G:+:23
Y	18888231	A	GGG	0	0	3	0	G:+:12	G:-:26	G:-:25
Y	18944794	A	GGGGG	0	0	5	0	G:+:30	G:-:13	G:-:30	G:+:30	G:-:20
Y	18945789	A	CCCC	0	4	0	0	C:+:23	C:-:30	C:+:17	C:+:30
Y	18962105	T	AAAA	4	0	0	0	A:+:30	A:+:13	A:+:12	A:-:16
Y	18980535	T	CCCC	0	4	0	0	C:+:14	C:-:27	C:+:12	C:-:20
Y	19039593	A	CCC	0	3	0	0	C:+:30	C:+:9	C:+:4
Y	19039594	A	CCC	0	3	0	0	C:+:30	C:+:10	C:+:5
Y	19047091	T	CCC	0	3	0	0	C:-:30	C:+:5	C:-:18
Y	19050477	A	CCC	0	3	0	0	C:-:5	C:-:30	C:-:30
Y	19061349	T	GGGG	0	0	4	0	G:-:3	G:+:26	G:-:5	G:+:30
Y	19061448	T	CCCCCC	0	6	0	0	C:-:2	C:+:30	C:+:30	C:+:30	C:+:10	C:-:24
Y	19104837	T	AAAA	4	0	0	0	A:+:15	A:-:30	A:-:30	A:+:12
Y	19119198	A	GGGGG	0	0	5	0	G:+:30	G:-:10	G:-:9	G:-:11	G:-:30
Y	19141658	T	CCCCCCCC	0	8	0	0	C:-:5	C:+:23	C:+:27	C:-:21	C:-:19	C:+:2	C:+:2	C:+:1
Y	19202475	T	AAAA	4	0	0	0	A:+:24	A:-:5	A:+:30	A:+:30
Y	19236598	A	GGG	0	0	3	0	G:+:22	G:+:30	G:-:19
Y	19286391	A	GGG	0	0	3	0	G:-:4	G:-:6	G:+:24
Y	19334021	A	GGG	0	0	3	0	G:-:8	G:+:14	G:-:24
Y	19338584	A	GGG	0	0	3	0	G:+:30	G:+:15	G:+:30
Y	19408029	T	GGGGG	0	0	5	0	G:+:19	G:-:5	G:-:5	G:+:30	G:-:30
Y	19476556	T	CCC	0	3	0	0	C:-:30	C:+:30	C:-:30
Y	19539145	T	CCC	0	3	0	0	C:-:30	C:+:10	C:+:1
Y	19564914	T	GGGG	0	0	4	0	G:+:28	G:+:26	G:+:30	G:-:28
Y	21051988	T	CCCC	0	4	0	0	C:+:30	C:+:30	C:+:10	C:-:20
Y	21082806	T	GGG	0	0	3	0	G:-:30	G:+:30	G:+:6
Y	21165328	A	GGG	0	0	3	0	G:+:30	G:+:30	G:-:16
Y	21211984	A	GGGGGG	0	0	6	0	G:-:8	G:+:30	G:-:4	G:+:30	G:-:30	G:-:30
Y	21269484	A	CCCCCC	0	6	0	0	C:-:30	C:-:30	C:-:30	C:-:30	C:+:30	C:-:19
Y	21303027	T	GGGGG	0	0	5	0	G:+:16	G:+:30	G:+:21	G:+:28	G:+:30
Y	21310766	A	CCCC	0	4	0	0	C:-:30	C:+:30	C:-:30	C:-:20
Y	21311141	T	CCCC	0	4	0	0	C:+:30	C:-:30	C:+:8	C:-:18
Y	21311233	T	CCC	0	3	0	0	C:+:15	C:+:10	C:+:10
Y	21333111	T	CCCCC	0	5	0	0	C:+:24	C:-:14	C:+:17	C:-:30	C:+:30
Y	21386071	T	GGG	0	0	3	0	G:+:21	G:+:5	G:+:0
Y	21391240	A	GGG	0	0	3	0	G:+:30	G:-:24	G:-:19
Y	21391327	T	CCC	0	3	0	0	C:-:4	C:+:30	C:+:30
Y	21410840	T	GGG	0	0	3	0	G:-:1	G:-:30	G:-:30
Y	21414903	A	GGGG	0	0	4	0	G:-:30	G:+:30	G:+:4	G:+:0
Y	21430317	T	CCCC	0	4	0	0	C:-:30	C:+:22	C:-:23	C:-:15
Y	21461498	A	GGG	0	0	3	0	G:+:30	G:+:30	G:-:21
Y	21568061	A	GGG	0	0	3	0	G:+:22	G:-:13	G:+:4
Y	21642048	T	AAAA	4	0	0	0	A:+:30	A:+:30	A:+:30	A:+:30
Y	21667415	T	AAAAAAAA	8	0	0	0	A:+:19	A:-:6	A:+:18	A:+:30	A:-:30	A:+:17	A:-:12	A:+:30
Y	21723336	T	CCC	0	3	0	0	C:-:20	C:+:0	C:+:0
Y	21724378	A	GGGGGGG	0	0	7	0	G:+:16	G:-:30	G:+:30	G:+:30	G:+:13	G:+:5	G:+:4
Y	21739790	T	CCCC	0	4	0	0	C:-:30	C:+:30	C:+:11	C:-:18
Y	21778932	T	AAAA	4	0	0	0	A:-:10	A:-:11	A:-:30	A:-:7
Y	21809020	A	GGG	0	0	3	0	G:-:3	G:+:16	G:-:30
Y	21811108	T	GGG	0	0	3	0	G:+:30	G:-:4	G:+:21
Y	21936857	T	CCC	0	3	0	0	C:+:30	C:+:14	C:-:17
Y	22003770	A	GGGGGG	0	0	6	0	G:-:8	G:+:25	G:+:27	G:-:30	G:-:10	G:-:3
Y	22007897	T	AAAAA	5	0	0	0	A:-:1	A:+:30	A:-:30	A:+:8	A:+:6
Y	22067044	T	AAAA	4	0	0	0	A:-:29	A:-:26	A:+:10	A:-:22
Y	22093390	T	CCC	0	3	0	0	C:-:5	C:+:25	C:-:30
Y	22147146	A	TTT	0	0	0	3	T:+:21	T:+:17	T:+:30
Y	22187626	A	GGGGG	0	0	5	0	G:+:15	G:+:20	G:+:30	G:+:30	G:-:30
Y	22216559	T	AAAA	4	0	0	0	A:+:22	A:-:11	A:+:17	A:-:30
Y	22625732	T	CCC	0	3	0	0	C:-:30	C:-:4	C:-:27
Y	22646080	A	GGGGG	0	0	5	0	G:-:30	G:+:30	G:+:19	G:-:30	G:-:19
Y	22654318	A	GGGGG	0	0	5	0	G:+:22	G:+:30	G:+:30	G:+:13	G:+:7
Y	22797173	A	GGG	0	0	3	0	G:+:30	G:-:30	G:+:13
Y	22818334	T	CCCC	0	4	0	0	C:+:22	C:+:20	C:+:12	C:+:7
Y	22911917	A	CCCC	0	4	0	0	C:-:30	C:-:30	C:-:28	C:-:23
Y	22917526	A	TTTT	0	0	0	4	T:+:30	T:+:30	T:-:30	T:+:30
Y	22931502	T	CCCCCC	0	6	0	0	C:-:30	C:+:27	C:+:30	C:-:30	C:+:30	C:-:22
Y	22941817	A	CCC	0	3	0	0	C:+:30	C:-:30	C:-:30
Y	22945921	T	AAAAA	5	0	0	0	A:+:30	A:+:30	A:+:30	A:+:30	A:+:3
Y	23035132	A	GGG	0	0	3	0	G:+:26	G:-:30	G:-:21
Y	23046573	A	TTTT	0	0	0	4	T:-:30	T:+:30	T:-:22	T:+:2
Y	23067936	A	GGGGG	0	0	5	0	G:+:30	G:-:30	G:+:30	G:+:6	G:-:18
Y	23070188	A	CCCCC	0	5	0	0	C:-:30	C:+:30	C:+:13	C:-:25	C:-:20
Y	23071984	T	GGG	0	0	3	0	G:+:16	G:+:7	G:+:6
Y	23139472	T	CCCCCC	0	6	0	0	C:-:22	C:-:20	C:-:16	C:-:16	C:-:15	C:-:15
Y	23190598	T	AAA	3	0	0	0	A:+:28	A:-:5	A:+:30
Y	23194692	T	AAA	3	0	0	0	A:+:20	A:-:30	A:+:9
Y	23237493	A	TTTTTTTT	0	0	0	8	T:-:6	T:-:2	T:+:16	T:+:30	T:+:30	T:-:30	T:+:30	T:-:28
Y	23255616	T	CCC	0	3	0	0	C:-:3	C:-:7	C:-:30
Y	23279880	A	GGG	0	0	3	0	G:+:22	G:+:30	G:+:4
Y	23328972	A	GGGGGGGG	0	0	8	0	G:-:0	G:-:13	G:+:30	G:+:13	G:+:12	G:+:12	G:+:9	G:+:8
Y	23353148	A	GGGG	0	0	4	0	G:+:30	G:+:4	G:+:2	G:-:17
Y	23354909	A	CCCCCCC	0	7	0	0	C:-:9	C:+:30	C:+:30	C:+:30	C:+:30	C:-:24	C:+:4
Y	23379254	A	GGGGG	0	0	5	0	G:-:30	G:-:13	G:+:30	G:+:9	G:+:1
Y	23410344	T	GGGGGGG	0	0	7	0	G:+:23	G:+:22	G:+:22	G:+:22	G:+:30	G:-:24	G:-:22
Y	23422234	A	CCC	0	3	0	0	C:-:5	C:-:29	C:+:3
Y	23532272	T	CCC	0	3	0	0	C:-:30	C:+:25	C:+:30
Y	23555082	A	TTT	0	0	0	3	T:+:30	T:+:30	T:-:30
Y	23565114	A	TTT	0	0	0	3	T:+:18	T:-:12	T:-:30
Y	23585400	T	CCCC	0	4	0	0	C:+:30	C:-:30	C:-:30	C:+:3
Y	23595854	A	CCC	0	3	0	0	C:+:30	C:+:14	C:-:17
Y	23611805	A	GGG	0	0	3	0	G:+:30	G:-:25	G:-:19
Y	23622440	A	GGG	0	0	3	0	G:-:6	G:+:30	G:-:30
Y	23626498	T	GGG	0	0	3	0	G:+:19	G:-:30	G:-:23
Y	23631629	A	CCCC	0	4	0	0	C:-:30	C:+:30	C:+:11	C:+:11
Y	23969009	T	AAAAAA	6	0	0	0	A:+:15	A:+:30	A:+:30	A:+:30	A:-:30	A:-:30
Y	24363226	A	TTTTT	0	0	0	5	T:+:30	T:-:30	T:+:8	T:+:7	T:-:16
Y	24394612	A	GGG	0	0	3	0	G:-:30	G:+:30	G:+:30
Y	24432446	A	GGG	0	0	3	0	G:+:14	G:+:6	G:-:20
Y	24443836	T	GGG	0	0	3	0	G:+:30	G:-:3	G:-:7
Y	24443898	T	CCC	0	3	0	0	C:+:20	C:+:18	C:+:4
Y	2707859	G	CCCCCCC	0	7	0	0	C:+:22	C:-:2	C:+:30	C:+:30	C:+:10	C:+:3	C:-:17
Y	3163850	G	CCC	0	3	0	0	C:+:30	C:-:24	C:+:6
Y	6932839	G	CCCC	0	4	0	0	C:+:23	C:-:26	C:-:17	C:-:17
Y	7018582	G	CCCC	0	4	0	0	C:-:6	C:-:4	C:-:23	C:-:23
Y	7046821	G	CCCC	0	4	0	0	C:-:2	C:-:8	C:-:30	C:-:30
Y	7433700	G	CCC	0	3	0	0	C:+:19	C:-:7	C:-:5
Y	7791960	G	CCCC	0	4	0	0	C:+:30	C:+:30	C:-:30	C:-:19
Y	7890655	G	CCC	0	3	0	0	C:-:3	C:+:30	C:-:30
Y	8068926	G	CCC	0	3	0	0	C:-:30	C:+:30	C:+:1
Y	8069327	G	CCCC	0	4	0	0	C:+:22	C:+:18	C:+:30	C:-:17
Y	8480605	G	CCCC	0	4	0	0	C:+:28	C:+:20	C:+:13	C:-:21
Y	14309933	G	CCC	0	3	0	0	C:+:26	C:+:30	C:-:15
Y	14344506	G	CCC	0	3	0	0	C:+:30	C:+:27	C:-:30
Y	14756490	G	CCCCC	0	5	0	0	C:-:9	C:+:30	C:-:0	C:-:30	C:-:30
Y	14811234	G	CCC	0	3	0	0	C:-:6	C:+:29	C:+:30
Y	16183509	G	CCC	0	3	0	0	C:+:22	C:+:30	C:-:19
Y	16466573	G	CCCCCC	0	6	0	0	C:+:16	C:-:3	C:-:30	C:+:20	C:+:8	C:+:8
Y	16774409	G	CCCCC	0	5	0	0	C:-:3	C:-:5	C:+:27	C:+:30	C:+:7
Y	16827585	G	CCCC	0	4	0	0	C:+:28	C:+:30	C:-:3	C:+:30
Y	17138043	G	CCCC	0	4	0	0	C:-:30	C:+:5	C:-:19	C:-:15
Y	17288135	G	CCC	0	3	0	0	C:+:30	C:+:30	C:+:5
Y	19093032	G	CCC	0	3	0	0	C:+:22	C:+:30	C:-:30
Y	19414323	G	CCCC	0	4	0	0	C:+:30	C:-:19	C:-:18	C:+:0
Y	21111508	G	CCCCCC	0	6	0	0	C:+:26	C:+:19	C:+:30	C:-:30	C:-:21
Y	21268114	G	CCCC	0	4	0	0	C:-:8	C:-:8	C:-:30	C:+:6
Y	21843090	G	CCC	0	3	0	0	C:-:30	C:-:13	C:-:22
Y	22925664	G	CCCC	0	4	0	0	C:+:30	C:+:30	C:+:3	C:-:18
Y	22976598	G	CCC	0	3	0	0	C:+:17	C:-:4	C:-:28
Y	23030778	G	CCCCC	0	5	0	0	C:+:30	C:+:30	C:+:7	C:+:5	C:+:5
Y	23240528	G	CCCCC	0	5	0	0	C:-:14	C:-:6	C:-:13	C:-:23	C:-:18
Y	23589833	G	CCCCC	0	5	0	0	C:+:23	C:+:27	C:+:24	C:+:15	C:-:10
Y	28463599	G	CCC	0	3	0	0	C:-:10	C:-:30	C:-:30
Y	2657176	C	TTTT	0	0	0	4	T:-:0	T:+:30	T:+:9	T:+:7
Y	2673412	C	TTT	0	0	0	3	T:-:26	T:-:19	T:+:0
Y	2682859	C	TTT	0	0	0	3	T:+:30	T:-:26	T:-:21
Y	2756519	C	TTTTT	0	0	0	5	T:+:30	T:+:28	T:-:30	T:-:30	T:+:2
Y	2889399	C	TTT	0	0	0	3	T:+:21	T:-:14	T:-:30
Y	3718196	C	TTTTTT	0	0	0	6	T:+:15	T:-:30	T:+:20	T:+:23	T:-:12	T:-:30
Y	6701149	C	TTTT	0	0	0	4	T:-:30	T:+:30	T:-:29	T:+:0
Y	6746525	C	TTTTTTT	0	0	0	7	T:-:2	T:+:25	T:+:30	T:-:30	T:-:27	T:+:7	T:+:0
Y	6777226	C	TTT	0	0	0	3	T:+:16	T:-:30	T:-:30
Y	6809226	C	TTTT	0	0	0	4	T:-:7	T:+:25	T:-:30	T:+:30
Y	6936908	C	TTTTTTT	0	0	0	7	T:-:5	T:-:1	T:+:30	T:+:30	T:+:30	T:-:16	T:+:0
Y	6963364	C	TTTTTT	0	0	0	6	T:-:30	T:+:30	T:-:30	T:+:7	T:+:3	T:+:0
Y	7012508	C	TTT	0	0	0	3	T:+:16	T:+:30	T:-:29
Y	7206843	C	TTT	0	0	0	3	T:+:17	T:-:3	T:+:8
Y	7208109	C	TTTT	0	0	0	4	T:+:22	T:-:7	T:+:15	T:+:30
Y	7416169	C	TTTTT	0	0	0	5	T:+:17	T:-:30	T:-:30	T:+:2	T:+:1
Y	7527005	C	TTTT	0	0	0	4	T:+:15	T:+:27	T:-:30	T:-:26
Y	7558080	C	TTTT	0	0	0	4	T:+:16	T:+:30	T:-:30	T:+:2
Y	7607677	C	TTT	0	0	0	3	T:+:24	T:-:8	T:-:17
Y	7609713	C	TTTTTT	0	0	0	6	T:-:10	T:+:17	T:+:15	T:-:9	T:-:30	T:-:26
Y	7628761	C	TTTTT	0	0	0	5	T:-:30	T:-:30	T:-:30	T:+:2	T:+:0
Y	7636739	C	TTTTTT	0	0	0	6	T:+:18	T:+:19	T:-:2	T:+:30	T:+:16	T:-:5
Y	7657492	C	TTTT	0	0	0	4	T:-:10	T:+:27	T:+:30	T:+:30
Y	7667134	C	TTTTTTT	0	0	0	7	T:+:23	T:-:30	T:-:30	T:-:30	T:-:23	T:+:3	T:-:18
Y	7671634	C	TTT	0	0	0	3	T:+:16	T:-:12	T:-:30
Y	7726612	C	TTT	0	0	0	3	T:+:30	T:-:14	T:+:30
Y	7782024	C	TTT	0	0	0	3	T:-:30	T:-:30	T:-:30
Y	7788606	C	TTTTTTTTT	0	0	0	9	T:+:30	T:-:30	T:-:1	T:+:20	T:-:6	T:+:30	T:+:30	T:+:10	T:+:6
Y	7877467	C	TTTT	0	0	0	4	T:-:13	T:-:30	T:+:30	T:+:30
Y	7921811	C	TTTTT	0	0	0	5	T:-:30	T:-:30	T:-:30	T:-:30	T:+:30
Y	8190155	C	TTT	0	0	0	3	T:+:28	T:-:30	T:+:14
Y	8195245	C	TTTTTT	0	0	0	6	T:+:30	T:+:19	T:-:30	T:+:28	T:+:12	T:+:12
Y	8200131	C	TTTTT	0	0	0	5	T:-:6	T:+:16	T:-:30	T:+:30	T:+:1
Y	8257106	C	TTTT	0	0	0	4	T:+:15	T:-:9	T:+:30	T:-:30
Y	8262951	C	TTTTT	0	0	0	5	T:+:23	T:+:30	T:+:30	T:-:23	T:+:5
Y	8284369	C	TTTT	0	0	0	4	T:-:3	T:-:12	T:+:21	T:+:25
Y	8308839	C	TTTTT	0	0	0	5	T:+:17	T:-:30	T:+:8	T:-:21	T:+:0
Y	8312824	C	TTTTTTTTTTT	0	0	0	11	T:+:30	T:+:30	T:+:30	T:+:30	T:+:30	T:-:30	T:-:30	T:+:14	T:+:8	T:+:2	T:-:15
Y	8338650	C	TTTTTTT	0	0	0	7	T:+:30	T:+:30	T:-:30	T:+:7	T:+:6	T:+:5	T:-:16
Y	8448641	C	TTT	0	0	0	3	T:-:10	T:+:30	T:+:14
Y	8456258	C	TTTTT	0	0	0	5	T:-:13	T:-:1	T:-:5	T:-:30	T:+:3
Y	8472811	C	TTTT	0	0	0	4	T:-:2	T:+:18	T:+:16	T:-:7
Y	8484364	C	TTTT	0	0	0	4	T:+:30	T:-:13	T:-:30	T:+:0
Y	8503110	C	TTTTT	0	0	0	5	T:+:26	T:+:30	T:+:30	T:-:30	T:+:3
Y	8512383	C	TTTTTT	0	0	0	6	T:-:10	T:+:29	T:-:30	T:-:21	T:-:19	T:+:0
Y	8557725	C	TTT	0	0	0	3	T:-:30	T:+:0	T:+:0
Y	8582099	C	TTTTTTT	0	0	0	7	T:+:15	T:+:24	T:+:15	T:+:30	T:+:30	T:-:28	T:+:11
Y	8597032	C	TTTTTTT	0	0	0	7	T:+:15	T:+:19	T:+:22	T:+:29	T:-:30	T:-:30	T:+:12
Y	8605069	C	TTTTT	0	0	0	5	T:-:3	T:-:2	T:+:15	T:-:4	T:+:30
Y	8677867	C	TTT	0	0	0	3	T:+:16	T:+:11	T:-:24
Y	8708867	C	TTT	0	0	0	3	T:+:30	T:-:7	T:+:30
Y	8807488	C	TTT	0	0	0	3	T:+:19	T:+:21	T:-:11
Y	9774812	C	TTTT	0	0	0	4	T:-:7	T:-:30	T:+:13	T:+:3
Y	9850236	C	TTT	0	0	0	3	T:+:30	T:-:24	T:+:0
Y	9928730	C	TTTTTTT	0	0	0	7	T:-:30	T:+:28	T:-:30	T:+:27	T:-:30	T:+:11	T:+:0
Y	13197460	C	TTT	0	0	0	3	T:+:30	T:-:21	T:-:16
Y	13472496	C	TTT	0	0	0	3	T:-:26	T:+:8	T:+:3
Y	14173245	C	TTTT	0	0	0	4	T:+:30	T:-:14	T:+:8	T:+:1
Y	14276390	C	TTTTTT	0	0	0	6	T:-:12	T:+:30	T:+:16	T:+:22	T:-:10	T:+:27
Y	14349872	C	TTTTTTTTT	0	0	0	9	T:+:27	T:+:20	T:+:15	T:+:30	T:-:0	T:+:30	T:+:27	T:+:30	T:-:21
Y	14365553	C	TTTTT	0	0	0	5	T:+:19	T:+:17	T:-:11	T:+:30	T:+:27
Y	14401169	C	TTT	0	0	0	3	T:-:27	T:+:6	T:+:1
Y	14439178	C	TTT	0	0	0	3	T:-:22	T:-:20	T:-:19
Y	14496103	C	TTT	0	0	0	3	T:-:30	T:-:30	T:+:10
Y	14644698	C	TTT	0	0	0	3	T:+:27	T:-:30	T:+:11
Y	14644742	C	TTTTT	0	0	0	5	T:+:30	T:-:30	T:-:12	T:+:30	T:+:4
Y	15259735	C	TTT	0	0	0	3	T:+:17	T:-:30	T:+:10
Y	15380996	C	TTTT	0	0	0	4	T:-:30	T:+:19	T:+:18	T:+:21
Y	15389685	C	TTTTT	0	0	0	5	T:+:23	T:+:30	T:-:26	T:-:19	T:+:0
Y	15390617	C	TTTTTTT	0	0	0	7	T:-:30	T:-:12	T:+:17	T:+:30	T:+:16	T:-:29	T:+:0
Y	15433639	C	TTTT	0	0	0	4	T:+:30	T:+:30	T:-:30	T:-:23
Y	15454723	C	TTTT	0	0	0	4	T:-:30	T:+:30	T:+:30	T:-:29
Y	15491648	C	TTTTTT	0	0	0	6	T:-:30	T:+:15	T:-:30	T:+:7	T:+:0	T:+:0
Y	15537955	C	TTT	0	0	0	3	T:-:4	T:+:30	T:+:30
Y	15610869	C	TTTT	0	0	0	4	T:+:17	T:+:30	T:-:23	T:+:2
Y	15669208	C	TTT	0	0	0	3	T:+:15	T:-:1	T:+:30
Y	15701527	C	TTT	0	0	0	3	T:-:30	T:+:30	T:+:2
Y	15711313	C	TTTT	0	0	0	4	T:-:30	T:+:30	T:-:24	T:+:2
Y	15916971	C	TTTT	0	0	0	4	T:+:16	T:-:30	T:+:30	T:-:30
Y	15944784	C	TTTTTT	0	0	0	6	T:-:30	T:+:30	T:-:30	T:+:13	T:-:27	T:+:0
Y	16211696	C	TTTTTT	0	0	0	6	T:+:15	T:+:19	T:+:29	T:+:30	T:-:21	T:-:19
Y	16363655	C	TTT	0	0	0	3	T:+:30	T:-:23	T:-:21
Y	16385402	C	TTTTTTTTTT	0	0	0	10	T:-:4	T:-:30	T:+:30	T:-:30	T:-:30	T:-:30	T:+:30	T:+:2	T:+:2	T:+:0
Y	16461914	C	TTTTTTT	0	0	0	7	T:+:15	T:+:16	T:-:1	T:-:9	T:-:5	T:-:11	T:-:30
Y	16477602	C	TTTT	0	0	0	4	T:+:17	T:-:30	T:-:19	T:+:2
Y	16630429	C	TTTT	0	0	0	4	T:-:9	T:+:30	T:-:14	T:+:11
Y	16715644	C	TTT	0	0	0	3	T:-:3	T:-:11	T:-:10
Y	16767433	C	TTTTTT	0	0	0	6	T:+:15	T:+:30	T:+:21	T:+:30	T:-:30	T:+:1
Y	16773792	C	TTTTTTTT	0	0	0	8	T:+:27	T:+:17	T:-:30	T:+:30	T:-:30	T:-:30	T:-:29	T:+:12
Y	16858331	C	TTTTTTT	0	0	0	7	T:-:30	T:+:19	T:-:4	T:+:22	T:+:26	T:+:30	T:+:0
Y	16858526	C	TTTTTTTTTT	0	0	0	10	T:-:30	T:-:14	T:+:30	T:+:30	T:-:30	T:+:10	T:-:23	T:-:20	T:+:2	T:+:0
Y	16946193	C	TTT	0	0	0	3	T:-:30	T:+:3	T:-:15
Y	16986414	C	TTTTTTTTTT	0	0	0	10	T:+:25	T:+:15	T:+:30	T:-:30	T:+:30	T:+:14	T:-:26	T:+:6	T:-:19	T:-:16
Y	17073461	C	TTT	0	0	0	3	T:-:30	T:-:30	T:+:2
Y	17174350	C	TTT	0	0	0	3	T:+:9	T:-:19	T:+:0
Y	17301733	C	TTTT	0	0	0	4	T:+:17	T:+:18	T:-:9	T:+:30
Y	17341494	C	TTTT	0	0	0	4	T:-:30	T:+:30	T:-:30	T:-:30
Y	17397645	C	TTT	0	0	0	3	T:+:16	T:-:10	T:-:30
Y	17434931	C	TTTTT	0	0	0	5	T:-:4	T:-:14	T:+:30	T:+:30	T:-:24
Y	17461478	C	TTTTT	0	0	0	5	T:+:29	T:-:30	T:+:17	T:+:16	T:+:30
Y	17464197	C	TTTT	0	0	0	4	T:+:15	T:+:28	T:-:30	T:+:1
Y	17476346	C	TTT	0	0	0	3	T:+:23	T:-:30	T:+:7
Y	17511829	C	TTTT	0	0	0	4	T:+:15	T:+:15	T:+:30	T:-:30
Y	17621314	C	TTTT	0	0	0	4	T:-:9	T:+:21	T:+:16	T:+:29
Y	17750853	C	TTTTTTT	0	0	0	7	T:+:16	T:+:16	T:+:15	T:+:26	T:+:16	T:-:24	T:+:3
Y	17772186	C	TTT	0	0	0	3	T:-:8	T:+:1	T:-:15
Y	17791174	C	TTTTTT	0	0	0	6	T:+:27	T:+:30	T:+:24	T:-:6	T:+:30	T:+:1
Y	17920045	C	TTT	0	0	0	3	T:+:21	T:-:4	T:-:18
Y	18118586	C	TTTT	0	0	0	4	T:+:18	T:+:22	T:-:7	T:+:5
Y	18150040	C	TTTTT	0	0	0	5	T:-:30	T:+:7	T:+:1	T:-:15	T:+:0
Y	18611833	C	TTT	0	0	0	3	T:-:4	T:+:17	T:-:30
Y	18771301	C	TTTT	0	0	0	4	T:-:30	T:+:7	T:+:3	T:+:0
Y	18774323	C	TTTT	0	0	0	4	T:-:30	T:-:30	T:-:29	T:+:0
Y	18948988	C	TTTT	0	0	0	4	T:+:15	T:-:3	T:-:30	T:-:30
Y	19009817	C	TTTTTTTT	0	0	0	8	T:+:19	T:+:30	T:-:8	T:-:14	T:+:20	T:+:19	T:+:15	T:+:6
Y	19045124	C	TTTTT	0	0	0	5	T:+:30	T:+:30	T:-:30	T:+:30	T:-:29
Y	19184390	C	TTTT	0	0	0	4	T:-:30	T:+:15	T:+:30	T:+:0
Y	19209494	C	TTT	0	0	0	3	T:+:10	T:-:21	T:+:0
Y	19311478	C	TTTT	0	0	0	4	T:+:30	T:-:24	T:-:17	T:+:0
Y	19323941	C	TTT	0	0	0	3	T:+:27	T:-:30	T:+:30
Y	19347226	C	TTTTTTT	0	0	0	7	T:-:1	T:-:30	T:-:1	T:-:30	T:-:30	T:-:27	T:+:1
Y	21147336	C	TTTTTTT	0	0	0	7	T:-:30	T:+:16	T:+:30	T:+:29	T:-:13	T:-:30	T:+:0
Y	21235428	C	TTTTTTTT	0	0	0	8	T:+:21	T:-:1	T:+:17	T:+:23	T:+:18	T:-:1	T:-:30	T:-:16
Y	21304118	C	TTTT	0	0	0	4	T:+:30	T:-:11	T:+:12	T:+:0
Y	21312237	C	TTT	0	0	0	3	T:-:8	T:-:10	T:+:10
Y	21345571	C	TTT	0	0	0	3	T:-:7	T:+:12	T:+:9
Y	21366059	C	TTT	0	0	0	3	T:+:25	T:-:10	T:+:30
Y	21463738	C	TTTTTT	0	0	0	6	T:-:30	T:+:21	T:+:30	T:+:30	T:-:30
Y	21484649	C	TTTTT	0	0	0	5	T:-:30	T:+:30	T:+:30	T:-:30	T:+:0
Y	21567932	C	TTTTTTTT	0	0	0	8	T:-:14	T:+:25	T:+:30	T:+:16	T:+:22	T:-:30	T:-:30	T:-:25
Y	21568672	C	TTTTTT	0	0	0	6	T:-:1	T:-:8	T:+:28	T:+:10	T:+:9	T:-:22
Y	21570864	C	TTTTTTT	0	0	0	7	T:-:2	T:+:15	T:+:27	T:+:30	T:+:30	T:+:8	T:+:6
Y	21613371	C	TTT	0	0	0	3	T:-:30	T:-:19	T:+:2
Y	21672501	C	TTTTT	0	0	0	5	T:+:30	T:+:16	T:+:30	T:-:28	T:+:7
Y	21825230	C	TTTT	0	0	0	4	T:+:30	T:-:23	T:+:0	T:+:0
Y	21928446	C	TTT	0	0	0	3	T:+:25	T:-:30	T:+:7
Y	22082267	C	TTTTT	0	0	0	5	T:+:28	T:+:30	T:-:27	T:+:8	T:+:1
Y	22082476	C	TTT	0	0	0	3	T:+:30	T:-:30	T:+:1
Y	22139383	C	TTTTT	0	0	0	5	T:+:24	T:-:30	T:-:28	T:-:24	T:+:2
Y	22141943	C	TTTTTT	0	0	0	6	T:+:16	T:+:16	T:-:0	T:+:30	T:-:29	T:+:1
Y	22567951	C	TTT	0	0	0	3	T:-:30	T:-:28	T:+:6
Y	22601068	C	TTTTTTT	0	0	0	7	T:+:30	T:-:3	T:-:30	T:+:15	T:-:30	T:+:21	T:+:2
Y	22676065	C	TTTTT	0	0	0	5	T:-:11	T:-:30	T:-:30	T:+:2	T:-:17
Y	22682884	C	TTTTTTT	0	0	0	7	T:+:30	T:+:29	T:-:4	T:+:28	T:-:23	T:+:1	T:-:15
Y	22700501	C	TTT	0	0	0	3	T:-:11	T:-:13	T:+:4
Y	22719837	C	TTTT	0	0	0	4	T:+:30	T:+:30	T:+:3	T:-:17
Y	22796697	C	TTTTT	0	0	0	5	T:+:16	T:-:0	T:-:10	T:+:30	T:+:30
Y	22919136	C	TTT	0	0	0	3	T:-:25	T:+:6	T:+:4
Y	22978119	C	TTTTT	0	0	0	5	T:+:15	T:+:30	T:+:30	T:+:13	T:-:25
Y	23125515	C	TTTT	0	0	0	4	T:+:17	T:-:0	T:+:8	T:+:0
Y	23130105	C	TTTTT	0	0	0	5	T:-:12	T:-:4	T:+:16	T:+:1	T:+:0
Y	23158073	C	TTTTT	0	0	0	5	T:-:10	T:-:13	T:-:30	T:+:30	T:+:1
Y	23234360	C	TTTT	0	0	0	4	T:-:30	T:-:30	T:+:4	T:+:0
Y	23240320	C	TTTT	0	0	0	4	T:+:19	T:-:30	T:+:24	T:+:2
Y	23298645	C	TTTT	0	0	0	4	T:-:30	T:-:29	T:-:23	T:-:15
Y	23370402	C	TTTTTT	0	0	0	6	T:+:15	T:-:30	T:+:26	T:+:26	T:-:30	T:+:8
Y	23371085	C	TTTTTT	0	0	0	6	T:-:9	T:-:11	T:+:30	T:+:9	T:+:7	T:+:0
Y	23405276	C	TTTTT	0	0	0	5	T:+:29	T:-:13	T:+:30	T:-:28	T:-:27
Y	23430285	C	TTTTTTTT	0	0	0	8	T:+:16	T:+:17	T:+:26	T:+:30	T:-:30	T:-:19	T:-:16	T:+:1
Y	23499190	C	TTT	0	0	0	3	T:+:30	T:+:30	T:-:30
Y	23503614	C	TTT	0	0	0	3	T:-:30	T:-:30	T:+:4
Y	23612898	C	TTTT	0	0	0	4	T:+:30	T:+:15	T:+:30	T:-:30
Y	23616652	C	TTTTTTT	0	0	0	7	T:+:17	T:-:8	T:-:30	T:-:30	T:+:30	T:-:22	T:+:2
Y	23632657	C	TTT	0	0	0	3	T:+:27	T:-:30	T:+:12
Y	24359931	C	TTT	0	0	0	3	T:+:16	T:-:4	T:-:30
Y	3161728	G	TTTTTT	0	0	0	6	T:-:5	T:-:30	T:+:30	T:-:27	T:-:20	T:+:2
Y	6745188	G	TTT	0	0	0	3	T:+:18	T:+:28	T:-:6
Y	6875785	G	TTTTTT	0	0	0	6	T:+:20	T:-:4	T:+:20	T:+:30	T:-:29	T:+:4
Y	7064886	A	TTT	0	0	0	3	T:-:4	T:+:27	T:+:30
Y	7227981	G	TTT	0	0	0	3	T:-:11	T:-:4	T:+:16
Y	7361643	G	TTTTT	0	0	0	5	T:+:30	T:+:28	T:+:29	T:-:30	T:+:1
Y	7684725	G	TTTT	0	0	0	4	T:-:5	T:+:15	T:-:30	T:-:15
Y	7707388	G	TTT	0	0	0	3	T:+:27	T:-:4	T:+:25
Y	7775063	G	TTT	0	0	0	3	T:+:27	T:+:30	T:-:9
Y	7946427	A	TTTT	0	0	0	4	T:+:30	T:-:30	T:-:30	T:-:30
Y	8070532	A	TTTTTTT	0	0	0	7	T:-:14	T:-:2	T:-:4	T:-:0	T:-:7	T:+:30	T:-:19
Y	8148249	G	TTT	0	0	0	3	T:-:4	T:-:17	T:+:1
Y	8336589	G	TTT	0	0	0	3	T:+:26	T:+:27	T:-:30
Y	8361733	A	TTT	0	0	0	3	T:-:30	T:+:30	T:+:6
Y	8392987	A	TTT	0	0	0	3	T:+:30	T:+:10	T:-:23
Y	8438770	G	TTT	0	0	0	3	T:+:30	T:-:28	T:+:10
Y	8441319	G	TTT	0	0	0	3	T:+:30	T:+:19	T:+:30
Y	8482386	G	TTTTT	0	0	0	5	T:+:20	T:+:25	T:-:9	T:-:30	T:+:0
Y	8547336	G	TTTTTTTTT	0	0	0	9	T:+:21	T:-:9	T:+:30	T:+:21	T:-:12	T:+:30	T:+:30	T:+:5	T:+:4
Y	8555146	A	TTTT	0	0	0	4	T:-:6	T:+:24	T:-:13	T:-:19
Y	9807319	A	TTT	0	0	0	3	T:+:30	T:+:18	T:+:30
Y	9832120	G	TTT	0	0	0	3	T:+:23	T:+:23	T:+:0
Y	13220798	A	TTT	0	0	0	3	T:+:30	T:-:27	T:+:10
Y	14127791	G	TTTTTTTTT	0	0	0	9	T:+:30	T:-:10	T:-:1	T:+:21	T:-:3	T:-:30	T:+:12	T:-:26	T:+:8
Y	14193373	G	TTT	0	0	0	3	T:-:11	T:-:2	T:+:19
Y	14211800	A	TTTTTTTT	0	0	0	8	T:-:30	T:-:10	T:+:30	T:+:30	T:+:30	T:+:10	T:+:8
Y	14254032	A	TTTTT	0	0	0	5	T:+:30	T:-:2	T:+:30	T:+:29	T:-:25
Y	14394370	G	TTT	0	0	0	3	T:+:17	T:+:7	T:-:18
Y	14541174	G	TTTT	0	0	0	4	T:+:18	T:+:30	T:-:14	T:-:30
Y	14655941	A	TTT	0	0	0	3	T:+:7	T:+:7	T:+:1
Y	14750174	G	TTT	0	0	0	3	T:+:30	T:-:20	T:+:4
Y	14773474	A	TTTTTTTT	0	0	0	8	T:+:17	T:+:30	T:+:15	T:+:30	T:-:30	T:-:18	T:+:2	T:+:1
Y	14984857	G	TTT	0	0	0	3	T:-:14	T:+:30
Y	15094400	G	TTTT	0	0	0	4	T:+:24	T:+:25	T:-:5	T:-:16
Y	15614991	G	TTTT	0	0	0	4	T:+:24	T:+:20	T:-:20	T:-:17
Y	15664095	G	TTTT	0	0	0	4	T:+:30	T:+:11	T:+:4	T:+:0
Y	15784815	G	TTT	0	0	0	3	T:-:1	T:-:30	T:+:30
Y	16270474	G	TTT	0	0	0	3	T:+:30	T:-:30	T:+:3
Y	16661010	G	TTTTT	0	0	0	5	T:-:1	T:+:27	T:-:30	T:+:10	T:+:6
Y	16787966	A	TTTT	0	0	0	4	T:+:30	T:+:30	T:+:6	T:+:5
Y	17763528	G	TTT	0	0	0	3	T:+:30	T:-:19	T:+:1
Y	17803517	A	TTT	0	0	0	3	T:-:30	T:+:30	T:+:30
Y	17809005	A	TTTT	0	0	0	4	T:+:30	T:+:30	T:-:30	T:-:17
Y	18053867	A	TTTTTTTT	0	0	0	8	T:+:30	T:-:11	T:+:30	T:-:30	T:+:30	T:+:10	T:+:10	T:-:24
Y	18210026	A	TTT	0	0	0	3	T:+:21	T:+:0	T:+:0
Y	18252389	G	TTT	0	0	0	3	T:-:30	T:-:27	T:-:22
Y	18566037	G	TTT	0	0	0	3	T:+:26	T:+:30	T:-:30
Y	18715864	G	TTTT	0	0	0	4	T:-:11	T:-:4	T:+:30	T:+:10
Y	18919803	G	TTTTTT	0	0	0	6	T:+:30	T:-:3	T:+:19	T:+:30	T:-:30	T:+:30
Y	19049243	G	TTTTT	0	0	0	5	T:+:25	T:+:15	T:+:30	T:+:16	T:+:17
Y	19112319	G	TTTTTT	0	0	0	6	T:+:22	T:+:23	T:-:21	T:-:20	T:-:18	T:+:0
Y	19205986	G	TTT	0	0	0	3	T:+:28	T:+:18	T:+:30
Y	19389365	G	TTTTTTT	0	0	0	7	T:+:30	T:+:20	T:+:26	T:+:30	T:+:30	T:-:30	T:-:30
Y	20811278	G	TTT	0	0	0	3	T:+:24	T:+:27	T:-:30
Y	21038299	G	TTT	0	0	0	3	T:-:0	T:-:30	T:+:0
Y	21289152	G	TTTTTT	0	0	0	6	T:-:30	T:+:30	T:+:30	T:+:30	T:-:24	T:-:18
Y	22147146	A	TTT	0	0	0	3	T:+:21	T:+:17	T:+:30
Y	22521028	G	TTT	0	0	0	3	T:+:30	T:-:25	T:+:8
Y	22563904	G	TTTTT	0	0	0	5	T:-:3	T:-:30	T:+:17	T:+:30	T:+:30
Y	22917526	A	TTTT	0	0	0	4	T:+:30	T:+:30	T:-:30	T:+:30
Y	23046573	A	TTTT	0	0	0	4	T:-:30	T:+:30	T:-:22	T:+:2
Y	23057655	G	TTTTT	0	0	0	5	T:-:10	T:-:7	T:+:30	T:-:10	T:+:30
Y	23237493	A	TTTTTTTT	0	0	0	8	T:-:6	T:-:2	T:+:16	T:+:30	T:+:30	T:-:30	T:+:30	T:-:28
Y	23555082	A	TTT	0	0	0	3	T:+:30	T:+:30	T:-:30
Y	23565114	A	TTT	0	0	0	3	T:+:18	T:-:12	T:-:30
Y	24363226	A	TTTTT	0	0	0	5	T:+:30	T:-:30	T:+:8	T:+:7	T:-:16
Y	2653552	G	AAAAAA	6	0	0	0	A:-:30	A:-:30	A:-:30	A:-:30	A:-:27	A:+:0
Y	2713412	G	AAAAA	5	0	0	0	A:-:4	A:+:30	A:+:10	A:-:23	A:+:0
Y	6672617	G	AAAAAA	6	0	0	0	A:-:30	A:-:12	A:+:30	A:+:30	A:+:13	A:-:17
Y	6835967	G	AAAAAAA	7	0	0	0	A:-:2	A:-:14	A:-:0	A:+:23	A:+:17	A:-:30	A:-:30
Y	6836660	G	AAAAAAA	7	0	0	0	A:+:30	A:+:16	A:-:30	A:+:30	A:+:30	A:-:28	A:-:21
Y	6860805	G	AAA	3	0	0	0	A:-:8	A:+:23	A:-:24
Y	6884999	G	AAAAA	5	0	0	0	A:-:10	A:-:13	A:+:13	A:-:17	A:+:0
Y	6908261	G	AAAAAA	6	0	0	0	A:-:30	A:-:30	A:+:30	A:+:11	A:+:4	A:+:3
Y	6965205	G	AAAAAAA	7	0	0	0	A:+:30	A:+:26	A:-:6	A:-:30	A:+:6	A:-:21	A:-:20
Y	7071083	G	AAA	3	0	0	0	A:-:2	A:-:30	A:+:5
Y	7073422	G	AAAA	4	0	0	0	A:+:24	A:+:30	A:-:30	A:-:22
Y	7203213	G	AAAA	4	0	0	0	A:+:30	A:-:18	A:+:2	A:-:17
Y	7220727	G	AAA	3	0	0	0	A:+:29	A:+:6	A:-:16
Y	7329534	G	AAAAAAA	7	0	0	0	A:+:30	A:-:30	A:-:1	A:-:1	A:-:30	A:+:4	A:-:17
Y	7404182	G	AAA	3	0	0	0	A:-:30	A:-:30	A:+:1
Y	7547888	G	AAA	3	0	0	0	A:+:27	A:-:30	A:-:30
Y	7555635	G	AAA	3	0	0	0	A:+:30	A:+:14	A:-:18
Y	7581712	G	AAA	3	0	0	0	A:-:0	A:+:18	A:-:18
Y	7582214	G	AAAA	4	0	0	0	A:-:7	A:+:20	A:+:30	A:-:17
Y	7719059	G	AAAA	4	0	0	0	A:+:19	A:-:30	A:-:28	A:+:4
Y	7740847	G	AAA	3	0	0	0	A:+:16	A:-:28	A:+:6
Y	7779577	G	AAAAA	5	0	0	0	A:+:21	A:+:30	A:-:26	A:-:18	A:-:15
Y	7788333	G	AAA	3	0	0	0	A:+:19	A:-:1	A:-:1
Y	7838397	G	AAA	3	0	0	0	A:-:0	A:+:30	A:+:7
Y	7919433	G	AAA	3	0	0	0	A:+:30	A:-:23	A:-:16
Y	7949430	G	AAAAA	5	0	0	0	A:-:7	A:-:10	A:-:2	A:+:9	A:+:7
Y	8036627	G	AAA	3	0	0	0	A:+:30	A:+:14	A:-:17
Y	8149348	G	AAA	3	0	0	0	A:-:9	A:+:30	A:+:12
Y	8187951	G	AAAA	4	0	0	0	A:-:0	A:-:28	A:+:12	A:-:16
Y	8201362	G	AAAA	4	0	0	0	A:+:30	A:-:5	A:+:21	A:-:2
Y	8226643	G	AAAAAAA	7	0	0	0	A:-:30	A:-:4	A:+:30	A:-:30	A:+:11	A:-:17	A:-:15
Y	8227605	G	AAAA	4	0	0	0	A:-:2	A:+:28	A:+:2	A:-:16
Y	8243952	G	AAAAAAAA	8	0	0	0	A:+:19	A:-:30	A:-:29	A:+:10	A:-:17	A:-:16	A:-:15	A:-:15
Y	8257661	G	AAAA	4	0	0	0	A:+:15	A:+:22	A:-:30	A:+:30
Y	8281648	G	AAAA	4	0	0	0	A:+:15	A:+:19	A:+:30	A:+:30
Y	8317584	G	AAA	3	0	0	0	A:-:4	A:-:30	A:+:30
Y	8339891	G	AAA	3	0	0	0	A:-:16	A:+:0	A:-:15
Y	8369163	G	AAAA	4	0	0	0	A:+:30	A:+:30	A:-:30	A:-:15
Y	8382586	G	AAAA	4	0	0	0	A:-:0	A:-:13	A:-:23	A:+:4
Y	8422116	G	AAAAAAA	7	0	0	0	A:+:18	A:+:30	A:+:30	A:-:30	A:+:8	A:+:7	A:-:21
Y	8428278	G	AAAAA	5	0	0	0	A:+:27	A:+:19	A:+:30	A:-:6	A:-:18
Y	8428355	G	AAAAA	5	0	0	0	A:+:30	A:-:0	A:-:30	A:+:23	A:-:17
Y	8503932	G	AAAAAA	6	0	0	0	A:+:18	A:-:2	A:+:30	A:+:30	A:-:24	A:+:5
Y	8521972	G	AAA	3	0	0	0	A:-:26	A:+:3	A:-:15
Y	8540845	G	AAA	3	0	0	0	A:-:30	A:+:9	A:-:17
Y	8547400	G	AAAAA	5	0	0	0	A:+:30	A:+:9	A:+:4	A:-:16	A:-:15
Y	8596399	G	AAAA	4	0	0	0	A:+:5	A:+:4	A:+:3	A:+:2
Y	8615161	G	AAA	3	0	0	0	A:-:30	A:+:10	A:-:17
Y	8624427	G	AAA	3	0	0	0	A:+:28	A:-:28	A:+:5
Y	8680865	G	AAA	3	0	0	0	A:+:26	A:+:30	A:+:30
Y	8685083	G	AAA	3	0	0	0	A:+:30	A:+:27	A:+:30
Y	8733483	G	AAA	3	0	0	0	A:+:25	A:+:25	A:-:15
Y	8850718	G	AAAAA	5	0	0	0	A:+:30	A:-:30	A:-:30	A:+:30	A:-:29
Y	8883981	G	AAA	3	0	0	0	A:+:17	A:-:11	A:-:16
Y	9398352	G	AAA	3	0	0	0	A:+:30	A:+:30	A:+:5
Y	9445511	G	AAA	3	0	0	0	A:-:1	A:+:30	A:-:29
Y	9646855	G	AAAAA	5	0	0	0	A:+:30	A:-:30	A:+:13	A:-:21	A:+:1
Y	9984843	G	AAAAAA	6	0	0	0	A:+:30	A:+:19	A:-:3	A:+:30	A:-:6	A:+:30
Y	9984845	G	AAAAAA	6	0	0	0	A:+:30	A:+:17	A:-:1	A:+:30	A:-:4	A:+:30
Y	10036739	G	AAAAAAAA	8	0	0	0	A:+:30	A:-:0	A:+:23	A:+:23	A:+:30	A:-:16	A:-:15	A:-:15
Y	13232315	G	AAAA	4	0	0	0	A:-:0	A:-:30	A:+:30	A:-:30
Y	14070372	G	AAA	3	0	0	0	A:+:30	A:+:30	A:-:22
Y	14168906	G	AAA	3	0	0	0	A:+:30	A:+:15	A:+:20
Y	14265619	G	AAA	3	0	0	0	A:+:20	A:+:30	A:-:24
Y	14308595	G	AAA	3	0	0	0	A:+:16	A:-:30	A:+:30
Y	14308829	G	AAA	3	0	0	0	A:+:10	A:+:4	A:-:15
Y	14399105	G	AAA	3	0	0	0	A:-:30	A:+:10	A:+:7
Y	14483677	G	AAAA	4	0	0	0	A:-:30	A:+:20	A:+:20	A:-:4
Y	14495981	G	AAAAAAA	7	0	0	0	A:-:7	A:+:30	A:-:30	A:+:14	A:-:28	A:+:5	A:-:19
Y	14607453	G	AAAAAAAA	8	0	0	0	A:-:14	A:+:17	A:+:16	A:+:30	A:+:30	A:+:30	A:+:12	A:+:3
Y	14921023	G	AAA	3	0	0	0	A:+:25	A:-:2	A:+:2
Y	14955802	G	AAA	3	0	0	0	A:+:29	A:+:30	A:-:20
Y	14981230	G	AAAA	4	0	0	0	A:-:0	A:+:13	A:+:9	A:-:19
Y	15311143	G	AAA	3	0	0	0	A:-:0	A:+:20	A:-:16
Y	15323154	G	AAAA	4	0	0	0	A:-:30	A:+:13	A:+:3	A:+:2
Y	15389934	G	AAAAAAAA	8	0	0	0	A:-:2	A:-:2	A:-:1	A:+:30	A:+:30	A:+:8	A:+:2	A:-:16
Y	15632408	G	AAA	3	0	0	0	A:+:30	A:+:28	A:+:30
Y	16175939	G	AAA	3	0	0	0	A:+:18	A:+:3	A:-:16
Y	16201291	G	AAAAAAA	7	0	0	0	A:+:30	A:+:30	A:+:30	A:+:28	A:+:29	A:+:3	A:-:15
Y	16203764	G	AAAA	4	0	0	0	A:-:2	A:-:30	A:-:30	A:+:12
Y	16324105	G	AAA	3	0	0	0	A:+:30	A:+:30	A:-:30
Y	16365623	G	AAA	3	0	0	0	A:+:18	A:-:26	A:+:8
Y	16452192	G	AAAAAA	6	0	0	0	A:-:0	A:-:0	A:+:30	A:-:30	A:-:16	A:-:15
Y	16511065	G	AAAAAA	6	0	0	0	A:-:30	A:-:30	A:+:30	A:+:30	A:+:5	A:-:15
Y	16655750	G	AAA	3	0	0	0	A:-:0	A:+:16	A:+:30
Y	16688840	G	AAA	3	0	0	0	A:+:29	A:+:24	A:+:30
Y	16751369	G	AAAA	4	0	0	0	A:+:30	A:-:0	A:-:1	A:-:30
Y	16773870	G	AAA	3	0	0	0	A:+:30	A:-:0	A:+:30
Y	16822011	G	AAA	3	0	0	0	A:-:5	A:+:29	A:+:30
Y	16900247	G	AAAAA	5	0	0	0	A:-:0	A:-:22	A:+:1	A:+:1	A:-:15
Y	16911858	G	AAAAA	5	0	0	0	A:-:0	A:+:30	A:+:5	A:+:4	A:+:1
Y	16946157	G	AAA	3	0	0	0	A:+:30	A:+:18	A:+:30
Y	16959883	G	AAAAA	5	0	0	0	A:-:13	A:+:16	A:-:30	A:-:26	A:-:15
Y	17008933	G	AAA	3	0	0	0	A:+:28	A:-:30	A:-:11
Y	17128738	G	AAAA	4	0	0	0	A:+:22	A:-:30	A:+:15	A:-:2
Y	17303824	G	AAAAA	5	0	0	0	A:-:30	A:+:20	A:+:30	A:-:10	A:+:30
Y	17351046	G	AAA	3	0	0	0	A:-:13	A:+:30	A:-:1
Y	17385677	G	AAAAA	5	0	0	0	A:-:7	A:+:17	A:+:30	A:+:26	A:+:30
Y	17411384	G	AAA	3	0	0	0	A:+:18	A:-:5	A:-:30
Y	17537424	G	AAAA	4	0	0	0	A:+:19	A:-:30	A:+:17	A:-:29
Y	17590934	G	AAAAAAAAA	9	0	0	0	A:-:2	A:-:0	A:+:17	A:+:19	A:-:30	A:-:26	A:+:10	A:-:20	A:+:4
Y	17771395	G	AAAAAA	6	0	0	0	A:+:23	A:+:30	A:+:14	A:+:8	A:-:20	A:+:1
Y	18018000	G	AAA	3	0	0	0	A:-:30	A:-:30	A:+:30
Y	18026572	G	AAA	3	0	0	0	A:+:24	A:+:26	A:+:0
Y	18381735	G	AAAAAA	6	0	0	0	A:+:20	A:-:1	A:+:30	A:-:30	A:+:5	A:+:5
Y	18638755	G	AAA	3	0	0	0	A:+:18	A:-:30	A:-:15
Y	18663614	G	AAA	3	0	0	0	A:-:30	A:-:30	A:+:11
Y	18894404	G	AAAA	4	0	0	0	A:-:4	A:+:30	A:+:8	A:+:4
Y	18998577	G	AAA	3	0	0	0	A:-:0	A:+:23	A:-:15
Y	19077394	G	AAA	3	0	0	0	A:+:30	A:+:3	A:+:2
Y	19087253	G	AAA	3	0	0	0	A:-:2	A:-:0	A:+:30
Y	19105617	G	AAA	3	0	0	0	A:-:30	A:+:30	A:+:7
Y	19118499	G	AAA	3	0	0	0	A:+:18	A:+:30	A:-:30
Y	19220444	G	AAAA	4	0	0	0	A:-:0	A:-:30	A:-:30	A:+:5
Y	19230838	G	AAA	3	0	0	0	A:-:0	A:+:11	A:+:5
Y	19289420	G	AAAAAAAA	8	0	0	0	A:+:17	A:+:21	A:+:21	A:+:30	A:+:17	A:+:30	A:+:3	A:-:15
Y	19321950	G	AAAAAA	6	0	0	0	A:+:19	A:-:30	A:-:30	A:-:30	A:-:30	A:-:17
Y	19439013	G	AAAAAA	6	0	0	0	A:+:13	A:-:27	A:+:6	A:+:3	A:+:3	A:-:15
Y	19498197	G	AAA	3	0	0	0	A:+:30	A:-:30	A:-:0
Y	20814803	G	AAAAA	5	0	0	0	A:-:30	A:-:30	A:+:10	A:+:0	A:-:15
Y	21049253	G	AAA	3	0	0	0	A:-:30	A:-:13	A:+:30
Y	21069304	G	AAAA	4	0	0	0	A:+:11	A:-:22	A:-:17	A:-:16
Y	21080707	G	AAAA	4	0	0	0	A:+:15	A:-:2	A:+:30	A:-:15
Y	21248862	G	AAA	3	0	0	0	A:-:30	A:+:8	A:-:16
Y	21309531	G	AAAAAAAA	8	0	0	0	A:-:30	A:-:12	A:-:4	A:+:21	A:-:30	A:-:30	A:-:28	A:-:26
Y	21367563	G	AAAA	4	0	0	0	A:-:2	A:-:6	A:+:16	A:-:15
Y	21472976	G	AAAAAAA	7	0	0	0	A:-:10	A:+:20	A:-:14	A:-:21	A:-:21	A:+:3	A:+:1
Y	21481278	G	AAA	3	0	0	0	A:+:28	A:+:21	A:+:11
Y	21567520	G	AAAAA	5	0	0	0	A:+:18	A:+:15	A:-:30	A:-:22	A:+:5
Y	21569290	G	AAAAAA	6	0	0	0	A:+:23	A:-:30	A:-:7	A:-:10	A:+:3	A:+:3
Y	21635798	G	AAAAAAAA	8	0	0	0	A:+:20	A:-:12	A:+:24	A:+:30	A:-:28	A:+:12	A:-:21	A:-:21
Y	21666554	G	AAAAAAA	7	0	0	0	A:+:15	A:+:30	A:+:30	A:-:29	A:-:27	A:-:20	A:-:19
Y	21813182	G	AAA	3	0	0	0	A:+:21	A:+:18	A:+:28
Y	22102325	G	AAA	3	0	0	0	A:-:11	A:+:30	A:-:30
Y	22168445	G	AAAAAA	6	0	0	0	A:+:21	A:+:15	A:+:16	A:-:30	A:-:11	A:-:14
Y	22665342	G	AAA	3	0	0	0	A:-:0	A:+:30	A:-:22
Y	22665397	G	AAAAA	5	0	0	0	A:-:30	A:+:30	A:-:26	A:-:19	A:-:16
Y	22758832	G	AAAAAAA	7	0	0	0	A:-:30	A:-:30	A:-:1	A:-:12	A:-:12	A:+:5	A:-:15
Y	22759159	G	AAAAA	5	0	0	0	A:+:30	A:-:8	A:+:30	A:+:9	A:-:15
Y	22932702	G	AAAA	4	0	0	0	A:+:24	A:-:30	A:-:25	A:+:2
Y	22959863	G	AAAAAA	6	0	0	0	A:+:24	A:+:30	A:+:2	A:-:17	A:-:17	A:-:16
Y	23020633	G	AAA	3	0	0	0	A:+:19	A:+:20	A:-:24
Y	23147039	G	AAAAA	5	0	0	0	A:+:15	A:+:30	A:-:13	A:-:30	A:-:17
Y	23155405	G	AAAA	4	0	0	0	A:-:30	A:+:30	A:+:30	A:-:16
Y	23421724	G	AAAAAAAAAA	10	0	0	0	A:+:16	A:-:0	A:-:2	A:+:30	A:+:30	A:+:30	A:-:21	A:+:5	A:+:5	A:-:16
Y	23641390	G	AAA	3	0	0	0	A:+:29	A:-:30	A:-:30
Y	23644574	G	AAA	3	0	0	0	A:-:10	A:-:11	A:+:30
Y	2712091	T	AAA	3	0	0	0	A:+:23	A:-:7	A:+:18
Y	2756471	T	AAA	3	0	0	0	A:+:16	A:+:8	A:+:8
Y	6672593	T	AAA	3	0	0	0	A:-:30	A:-:23	A:+:2
Y	6880772	C	AAAA	4	0	0	0	A:+:22	A:+:16	A:+:30	A:+:12
Y	7687467	C	AAAAA	5	0	0	0	A:+:28	A:-:0	A:+:30	A:-:23	A:+:3
Y	7691147	C	AAAAAAAA	8	0	0	0	A:+:30	A:-:30	A:+:21	A:-:30	A:+:13	A:+:11	A:+:9	A:-:20
Y	7799089	T	AAAAA	5	0	0	0	A:+:16	A:+:26	A:+:14	A:+:11	A:+:2
Y	7817235	T	AAA	3	0	0	0	A:+:30	A:-:19	A:-:17
Y	8203291	C	AAAAAA	6	0	0	0	A:+:30	A:+:29	A:+:30	A:-:27	A:-:24	A:-:20
Y	8328318	C	AAAA	4	0	0	0	A:-:7	A:+:30	A:+:13	A:-:23
Y	8354364	T	AAAA	4	0	0	0	A:-:30	A:-:30	A:-:30	A:+:30
Y	8446082	T	AAAA	4	0	0	0	A:-:4	A:+:25	A:+:30	A:+:30
Y	8562856	T	AAAA	4	0	0	0	A:+:18	A:+:30	A:+:30	A:+:19
Y	8573192	T	AAAA	4	0	0	0	A:+:21	A:+:30	A:+:16	A:+:30
Y	8626228	C	AAA	3	0	0	0	A:-:9	A:+:30	A:-:30
Y	9893825	T	AAA	3	0	0	0	A:+:30	A:-:22	A:-:19
Y	9925756	T	AAA	3	0	0	0	A:+:30	A:+:30	A:-:9
Y	14228481	C	AAA	3	0	0	0	A:+:30	A:+:30	A:-:25
Y	14331448	C	AAAA	4	0	0	0	A:+:16	A:-:30	A:-:29	A:+:13
Y	15712801	T	AAA	3	0	0	0	A:-:0	A:-:30	A:-:30
Y	16230249	C	AAA	3	0	0	0	A:+:18	A:+:30	A:-:30
Y	16233397	C	AAAA	4	0	0	0	A:+:27	A:-:4	A:+:14	A:-:20
Y	16275609	C	AAAAA	5	0	0	0	A:+:13	A:+:11	A:-:24	A:-:22	A:-:20
Y	16328974	C	AAAA	4	0	0	0	A:-:4	A:+:22	A:+:24	A:-:7
Y	16376495	C	AAAAAAA	7	0	0	0	A:-:30	A:+:30	A:+:19	A:+:30	A:+:7	A:+:6
Y	16450001	C	AAAAA	5	0	0	0	A:+:30	A:+:30	A:+:5	A:+:5	A:-:15
Y	16756253	C	AAAA	4	0	0	0	A:-:30	A:-:30	A:-:23	A:-:20
Y	16958770	C	AAAAA	5	0	0	0	A:-:11	A:+:23	A:-:30	A:+:29	A:-:12
Y	17089398	C	AAAA	4	0	0	0	A:+:30	A:-:22	A:+:3	A:+:1
Y	17395013	C	AAA	3	0	0	0	A:+:25	A:+:30	A:-:16
Y	17464159	T	AAAA	4	0	0	0	A:-:1	A:-:30	A:+:30	A:+:14
Y	17817616	C	AAAAA	5	0	0	0	A:-:14	A:+:30	A:+:30	A:-:28	A:-:17
Y	18722301	T	AAA	3	0	0	0	A:-:28	A:+:5	A:+:5
Y	18907236	C	AAA	3	0	0	0	A:-:4	A:-:6	A:+:7
Y	18962105	T	AAAA	4	0	0	0	A:+:30	A:+:13	A:+:12	A:-:16
Y	19104837	T	AAAA	4	0	0	0	A:+:15	A:-:30	A:-:30	A:+:12
Y	19109168	C	AAA	3	0	0	0	A:-:30	A:-:30	A:+:9
Y	19185891	C	AAAA	4	0	0	0	A:-:30	A:+:16	A:+:19	A:+:22
Y	19202475	T	AAAA	4	0	0	0	A:+:24	A:-:5	A:+:30	A:+:30
Y	19445252	C	AAAA	4	0	0	0	A:-:8	A:-:27	A:+:8	A:+:2
Y	21309165	C	AAAAA	5	0	0	0	A:+:16	A:+:30	A:+:14	A:+:12	A:+:3
Y	21642048	T	AAAA	4	0	0	0	A:+:30	A:+:30	A:+:30	A:+:30
Y	21667415	T	AAAAAAAA	8	0	0	0	A:+:19	A:-:6	A:+:18	A:+:30	A:-:30	A:+:17	A:-:12	A:+:30
Y	21778932	T	AAAA	4	0	0	0	A:-:10	A:-:11	A:-:30	A:-:7
Y	22007897	T	AAAAA	5	0	0	0	A:-:1	A:+:30	A:-:30	A:+:8	A:+:6
Y	22067044	T	AAAA	4	0	0	0	A:-:29	A:-:26	A:+:10	A:-:22
Y	22216559	T	AAAA	4	0	0	0	A:+:22	A:-:11	A:+:17	A:-:30
Y	22613518	C	AAAAA	5	0	0	0	A:-:30	A:-:30	A:-:30	A:-:30	A:+:4
Y	22945921	T	AAAAA	5	0	0	0	A:+:30	A:+:30	A:+:30	A:+:30	A:+:3
Y	23070121	C	AAA	3	0	0	0	A:+:30	A:+:30	A:+:30
Y	23114739	C	AAAA	4	0	0	0	A:+:15	A:-:30	A:-:1	A:-:5
Y	23190598	T	AAA	3	0	0	0	A:+:28	A:-:5	A:+:30
Y	23194692	T	AAA	3	0	0	0	A:+:20	A:-:30	A:+:9
Y	23239533	C	AAA	3	0	0	0	A:+:30	A:-:30	A:+:29
Y	23644318	C	AAAA	4	0	0	0	A:-:4	A:-:30	A:+:30	A:+:13
Y	23969009	T	AAAAAA	6	0	0	0	A:+:15	A:+:30	A:+:30	A:+:30	A:-:30	A:-:30
Y	24513349	C	AAA	3	0	0	0	A:-:30	A:-:28	A:+:10

## Sheet: 4.4 Trou Magrite 2422-36 annota
Supplementary Data Table 4.4: Annotated variants in the non-recombinant portions of the Y-chromosome of Trou Magrite 2422-36. Annotations were made using the Variant Effect Predictor (VEP) with the GRCh37.p13 assembly and the “Ensembl/GENCODE transcripts” as the transcript database with the default parameters.
Location	Allele	Consequence	Impact	Symbol	Gene	Feature_type	Feature	Biotype	Exon	Intron	HGVSc	HGVSp	cDNA_position	CDS_position	Protein_position	Amino_acids	Codons	Existing_variation	Reference allele	Uploaded allele	Distance	Strand	Flags	Symbol source	HGNC_ID	MANE_SELECT	MANE_PLUS_CLINICAL	TSL	APPRIS	SIFT	PolyPhen	AF	CLIN_SIG	SOMATIC	PHENO	PUBMED	MOTIF_NAME	MOTIF_POS	HIGH_INF_POS	MOTIF_SCORE_CHANGE	TRANSCRIPTION_FACTORS
Y:22537022-22537022	T	upstream_gene_variant	MODIFIER	HSFY7P	ENSG00000228571	Transcript	ENST00000432672.1	unprocessed_pseudogene	-	-	-	-	-	-	-	-	-	-	G	G/T	25	1	-	HGNC	HGNC:38791	-	-	-	-	-	-	-	-	-	-	-	-	-	-	-	-
Y:22537022-22537022	T	downstream_gene_variant	MODIFIER	USP9YP24	ENSG00000230814	Transcript	ENST00000434374.1	unprocessed_pseudogene	-	-	-	-	-	-	-	-	-	-	G	G/T	383	1	-	HGNC	HGNC:38760	-	-	-	-	-	-	-	-	-	-	-	-	-	-	-	-

## Sheet: 4.5 Fonds-de-Forêt 1 annotated
Supplementary Data Table 4.5: Annotated variants in the non-recombinant portions of the Y-chromosome of Fonds-de-Forêt 1. Annotations were made using the Variant Effect Predictor (VEP) with the GRCh37.p13 assembly and the “Ensembl/GENCODE transcripts” as the transcript database with the default parameters.
Location	Allele	Consequence	Impact	Symbol	Gene	Feature_type	Feature	Biotype	Exon	Intron	HGVSc	HGVSp	cDNA_position	CDS_position	Protein_position	Amino_acids	Codons	Existing_variation	Reference allele	Uploaded allele	Distance	Strand	Flags	Symbol source	HGNC_ID	MANE_SELECT	MANE_PLUS_CLINICAL	TSL	APPRIS	SIFT	PolyPhen	AF	CLIN_SIG	SOMATIC	PHENO	PUBMED	MOTIF_NAME	MOTIF_POS	HIGH_INF_POS	MOTIF_SCORE_CHANGE	TRANSCRIPTION_FACTORS
Y:2665203-2665203	G	regulatory_region_variant	MODIFIER	-	-	RegulatoryFeature	ENSR00001770638	enhancer	-	-	-	-	-	-	-	-	-	-	A	A/G	-	-	-	-	-	-	-	-	-	-	-	-	-	-	-	-	-	-	-	-	-
Y:2665203-2665203	G	TF_binding_site_variant	MODIFIER	-	-	MotifFeature	ENSM00907584109	-	-	-	-	-	-	-	-	-	-	-	A	A/G	-	-1	-	-	-	-	-	-	-	-	-	-	-	-	-	-	ENSPFM0521	19	Y	-0.047	TEAD4::CEBPD,TEAD4::CEBPB
Y:2665203-2665203	G	intergenic_variant	MODIFIER	-	-	-	-	-	-	-	-	-	-	-	-	-	-	-	A	A/G	-	-	-	-	-	-	-	-	-	-	-	-	-	-	-	-	-	-	-	-	-
Y:6704136-6704136	G	upstream_gene_variant	MODIFIER	GOT2P5	ENSG00000233634	Transcript	ENST00000433995.1	processed_pseudogene	-	-	-	-	-	-	-	-	-	-	A	A/G	1612	1	-	HGNC	38439	-	-	-	-	-	-	-	-	-	-	-	-	-	-	-	-
Y:8350793-8350793	T	intergenic_variant	MODIFIER	-	-	-	-	-	-	-	-	-	-	-	-	-	-	-	C	C/T	-	-	-	-	-	-	-	-	-	-	-	-	-	-	-	-	-	-	-	-	-
Y:8469619-8469619	T	intergenic_variant	MODIFIER	-	-	-	-	-	-	-	-	-	-	-	-	-	-	-	C	C/T	-	-	-	-	-	-	-	-	-	-	-	-	-	-	-	-	-	-	-	-	-
Y:8592384-8592384	C	intergenic_variant	MODIFIER	-	-	-	-	-	-	-	-	-	-	-	-	-	-	-	T	T/C	-	-	-	-	-	-	-	-	-	-	-	-	-	-	-	-	-	-	-	-	-
Y:14308758-14308758	C	intergenic_variant	MODIFIER	-	-	-	-	-	-	-	-	-	-	-	-	-	-	-	G	G/C	-	-	-	-	-	-	-	-	-	-	-	-	-	-	-	-	-	-	-	-	-
Y:14308829-14308829	A	intergenic_variant	MODIFIER	-	-	-	-	-	-	-	-	-	-	-	-	-	-	-	G	G/A	-	-	-	-	-	-	-	-	-	-	-	-	-	-	-	-	-	-	-	-	-
Y:14407186-14407186	T	intergenic_variant	MODIFIER	-	-	-	-	-	-	-	-	-	-	-	-	-	-	rs770392282	C	C/T	-	-	-	-	-	-	-	-	-	-	-	0.0065	-	-	-	-	-	-	-	-	-
Y:14655941-14655941	T	intron_variant,non_coding_transcript_variant	MODIFIER	SHROOM2P1	ENSG00000226863	Transcript	ENST00000434773.1	unprocessed_pseudogene	-	2024-02-02	-	-	-	-	-	-	-	-	A	A/T	-	1	-	HGNC	631	-	-	-	-	-	-	-	-	-	-	-	-	-	-	-	-
Y:14821784-14821784	C	intron_variant	MODIFIER	USP9Y	ENSG00000114374	Transcript	ENST00000338981.3	protein_coding	-	3/45	-	-	-	-	-	-	-	-	A	A/C	-	1	-	HGNC	12633	-	-	-	-	-	-	-	-	-	-	-	-	-	-	-	-
Y:14821784-14821784	C	intron_variant,non_coding_transcript_variant	MODIFIER	USP9Y	ENSG00000114374	Transcript	ENST00000426564.2	processed_transcript	-	1/43	-	-	-	-	-	-	-	-	A	A/C	-	1	-	HGNC	12633	-	-	-	-	-	-	-	-	-	-	-	-	-	-	-	-
Y:14821784-14821784	C	intron_variant,non_coding_transcript_variant	MODIFIER	USP9Y	ENSG00000114374	Transcript	ENST00000493168.1	processed_transcript	-	2024-02-02	-	-	-	-	-	-	-	-	A	A/C	-	1	-	HGNC	12633	-	-	-	-	-	-	-	-	-	-	-	-	-	-	-	-
Y:15074709-15074709	T	intergenic_variant	MODIFIER	-	-	-	-	-	-	-	-	-	-	-	-	-	-	-	C	C/T	-	-	-	-	-	-	-	-	-	-	-	-	-	-	-	-	-	-	-	-	-
Y:16175939-16175939	A	intergenic_variant	MODIFIER	-	-	-	-	-	-	-	-	-	-	-	-	-	-	rs1320762265	G	G/A	-	-	-	-	-	-	-	-	-	-	-	-	-	-	-	-	-	-	-	-	-
Y:18252389-18252389	T	upstream_gene_variant	MODIFIER	SNORA20	ENSG00000252689	Transcript	ENST00000516880.1	snoRNA	-	-	-	-	-	-	-	-	-	-	G	G/T	2130	-1	-	RFAM	-	-	-	-	-	-	-	-	-	-	-	-	-	-	-	-	-
Y:19413965-19413965	G	intergenic_variant	MODIFIER	-	-	-	-	-	-	-	-	-	-	-	-	-	-	-	C	C/G	-	-	-	-	-	-	-	-	-	-	-	-	-	-	-	-	-	-	-	-	-
Y:21476910-21476910	T	intergenic_variant	MODIFIER	-	-	-	-	-	-	-	-	-	-	-	-	-	-	rs7892999	G	G/T	-	-	-	-	-	-	-	-	-	-	-	0.734	-	-	-	-	-	-	-	-	-
Y:21911906-21911906	G	intergenic_variant	MODIFIER	-	-	-	-	-	-	-	-	-	-	-	-	-	-	-	C	C/G	-	-	-	-	-	-	-	-	-	-	-	-	-	-	-	-	-	-	-	-	-
Y:22007897-22007897	A	intergenic_variant	MODIFIER	-	-	-	-	-	-	-	-	-	-	-	-	-	-	-	T	T/A	-	-	-	-	-	-	-	-	-	-	-	-	-	-	-	-	-	-	-	-	-

## Sheet: 4.6 Goyet Q305-1 annotated
Supplementary Data Table 4.5: Annotated variants in the non-recombinant portions of the Y-chromosome of Goyet Q305-1. Annotations were made using the Variant Effect Predictor (VEP) with the GRCh37.p13 assembly and the “Ensembl/GENCODE transcripts” as the transcript database with the default parameters.
Location	Allele	Consequence	Impact	Symbol	Gene	Feature_type	Feature	Biotype	Exon	Intron	HGVSc	HGVSp	cDNA_position	CDS_position	Protein_position	Amino_acids	Codons	Existing_variation	Reference allele	Uploaded allele	Distance	Strand	Flags	Symbol source	HGNC_ID	MANE_SELECT	MANE_PLUS_CLINICAL	TSL	APPRIS	SIFT	PolyPhen	AF	CLIN_SIG	SOMATIC	PHENO	PUBMED	MOTIF_NAME	MOTIF_POS	HIGH_INF_POS	MOTIF_SCORE_CHANGE	TRANSCRIPTION_FACTORS
Y:2653552-2653552	A	downstream_gene_variant	MODIFIER	SRY	ENSG00000184895	Transcript	ENST00000383070.1	protein_coding	-	-	-	-	-	-	-	-	-	-	G	G/A	1344	-1	-	HGNC	11311	-	-	-	-	-	-	-	-	-	-	-	-	-	-	-	-
Y:2653552-2653552	A	upstream_gene_variant	MODIFIER	RNASEH2CP1	ENSG00000237659	Transcript	ENST00000454281.1	processed_pseudogene	-	-	-	-	-	-	-	-	-	-	G	G/A	4316	1	-	HGNC	24117	-	-	-	-	-	-	-	-	-	-	-	-	-	-	-	-
Y:2653552-2653552	A	downstream_gene_variant	MODIFIER	RNU6-1334P	ENSG00000251841	Transcript	ENST00000516032.1	snRNA	-	-	-	-	-	-	-	-	-	-	G	G/A	658	1	-	HGNC	48297	-	-	-	-	-	-	-	-	-	-	-	-	-	-	-	-
Y:2653552-2653552	A	downstream_gene_variant	MODIFIER	SRY	ENSG00000184895	Transcript	ENST00000525526.2	protein_coding	-	-	-	-	-	-	-	-	-	-	G	G/A	1497	-1	-	HGNC	11311	-	-	-	-	-	-	-	-	-	-	-	-	-	-	-	-
Y:2653552-2653552	A	downstream_gene_variant	MODIFIER	SRY	ENSG00000184895	Transcript	ENST00000534739.2	protein_coding	-	-	-	-	-	-	-	-	-	-	G	G/A	1593	-1	-	HGNC	11311	-	-	-	-	-	-	-	-	-	-	-	-	-	-	-	-
Y:2657176-2657176	T	upstream_gene_variant	MODIFIER	SRY	ENSG00000184895	Transcript	ENST00000383070.1	protein_coding	-	-	-	-	-	-	-	-	-	rs2534636	C	C/T	1436	-1	-	HGNC	11311	-	-	-	-	-	-	-	-	-	-	2.26495e+39	-	-	-	-	-
Y:2657176-2657176	T	upstream_gene_variant	MODIFIER	RNASEH2CP1	ENSG00000237659	Transcript	ENST00000454281.1	processed_pseudogene	-	-	-	-	-	-	-	-	-	rs2534636	C	C/T	692	1	-	HGNC	24117	-	-	-	-	-	-	-	-	-	-	2.26495e+39	-	-	-	-	-
Y:2657176-2657176	T	downstream_gene_variant	MODIFIER	RNU6-1334P	ENSG00000251841	Transcript	ENST00000516032.1	snRNA	-	-	-	-	-	-	-	-	-	rs2534636	C	C/T	4282	1	-	HGNC	48297	-	-	-	-	-	-	-	-	-	-	2.26495e+39	-	-	-	-	-
Y:2657176-2657176	T	upstream_gene_variant	MODIFIER	SRY	ENSG00000184895	Transcript	ENST00000525526.2	protein_coding	-	-	-	-	-	-	-	-	-	rs2534636	C	C/T	1532	-1	-	HGNC	11311	-	-	-	-	-	-	-	-	-	-	2.26495e+39	-	-	-	-	-
Y:2657176-2657176	T	upstream_gene_variant	MODIFIER	SRY	ENSG00000184895	Transcript	ENST00000534739.2	protein_coding	-	-	-	-	-	-	-	-	-	rs2534636	C	C/T	1532	-1	-	HGNC	11311	-	-	-	-	-	-	-	-	-	-	2.26495e+39	-	-	-	-	-
Y:2673412-2673412	T	intergenic_variant	MODIFIER	-	-	-	-	-	-	-	-	-	-	-	-	-	-	rs1603308517	C	C/T	-	-	-	-	-	-	-	-	-	-	-	-	-	-	-	-	-	-	-	-	-
Y:2682859-2682859	T	intergenic_variant	MODIFIER	-	-	-	-	-	-	-	-	-	-	-	-	-	-	rs746249303	C	C/T	-	-	-	-	-	-	-	-	-	-	-	-	-	-	-	-	-	-	-	-	-
Y:2703475-2703475	C	intergenic_variant	MODIFIER	-	-	-	-	-	-	-	-	-	-	-	-	-	-	-	A	A/C	-	-	-	-	-	-	-	-	-	-	-	-	-	-	-	-	-	-	-	-	-
Y:2707859-2707859	C	upstream_gene_variant	MODIFIER	RPS4Y1	ENSG00000129824	Transcript	ENST00000250784.8	protein_coding	-	-	-	-	-	-	-	-	-	rs73625100	G	G/C	1668	1	-	HGNC	10425	-	-	-	-	-	-	-	-	-	-	-	-	-	-	-	-
Y:2707859-2707859	C	upstream_gene_variant	MODIFIER	RPS4Y1	ENSG00000129824	Transcript	ENST00000430575.1	protein_coding	-	-	-	-	-	-	-	-	-	rs73625100	G	G/C	2102	1	cds_end_NF	HGNC	10425	-	-	-	-	-	-	-	-	-	-	-	-	-	-	-	-
Y:2712091-2712091	A	intron_variant	MODIFIER	RPS4Y1	ENSG00000129824	Transcript	ENST00000250784.8	protein_coding	-	2024-02-06	-	-	-	-	-	-	-	-	T	T/A	-	1	-	HGNC	10425	-	-	-	-	-	-	-	-	-	-	-	-	-	-	-	-
Y:2712091-2712091	A	intron_variant	MODIFIER	RPS4Y1	ENSG00000129824	Transcript	ENST00000430575.1	protein_coding	-	2024-02-06	-	-	-	-	-	-	-	-	T	T/A	-	1	cds_end_NF	HGNC	10425	-	-	-	-	-	-	-	-	-	-	-	-	-	-	-	-
Y:2712091-2712091	A	intron_variant	MODIFIER	RPS4Y1	ENSG00000129824	Transcript	ENST00000250784.8	protein_coding	-	2024-02-06	-	-	-	-	-	-	-	-	T	T/A	-	1	-	HGNC	10425	-	-	-	-	-	-	-	-	-	-	-	-	-	-	-	-
Y:2712091-2712091	A	intron_variant	MODIFIER	RPS4Y1	ENSG00000129824	Transcript	ENST00000430575.1	protein_coding	-	2024-02-06	-	-	-	-	-	-	-	-	T	T/A	-	1	cds_end_NF	HGNC	10425	-	-	-	-	-	-	-	-	-	-	-	-	-	-	-	-
Y:2713412-2713412	A	intron_variant	MODIFIER	RPS4Y1	ENSG00000129824	Transcript	ENST00000250784.8	protein_coding	-	2024-03-06	-	-	-	-	-	-	-	-	G	G/A	-	1	-	HGNC	10425	-	-	-	-	-	-	-	-	-	-	-	-	-	-	-	-
Y:2713412-2713412	A	intron_variant	MODIFIER	RPS4Y1	ENSG00000129824	Transcript	ENST00000430575.1	protein_coding	-	2024-03-06	-	-	-	-	-	-	-	-	G	G/A	-	1	cds_end_NF	HGNC	10425	-	-	-	-	-	-	-	-	-	-	-	-	-	-	-	-
Y:2722506-2722506	G	intron_variant	MODIFIER	RPS4Y1	ENSG00000129824	Transcript	ENST00000250784.8	protein_coding	-	2024-04-06	-	-	-	-	-	-	-	rs2075640,COSV51711276	A	A/G	-	1	-	HGNC	10425	-	-	-	-	-	-	-	-	0,1	0,1	-	-	-	-	-	-
Y:2722506-2722506	G	intron_variant	MODIFIER	RPS4Y1	ENSG00000129824	Transcript	ENST00000430575.1	protein_coding	-	2024-04-06	-	-	-	-	-	-	-	rs2075640,COSV51711276	A	A/G	-	1	cds_end_NF	HGNC	10425	-	-	-	-	-	-	-	-	0,1	0,1	-	-	-	-	-	-
Y:2722506-2722506	G	non_coding_transcript_exon_variant	MODIFIER	RPS4Y1	ENSG00000129824	Transcript	ENST00000477725.1	processed_transcript	2024-01-03	-	-	-	370	-	-	-	-	rs2075640,COSV51711276	A	A/G	-	1	-	HGNC	10425	-	-	-	-	-	-	-	-	0,1	0,1	-	-	-	-	-	-
Y:2722506-2722506	G	upstream_gene_variant	MODIFIER	RPS4Y1	ENSG00000129824	Transcript	ENST00000515575.1	processed_transcript	-	-	-	-	-	-	-	-	-	rs2075640,COSV51711276	A	A/G	265	1	-	HGNC	10425	-	-	-	-	-	-	-	-	0,1	0,1	-	-	-	-	-	-
Y:2726461-2726461	C	intron_variant	MODIFIER	RPS4Y1	ENSG00000129824	Transcript	ENST00000250784.8	protein_coding	-	2024-05-06	-	-	-	-	-	-	-	rs2051161390	A	A/C	-	1	-	HGNC	10425	-	-	-	-	-	-	-	-	-	-	-	-	-	-	-	-
Y:2726461-2726461	C	intron_variant	MODIFIER	RPS4Y1	ENSG00000129824	Transcript	ENST00000430575.1	protein_coding	-	2024-05-06	-	-	-	-	-	-	-	rs2051161390	A	A/C	-	1	cds_end_NF	HGNC	10425	-	-	-	-	-	-	-	-	-	-	-	-	-	-	-	-
Y:2726461-2726461	C	intron_variant,non_coding_transcript_variant	MODIFIER	RPS4Y1	ENSG00000129824	Transcript	ENST00000477725.1	processed_transcript	-	2024-01-02	-	-	-	-	-	-	-	rs2051161390	A	A/C	-	1	-	HGNC	10425	-	-	-	-	-	-	-	-	-	-	-	-	-	-	-	-
Y:2726461-2726461	C	intron_variant,non_coding_transcript_variant	MODIFIER	RPS4Y1	ENSG00000129824	Transcript	ENST00000515575.1	processed_transcript	-	2024-01-02	-	-	-	-	-	-	-	rs2051161390	A	A/C	-	1	-	HGNC	10425	-	-	-	-	-	-	-	-	-	-	-	-	-	-	-	-
Y:2756471-2756471	A	upstream_gene_variant	MODIFIER	HSFY3P	ENSG00000227289	Transcript	ENST00000444242.1	unprocessed_pseudogene	-	-	-	-	-	-	-	-	-	rs9785784	T	T/A	4778	-1	-	HGNC	37119	-	-	-	-	-	-	-	-	-	-	-	-	-	-	-	-
Y:2756471-2756471	A	intron_variant,non_coding_transcript_variant	MODIFIER	RPS4Y1	ENSG00000129824	Transcript	ENST00000515575.1	processed_transcript	-	2024-01-02	-	-	-	-	-	-	-	rs9785784	T	T/A	-	1	-	HGNC	10425	-	-	-	-	-	-	-	-	-	-	-	-	-	-	-	-
Y:2756471-2756471	A	regulatory_region_variant	MODIFIER	-	-	RegulatoryFeature	ENSR00001770642	enhancer	-	-	-	-	-	-	-	-	-	rs9785784	T	T/A	-	-	-	-	-	-	-	-	-	-	-	-	-	-	-	-	-	-	-	-	-
Y:2756471-2756471	A	upstream_gene_variant	MODIFIER	HSFY3P	ENSG00000227289	Transcript	ENST00000444242.1	unprocessed_pseudogene	-	-	-	-	-	-	-	-	-	rs9785784	T	T/A	4778	-1	-	HGNC	37119	-	-	-	-	-	-	-	-	-	-	-	-	-	-	-	-
Y:2756471-2756471	A	intron_variant,non_coding_transcript_variant	MODIFIER	RPS4Y1	ENSG00000129824	Transcript	ENST00000515575.1	processed_transcript	-	2024-01-02	-	-	-	-	-	-	-	rs9785784	T	T/A	-	1	-	HGNC	10425	-	-	-	-	-	-	-	-	-	-	-	-	-	-	-	-
Y:2756471-2756471	A	regulatory_region_variant	MODIFIER	-	-	RegulatoryFeature	ENSR00001770642	enhancer	-	-	-	-	-	-	-	-	-	rs9785784	T	T/A	-	-	-	-	-	-	-	-	-	-	-	-	-	-	-	-	-	-	-	-	-
Y:2756519-2756519	T	upstream_gene_variant	MODIFIER	HSFY3P	ENSG00000227289	Transcript	ENST00000444242.1	unprocessed_pseudogene	-	-	-	-	-	-	-	-	-	rs189761931	C	C/T	4826	-1	-	HGNC	37119	-	-	-	-	-	-	-	-	-	-	-	-	-	-	-	-
Y:2756519-2756519	T	intron_variant,non_coding_transcript_variant	MODIFIER	RPS4Y1	ENSG00000129824	Transcript	ENST00000515575.1	processed_transcript	-	2024-01-02	-	-	-	-	-	-	-	rs189761931	C	C/T	-	1	-	HGNC	10425	-	-	-	-	-	-	-	-	-	-	-	-	-	-	-	-
Y:2756519-2756519	T	regulatory_region_variant	MODIFIER	-	-	RegulatoryFeature	ENSR00001770642	enhancer	-	-	-	-	-	-	-	-	-	rs189761931	C	C/T	-	-	-	-	-	-	-	-	-	-	-	-	-	-	-	-	-	-	-	-	-
Y:2863213-2863213	G	non_coding_transcript_exon_variant	MODIFIER	EEF1A1P41	ENSG00000223600	Transcript	ENST00000414667.1	processed_pseudogene	2024-01-01	-	-	-	102	-	-	-	-	-	A	A/G	-	-1	-	HGNC	38799	-	-	-	-	-	-	-	-	-	-	-	-	-	-	-	-
Y:2863213-2863213	G	intron_variant,non_coding_transcript_variant	MODIFIER	ZFY-AS1	ENSG00000233070	Transcript	ENST00000417305.1	antisense	-	2024-01-02	-	-	-	-	-	-	-	-	A	A/G	-	-1	-	HGNC	38798	-	-	-	-	-	-	-	-	-	-	-	-	-	-	-	-
Y:2876657-2876657	G	intron_variant,non_coding_transcript_variant	MODIFIER	LINC00278	ENSG00000231535	Transcript	ENST00000425031.1	lincRNA	-	2024-01-03	-	-	-	-	-	-	-	-	A	A/G	-	1	-	HGNC	38712	-	-	-	-	-	-	-	-	-	-	-	-	-	-	-	-
Y:2876657-2876657	G	intron_variant,non_coding_transcript_variant	MODIFIER	LINC00278	ENSG00000231535	Transcript	ENST00000444263.1	lincRNA	-	2024-01-02	-	-	-	-	-	-	-	-	A	A/G	-	1	-	HGNC	38712	-	-	-	-	-	-	-	-	-	-	-	-	-	-	-	-
Y:2889399-2889399	T	intron_variant,non_coding_transcript_variant	MODIFIER	LINC00278	ENSG00000231535	Transcript	ENST00000425031.1	lincRNA	-	2024-01-03	-	-	-	-	-	-	-	rs541497747	C	C/T	-	1	-	HGNC	38712	-	-	-	-	-	-	-	-	-	-	-	-	-	-	-	-
Y:2889399-2889399	T	intron_variant,non_coding_transcript_variant	MODIFIER	LINC00278	ENSG00000231535	Transcript	ENST00000444263.1	lincRNA	-	2024-01-02	-	-	-	-	-	-	-	rs541497747	C	C/T	-	1	-	HGNC	38712	-	-	-	-	-	-	-	-	-	-	-	-	-	-	-	-
Y:2908582-2908582	G	intron_variant,non_coding_transcript_variant	MODIFIER	LINC00278	ENSG00000231535	Transcript	ENST00000425031.1	lincRNA	-	2024-01-03	-	-	-	-	-	-	-	-	A	A/G	-	1	-	HGNC	38712	-	-	-	-	-	-	-	-	-	-	-	-	-	-	-	-
Y:2908582-2908582	G	intron_variant,non_coding_transcript_variant	MODIFIER	LINC00278	ENSG00000231535	Transcript	ENST00000444263.1	lincRNA	-	2024-01-02	-	-	-	-	-	-	-	-	A	A/G	-	1	-	HGNC	38712	-	-	-	-	-	-	-	-	-	-	-	-	-	-	-	-
Y:2911268-2911268	G	intron_variant,non_coding_transcript_variant	MODIFIER	LINC00278	ENSG00000231535	Transcript	ENST00000425031.1	lincRNA	-	2024-01-03	-	-	-	-	-	-	-	-	A	A/G	-	1	-	HGNC	38712	-	-	-	-	-	-	-	-	-	-	-	-	-	-	-	-
Y:2911268-2911268	G	intron_variant,non_coding_transcript_variant	MODIFIER	LINC00278	ENSG00000231535	Transcript	ENST00000444263.1	lincRNA	-	2024-01-02	-	-	-	-	-	-	-	-	A	A/G	-	1	-	HGNC	38712	-	-	-	-	-	-	-	-	-	-	-	-	-	-	-	-
Y:2911268-2911268	G	regulatory_region_variant	MODIFIER	-	-	RegulatoryFeature	ENSR00002105976	enhancer	-	-	-	-	-	-	-	-	-	-	A	A/G	-	-	-	-	-	-	-	-	-	-	-	-	-	-	-	-	-	-	-	-	-
Y:2911294-2911294	G	intron_variant,non_coding_transcript_variant	MODIFIER	LINC00278	ENSG00000231535	Transcript	ENST00000425031.1	lincRNA	-	2024-01-03	-	-	-	-	-	-	-	-	A	A/G	-	1	-	HGNC	38712	-	-	-	-	-	-	-	-	-	-	-	-	-	-	-	-
Y:2911294-2911294	G	intron_variant,non_coding_transcript_variant	MODIFIER	LINC00278	ENSG00000231535	Transcript	ENST00000444263.1	lincRNA	-	2024-01-02	-	-	-	-	-	-	-	-	A	A/G	-	1	-	HGNC	38712	-	-	-	-	-	-	-	-	-	-	-	-	-	-	-	-
Y:2911294-2911294	G	regulatory_region_variant	MODIFIER	-	-	RegulatoryFeature	ENSR00002105976	enhancer	-	-	-	-	-	-	-	-	-	-	A	A/G	-	-	-	-	-	-	-	-	-	-	-	-	-	-	-	-	-	-	-	-	-
Y:3161728-3161728	T	upstream_gene_variant	MODIFIER	AGPAT5P1	ENSG00000234652	Transcript	ENST00000455855.1	processed_pseudogene	-	-	-	-	-	-	-	-	-	-	G	G/T	121	1	-	HGNC	37709	-	-	-	-	-	-	-	-	-	-	-	-	-	-	-	-
Y:3163850-3163850	C	downstream_gene_variant	MODIFIER	AGPAT5P1	ENSG00000234652	Transcript	ENST00000455855.1	processed_pseudogene	-	-	-	-	-	-	-	-	-	-	G	G/C	983	1	-	HGNC	37709	-	-	-	-	-	-	-	-	-	-	-	-	-	-	-	-
Y:3718196-3718196	T	downstream_gene_variant	MODIFIER	AC012078.2	ENSG00000218410	Transcript	ENST00000405035.1	processed_pseudogene	-	-	-	-	-	-	-	-	-	rs9650882	C	C/T	1069	-1	-	Clone_based_vega_gene	-	-	-	-	-	-	-	-	-	-	-	-	-	-	-	-	-
Y:6672593-6672593	A	intergenic_variant	MODIFIER	-	-	-	-	-	-	-	-	-	-	-	-	-	-	-	T	T/A	-	-	-	-	-	-	-	-	-	-	-	-	-	-	-	-	-	-	-	-	-
Y:6672593-6672593	A	intergenic_variant	MODIFIER	-	-	-	-	-	-	-	-	-	-	-	-	-	-	-	T	T/A	-	-	-	-	-	-	-	-	-	-	-	-	-	-	-	-	-	-	-	-	-
Y:6672617-6672617	A	intergenic_variant	MODIFIER	-	-	-	-	-	-	-	-	-	-	-	-	-	-	-	G	G/A	-	-	-	-	-	-	-	-	-	-	-	-	-	-	-	-	-	-	-	-	-
Y:6701149-6701149	T	upstream_gene_variant	MODIFIER	GOT2P5	ENSG00000233634	Transcript	ENST00000433995.1	processed_pseudogene	-	-	-	-	-	-	-	-	-	rs561289613	C	C/T	4599	1	-	HGNC	38439	-	-	-	-	-	-	0.0041	-	-	-	-	-	-	-	-	-
Y:6707890-6707890	G	downstream_gene_variant	MODIFIER	GOT2P5	ENSG00000233634	Transcript	ENST00000433995.1	processed_pseudogene	-	-	-	-	-	-	-	-	-	rs9786426	T	T/G	1597	1	-	HGNC	38439	-	-	-	-	-	-	-	-	-	-	-	-	-	-	-	-
Y:6745188-6745188	T	upstream_gene_variant	MODIFIER	AMELY	ENSG00000099721	Transcript	ENST00000215479.5	protein_coding	-	-	-	-	-	-	-	-	-	-	G	G/T	3120	-1	-	HGNC	462	-	-	-	-	-	-	-	-	-	-	-	-	-	-	-	-
Y:6745188-6745188	T	upstream_gene_variant	MODIFIER	AMELY	ENSG00000099721	Transcript	ENST00000383036.1	protein_coding	-	-	-	-	-	-	-	-	-	-	G	G/T	4539	-1	-	HGNC	462	-	-	-	-	-	-	-	-	-	-	-	-	-	-	-	-
Y:6745188-6745188	T	upstream_gene_variant	MODIFIER	AMELY	ENSG00000099721	Transcript	ENST00000383037.4	protein_coding	-	-	-	-	-	-	-	-	-	-	G	G/T	4539	-1	-	HGNC	462	-	-	-	-	-	-	-	-	-	-	-	-	-	-	-	-
Y:6746525-6746525	T	upstream_gene_variant	MODIFIER	AMELY	ENSG00000099721	Transcript	ENST00000215479.5	protein_coding	-	-	-	-	-	-	-	-	-	rs760987238	C	C/T	4457	-1	-	HGNC	462	-	-	-	-	-	-	0.0016	-	-	-	-	-	-	-	-	-
Y:6758027-6758027	G	intergenic_variant	MODIFIER	-	-	-	-	-	-	-	-	-	-	-	-	-	-	-	A	A/G	-	-	-	-	-	-	-	-	-	-	-	-	-	-	-	-	-	-	-	-	-
Y:6776860-6776860	G	upstream_gene_variant	MODIFIER	TBL1Y	ENSG00000092377	Transcript	ENST00000346432.3	protein_coding	-	-	-	-	-	-	-	-	-	-	T	T/G	1867	1	-	HGNC	18502	-	-	-	-	-	-	-	-	-	-	-	-	-	-	-	-
Y:6776860-6776860	G	upstream_gene_variant	MODIFIER	TBL1Y	ENSG00000092377	Transcript	ENST00000355162.2	protein_coding	-	-	-	-	-	-	-	-	-	-	T	T/G	1867	1	-	HGNC	18502	-	-	-	-	-	-	-	-	-	-	-	-	-	-	-	-
Y:6776860-6776860	G	upstream_gene_variant	MODIFIER	TBL1Y	ENSG00000092377	Transcript	ENST00000383032.1	protein_coding	-	-	-	-	-	-	-	-	-	-	T	T/G	1867	1	-	HGNC	18502	-	-	-	-	-	-	-	-	-	-	-	-	-	-	-	-
Y:6777037-6777037	G	upstream_gene_variant	MODIFIER	TBL1Y	ENSG00000092377	Transcript	ENST00000346432.3	protein_coding	-	-	-	-	-	-	-	-	-	-	T	T/G	1690	1	-	HGNC	18502	-	-	-	-	-	-	-	-	-	-	-	-	-	-	-	-
Y:6777037-6777037	G	upstream_gene_variant	MODIFIER	TBL1Y	ENSG00000092377	Transcript	ENST00000355162.2	protein_coding	-	-	-	-	-	-	-	-	-	-	T	T/G	1690	1	-	HGNC	18502	-	-	-	-	-	-	-	-	-	-	-	-	-	-	-	-
Y:6777037-6777037	G	upstream_gene_variant	MODIFIER	TBL1Y	ENSG00000092377	Transcript	ENST00000383032.1	protein_coding	-	-	-	-	-	-	-	-	-	-	T	T/G	1690	1	-	HGNC	18502	-	-	-	-	-	-	-	-	-	-	-	-	-	-	-	-
Y:6777226-6777226	T	upstream_gene_variant	MODIFIER	TBL1Y	ENSG00000092377	Transcript	ENST00000346432.3	protein_coding	-	-	-	-	-	-	-	-	-	-	C	C/T	1501	1	-	HGNC	18502	-	-	-	-	-	-	-	-	-	-	-	-	-	-	-	-
Y:6777226-6777226	T	upstream_gene_variant	MODIFIER	TBL1Y	ENSG00000092377	Transcript	ENST00000355162.2	protein_coding	-	-	-	-	-	-	-	-	-	-	C	C/T	1501	1	-	HGNC	18502	-	-	-	-	-	-	-	-	-	-	-	-	-	-	-	-
Y:6777226-6777226	T	upstream_gene_variant	MODIFIER	TBL1Y	ENSG00000092377	Transcript	ENST00000383032.1	protein_coding	-	-	-	-	-	-	-	-	-	-	C	C/T	1501	1	-	HGNC	18502	-	-	-	-	-	-	-	-	-	-	-	-	-	-	-	-
Y:6786347-6786347	C	intron_variant	MODIFIER	TBL1Y	ENSG00000092377	Transcript	ENST00000346432.3	protein_coding	-	2024-02-17	-	-	-	-	-	-	-	-	T	T/C	-	1	-	HGNC	18502	-	-	-	-	-	-	-	-	-	-	-	-	-	-	-	-
Y:6786347-6786347	C	intron_variant	MODIFIER	TBL1Y	ENSG00000092377	Transcript	ENST00000355162.2	protein_coding	-	2024-02-17	-	-	-	-	-	-	-	-	T	T/C	-	1	-	HGNC	18502	-	-	-	-	-	-	-	-	-	-	-	-	-	-	-	-
Y:6786347-6786347	C	intron_variant	MODIFIER	TBL1Y	ENSG00000092377	Transcript	ENST00000383032.1	protein_coding	-	2024-02-18	-	-	-	-	-	-	-	-	T	T/C	-	1	-	HGNC	18502	-	-	-	-	-	-	-	-	-	-	-	-	-	-	-	-
Y:6809226-6809226	T	intron_variant	MODIFIER	TBL1Y	ENSG00000092377	Transcript	ENST00000346432.3	protein_coding	-	2024-02-17	-	-	-	-	-	-	-	-	C	C/T	-	1	-	HGNC	18502	-	-	-	-	-	-	-	-	-	-	-	-	-	-	-	-
Y:6809226-6809226	T	intron_variant	MODIFIER	TBL1Y	ENSG00000092377	Transcript	ENST00000355162.2	protein_coding	-	2024-02-17	-	-	-	-	-	-	-	-	C	C/T	-	1	-	HGNC	18502	-	-	-	-	-	-	-	-	-	-	-	-	-	-	-	-
Y:6809226-6809226	T	intron_variant	MODIFIER	TBL1Y	ENSG00000092377	Transcript	ENST00000383032.1	protein_coding	-	2024-02-18	-	-	-	-	-	-	-	-	C	C/T	-	1	-	HGNC	18502	-	-	-	-	-	-	-	-	-	-	-	-	-	-	-	-
Y:6835967-6835967	A	intron_variant	MODIFIER	TBL1Y	ENSG00000092377	Transcript	ENST00000346432.3	protein_coding	-	2024-02-17	-	-	-	-	-	-	-	-	G	G/A	-	1	-	HGNC	18502	-	-	-	-	-	-	-	-	-	-	-	-	-	-	-	-
Y:6835967-6835967	A	intron_variant	MODIFIER	TBL1Y	ENSG00000092377	Transcript	ENST00000355162.2	protein_coding	-	2024-02-17	-	-	-	-	-	-	-	-	G	G/A	-	1	-	HGNC	18502	-	-	-	-	-	-	-	-	-	-	-	-	-	-	-	-
Y:6835967-6835967	A	intron_variant	MODIFIER	TBL1Y	ENSG00000092377	Transcript	ENST00000383032.1	protein_coding	-	2024-02-18	-	-	-	-	-	-	-	-	G	G/A	-	1	-	HGNC	18502	-	-	-	-	-	-	-	-	-	-	-	-	-	-	-	-
Y:6836660-6836660	A	intron_variant	MODIFIER	TBL1Y	ENSG00000092377	Transcript	ENST00000346432.3	protein_coding	-	2024-02-17	-	-	-	-	-	-	-	-	G	G/A	-	1	-	HGNC	18502	-	-	-	-	-	-	-	-	-	-	-	-	-	-	-	-
Y:6836660-6836660	A	intron_variant	MODIFIER	TBL1Y	ENSG00000092377	Transcript	ENST00000355162.2	protein_coding	-	2024-02-17	-	-	-	-	-	-	-	-	G	G/A	-	1	-	HGNC	18502	-	-	-	-	-	-	-	-	-	-	-	-	-	-	-	-
Y:6836660-6836660	A	intron_variant	MODIFIER	TBL1Y	ENSG00000092377	Transcript	ENST00000383032.1	protein_coding	-	2024-02-18	-	-	-	-	-	-	-	-	G	G/A	-	1	-	HGNC	18502	-	-	-	-	-	-	-	-	-	-	-	-	-	-	-	-
Y:6846563-6846563	G	intron_variant	MODIFIER	TBL1Y	ENSG00000092377	Transcript	ENST00000346432.3	protein_coding	-	2024-03-17	-	-	-	-	-	-	-	-	A	A/G	-	1	-	HGNC	18502	-	-	-	-	-	-	-	-	-	-	-	-	-	-	-	-
Y:6846563-6846563	G	intron_variant	MODIFIER	TBL1Y	ENSG00000092377	Transcript	ENST00000355162.2	protein_coding	-	2024-02-17	-	-	-	-	-	-	-	-	A	A/G	-	1	-	HGNC	18502	-	-	-	-	-	-	-	-	-	-	-	-	-	-	-	-
Y:6846563-6846563	G	intron_variant	MODIFIER	TBL1Y	ENSG00000092377	Transcript	ENST00000383032.1	protein_coding	-	2024-03-18	-	-	-	-	-	-	-	-	A	A/G	-	1	-	HGNC	18502	-	-	-	-	-	-	-	-	-	-	-	-	-	-	-	-
Y:6860805-6860805	A	intron_variant	MODIFIER	TBL1Y	ENSG00000092377	Transcript	ENST00000346432.3	protein_coding	-	2024-03-17	-	-	-	-	-	-	-	-	G	G/A	-	1	-	HGNC	18502	-	-	-	-	-	-	-	-	-	-	-	-	-	-	-	-
Y:6860805-6860805	A	intron_variant	MODIFIER	TBL1Y	ENSG00000092377	Transcript	ENST00000355162.2	protein_coding	-	2024-02-17	-	-	-	-	-	-	-	-	G	G/A	-	1	-	HGNC	18502	-	-	-	-	-	-	-	-	-	-	-	-	-	-	-	-
Y:6860805-6860805	A	intron_variant	MODIFIER	TBL1Y	ENSG00000092377	Transcript	ENST00000383032.1	protein_coding	-	2024-03-18	-	-	-	-	-	-	-	-	G	G/A	-	1	-	HGNC	18502	-	-	-	-	-	-	-	-	-	-	-	-	-	-	-	-
Y:6875785-6875785	T	intron_variant	MODIFIER	TBL1Y	ENSG00000092377	Transcript	ENST00000346432.3	protein_coding	-	2024-03-17	-	-	-	-	-	-	-	-	G	G/T	-	1	-	HGNC	18502	-	-	-	-	-	-	-	-	-	-	-	-	-	-	-	-
Y:6875785-6875785	T	intron_variant	MODIFIER	TBL1Y	ENSG00000092377	Transcript	ENST00000355162.2	protein_coding	-	2024-03-17	-	-	-	-	-	-	-	-	G	G/T	-	1	-	HGNC	18502	-	-	-	-	-	-	-	-	-	-	-	-	-	-	-	-
Y:6875785-6875785	T	intron_variant	MODIFIER	TBL1Y	ENSG00000092377	Transcript	ENST00000383032.1	protein_coding	-	2024-04-18	-	-	-	-	-	-	-	-	G	G/T	-	1	-	HGNC	18502	-	-	-	-	-	-	-	-	-	-	-	-	-	-	-	-
Y:6880772-6880772	A	intron_variant	MODIFIER	TBL1Y	ENSG00000092377	Transcript	ENST00000346432.3	protein_coding	-	2024-03-17	-	-	-	-	-	-	-	-	C	C/A	-	1	-	HGNC	18502	-	-	-	-	-	-	-	-	-	-	-	-	-	-	-	-
Y:6880772-6880772	A	intron_variant	MODIFIER	TBL1Y	ENSG00000092377	Transcript	ENST00000355162.2	protein_coding	-	2024-03-17	-	-	-	-	-	-	-	-	C	C/A	-	1	-	HGNC	18502	-	-	-	-	-	-	-	-	-	-	-	-	-	-	-	-
Y:6880772-6880772	A	intron_variant	MODIFIER	TBL1Y	ENSG00000092377	Transcript	ENST00000383032.1	protein_coding	-	2024-04-18	-	-	-	-	-	-	-	-	C	C/A	-	1	-	HGNC	18502	-	-	-	-	-	-	-	-	-	-	-	-	-	-	-	-
Y:6881039-6881039	C	intron_variant	MODIFIER	TBL1Y	ENSG00000092377	Transcript	ENST00000346432.3	protein_coding	-	2024-03-17	-	-	-	-	-	-	-	-	A	A/C	-	1	-	HGNC	18502	-	-	-	-	-	-	-	-	-	-	-	-	-	-	-	-
Y:6881039-6881039	C	intron_variant	MODIFIER	TBL1Y	ENSG00000092377	Transcript	ENST00000355162.2	protein_coding	-	2024-03-17	-	-	-	-	-	-	-	-	A	A/C	-	1	-	HGNC	18502	-	-	-	-	-	-	-	-	-	-	-	-	-	-	-	-
Y:6881039-6881039	C	intron_variant	MODIFIER	TBL1Y	ENSG00000092377	Transcript	ENST00000383032.1	protein_coding	-	2024-04-18	-	-	-	-	-	-	-	-	A	A/C	-	1	-	HGNC	18502	-	-	-	-	-	-	-	-	-	-	-	-	-	-	-	-
Y:6884999-6884999	A	intron_variant	MODIFIER	TBL1Y	ENSG00000092377	Transcript	ENST00000346432.3	protein_coding	-	2024-03-17	-	-	-	-	-	-	-	-	G	G/A	-	1	-	HGNC	18502	-	-	-	-	-	-	-	-	-	-	-	-	-	-	-	-
Y:6884999-6884999	A	intron_variant	MODIFIER	TBL1Y	ENSG00000092377	Transcript	ENST00000355162.2	protein_coding	-	2024-03-17	-	-	-	-	-	-	-	-	G	G/A	-	1	-	HGNC	18502	-	-	-	-	-	-	-	-	-	-	-	-	-	-	-	-
Y:6884999-6884999	A	intron_variant	MODIFIER	TBL1Y	ENSG00000092377	Transcript	ENST00000383032.1	protein_coding	-	2024-04-18	-	-	-	-	-	-	-	-	G	G/A	-	1	-	HGNC	18502	-	-	-	-	-	-	-	-	-	-	-	-	-	-	-	-
Y:6908261-6908261	A	intron_variant	MODIFIER	TBL1Y	ENSG00000092377	Transcript	ENST00000346432.3	protein_coding	-	2024-05-17	-	-	-	-	-	-	-	rs187335757	G	G/A	-	1	-	HGNC	18502	-	-	-	-	-	-	0.0041	-	-	-	-	-	-	-	-	-
Y:6908261-6908261	A	intron_variant	MODIFIER	TBL1Y	ENSG00000092377	Transcript	ENST00000355162.2	protein_coding	-	2024-05-17	-	-	-	-	-	-	-	rs187335757	G	G/A	-	1	-	HGNC	18502	-	-	-	-	-	-	0.0041	-	-	-	-	-	-	-	-	-
Y:6908261-6908261	A	intron_variant	MODIFIER	TBL1Y	ENSG00000092377	Transcript	ENST00000383032.1	protein_coding	-	2024-06-18	-	-	-	-	-	-	-	rs187335757	G	G/A	-	1	-	HGNC	18502	-	-	-	-	-	-	0.0041	-	-	-	-	-	-	-	-	-
Y:6932839-6932839	C	intron_variant	MODIFIER	TBL1Y	ENSG00000092377	Transcript	ENST00000346432.3	protein_coding	-	2024-07-17	-	-	-	-	-	-	-	-	G	G/C	-	1	-	HGNC	18502	-	-	-	-	-	-	-	-	-	-	-	-	-	-	-	-
Y:6932839-6932839	C	intron_variant	MODIFIER	TBL1Y	ENSG00000092377	Transcript	ENST00000355162.2	protein_coding	-	2024-07-17	-	-	-	-	-	-	-	-	G	G/C	-	1	-	HGNC	18502	-	-	-	-	-	-	-	-	-	-	-	-	-	-	-	-
Y:6932839-6932839	C	intron_variant	MODIFIER	TBL1Y	ENSG00000092377	Transcript	ENST00000383032.1	protein_coding	-	2024-08-18	-	-	-	-	-	-	-	-	G	G/C	-	1	-	HGNC	18502	-	-	-	-	-	-	-	-	-	-	-	-	-	-	-	-
Y:6936908-6936908	T	intron_variant	MODIFIER	TBL1Y	ENSG00000092377	Transcript	ENST00000346432.3	protein_coding	-	2024-07-17	-	-	-	-	-	-	-	-	C	C/T	-	1	-	HGNC	18502	-	-	-	-	-	-	-	-	-	-	-	-	-	-	-	-
Y:6936908-6936908	T	intron_variant	MODIFIER	TBL1Y	ENSG00000092377	Transcript	ENST00000355162.2	protein_coding	-	2024-07-17	-	-	-	-	-	-	-	-	C	C/T	-	1	-	HGNC	18502	-	-	-	-	-	-	-	-	-	-	-	-	-	-	-	-
Y:6936908-6936908	T	intron_variant	MODIFIER	TBL1Y	ENSG00000092377	Transcript	ENST00000383032.1	protein_coding	-	2024-08-18	-	-	-	-	-	-	-	-	C	C/T	-	1	-	HGNC	18502	-	-	-	-	-	-	-	-	-	-	-	-	-	-	-	-
Y:6941218-6941218	G	intron_variant	MODIFIER	TBL1Y	ENSG00000092377	Transcript	ENST00000346432.3	protein_coding	-	2024-11-17	-	-	-	-	-	-	-	rs9306845	A	A/G	-	1	-	HGNC	18502	-	-	-	-	-	-	0.3114	-	-	-	24312118	-	-	-	-	-
Y:6941218-6941218	G	intron_variant	MODIFIER	TBL1Y	ENSG00000092377	Transcript	ENST00000355162.2	protein_coding	-	2024-11-17	-	-	-	-	-	-	-	rs9306845	A	A/G	-	1	-	HGNC	18502	-	-	-	-	-	-	0.3114	-	-	-	24312118	-	-	-	-	-
Y:6941218-6941218	G	intron_variant	MODIFIER	TBL1Y	ENSG00000092377	Transcript	ENST00000383032.1	protein_coding	-	2024-12-18	-	-	-	-	-	-	-	rs9306845	A	A/G	-	1	-	HGNC	18502	-	-	-	-	-	-	0.3114	-	-	-	24312118	-	-	-	-	-
Y:6963364-6963364	T	downstream_gene_variant	MODIFIER	TBL1Y	ENSG00000092377	Transcript	ENST00000346432.3	protein_coding	-	-	-	-	-	-	-	-	-	-	C	C/T	3640	1	-	HGNC	18502	-	-	-	-	-	-	-	-	-	-	-	-	-	-	-	-
Y:6963364-6963364	T	downstream_gene_variant	MODIFIER	TBL1Y	ENSG00000092377	Transcript	ENST00000355162.2	protein_coding	-	-	-	-	-	-	-	-	-	-	C	C/T	3640	1	-	HGNC	18502	-	-	-	-	-	-	-	-	-	-	-	-	-	-	-	-
Y:6963364-6963364	T	downstream_gene_variant	MODIFIER	TBL1Y	ENSG00000092377	Transcript	ENST00000383032.1	protein_coding	-	-	-	-	-	-	-	-	-	-	C	C/T	3640	1	-	HGNC	18502	-	-	-	-	-	-	-	-	-	-	-	-	-	-	-	-
Y:6965205-6965205	A	downstream_gene_variant	MODIFIER	GPR143P	ENSG00000232583	Transcript	ENST00000434155.1	unprocessed_pseudogene	-	-	-	-	-	-	-	-	-	rs570510876	G	G/A	3569	-1	-	HGNC	18499	-	-	-	-	-	-	-	-	-	-	-	-	-	-	-	-
Y:6969498-6969498	C	intron_variant,non_coding_transcript_variant	MODIFIER	GPR143P	ENSG00000232583	Transcript	ENST00000434155.1	unprocessed_pseudogene	-	2024-01-01	-	-	-	-	-	-	-	-	T	T/C	-	-1	-	HGNC	18499	-	-	-	-	-	-	-	-	-	-	-	-	-	-	-	-
Y:6985106-6985106	C	intergenic_variant	MODIFIER	-	-	-	-	-	-	-	-	-	-	-	-	-	-	-	T	T/C	-	-	-	-	-	-	-	-	-	-	-	-	-	-	-	-	-	-	-	-	-
Y:6993202-6993202	C	intergenic_variant	MODIFIER	-	-	-	-	-	-	-	-	-	-	-	-	-	-	rs549730568	T	T/C	-	-	-	-	-	-	-	-	-	-	-	0.0041	-	-	-	-	-	-	-	-	-
Y:7012508-7012508	T	intergenic_variant	MODIFIER	-	-	-	-	-	-	-	-	-	-	-	-	-	-	rs780129406	C	C/T	-	-	-	-	-	-	-	-	-	-	-	0.0049	-	-	-	-	-	-	-	-	-
Y:7018582-7018582	C	intergenic_variant	MODIFIER	-	-	-	-	-	-	-	-	-	-	-	-	-	-	-	G	G/C	-	-	-	-	-	-	-	-	-	-	-	-	-	-	-	-	-	-	-	-	-
Y:7046821-7046821	C	intergenic_variant	MODIFIER	-	-	-	-	-	-	-	-	-	-	-	-	-	-	rs962981085	G	G/C	-	-	-	-	-	-	-	-	-	-	-	-	-	-	-	-	-	-	-	-	-
Y:7064886-7064886	T	intergenic_variant	MODIFIER	-	-	-	-	-	-	-	-	-	-	-	-	-	-	rs749423128	A	A/T	-	-	-	-	-	-	-	-	-	-	-	0.0016	-	-	-	-	-	-	-	-	-
Y:7064886-7064886	T	intergenic_variant	MODIFIER	-	-	-	-	-	-	-	-	-	-	-	-	-	-	rs749423128	A	A/T	-	-	-	-	-	-	-	-	-	-	-	0.0016	-	-	-	-	-	-	-	-	-
Y:7067617-7067617	G	intergenic_variant	MODIFIER	-	-	-	-	-	-	-	-	-	-	-	-	-	-	-	T	T/G	-	-	-	-	-	-	-	-	-	-	-	-	-	-	-	-	-	-	-	-	-
Y:7071083-7071083	A	intergenic_variant	MODIFIER	-	-	-	-	-	-	-	-	-	-	-	-	-	-	-	G	G/A	-	-	-	-	-	-	-	-	-	-	-	-	-	-	-	-	-	-	-	-	-
Y:7073422-7073422	A	intergenic_variant	MODIFIER	-	-	-	-	-	-	-	-	-	-	-	-	-	-	-	G	G/A	-	-	-	-	-	-	-	-	-	-	-	-	-	-	-	-	-	-	-	-	-
Y:7073423-7073423	G	intergenic_variant	MODIFIER	-	-	-	-	-	-	-	-	-	-	-	-	-	-	rs3096835	A	A/G	-	-	-	-	-	-	-	-	-	-	-	0.8273	-	-	-	-	-	-	-	-	-
Y:7171532-7171532	G	intron_variant,non_coding_transcript_variant	MODIFIER	PRKY	ENSG00000099725	Transcript	ENST00000362758.5	transcribed_unprocessed_pseudogene	-	2024-01-05	-	-	-	-	-	-	-	rs576958788	T	T/G	-	1	-	HGNC	9444	-	-	-	-	-	-	0.0041	-	-	-	-	-	-	-	-	-
Y:7171532-7171532	G	intron_variant,non_coding_transcript_variant	MODIFIER	PRKY	ENSG00000099725	Transcript	ENST00000528056.1	processed_transcript	-	2024-01-07	-	-	-	-	-	-	-	rs576958788	T	T/G	-	1	-	HGNC	9444	-	-	-	-	-	-	0.0041	-	-	-	-	-	-	-	-	-
Y:7171532-7171532	G	intron_variant,non_coding_transcript_variant	MODIFIER	PRKY	ENSG00000099725	Transcript	ENST00000533551.1	transcribed_unprocessed_pseudogene	-	2024-01-06	-	-	-	-	-	-	-	rs576958788	T	T/G	-	1	-	HGNC	9444	-	-	-	-	-	-	0.0041	-	-	-	-	-	-	-	-	-
Y:7173143-7173143	G	intron_variant,non_coding_transcript_variant	MODIFIER	PRKY	ENSG00000099725	Transcript	ENST00000362758.5	transcribed_unprocessed_pseudogene	-	2024-02-05	-	-	-	-	-	-	-	rs9786714	A	A/G	-	1	-	HGNC	9444	-	-	-	-	-	-	0.3771	-	-	-	24817545	-	-	-	-	-
Y:7173143-7173143	G	intron_variant,non_coding_transcript_variant	MODIFIER	PRKY	ENSG00000099725	Transcript	ENST00000528056.1	processed_transcript	-	2024-02-07	-	-	-	-	-	-	-	rs9786714	A	A/G	-	1	-	HGNC	9444	-	-	-	-	-	-	0.3771	-	-	-	24817545	-	-	-	-	-
Y:7173143-7173143	G	intron_variant,non_coding_transcript_variant	MODIFIER	PRKY	ENSG00000099725	Transcript	ENST00000533551.1	transcribed_unprocessed_pseudogene	-	2024-02-06	-	-	-	-	-	-	-	rs9786714	A	A/G	-	1	-	HGNC	9444	-	-	-	-	-	-	0.3771	-	-	-	24817545	-	-	-	-	-
Y:7203213-7203213	A	intron_variant,non_coding_transcript_variant	MODIFIER	PRKY	ENSG00000099725	Transcript	ENST00000362758.5	transcribed_unprocessed_pseudogene	-	2024-03-05	-	-	-	-	-	-	-	-	G	G/A	-	1	-	HGNC	9444	-	-	-	-	-	-	-	-	-	-	-	-	-	-	-	-
Y:7203213-7203213	A	intron_variant,non_coding_transcript_variant	MODIFIER	PRKY	ENSG00000099725	Transcript	ENST00000472666.1	processed_transcript	-	2024-01-02	-	-	-	-	-	-	-	-	G	G/A	-	1	-	HGNC	9444	-	-	-	-	-	-	-	-	-	-	-	-	-	-	-	-
Y:7203213-7203213	A	intron_variant,non_coding_transcript_variant	MODIFIER	PRKY	ENSG00000099725	Transcript	ENST00000528056.1	processed_transcript	-	2024-03-07	-	-	-	-	-	-	-	-	G	G/A	-	1	-	HGNC	9444	-	-	-	-	-	-	-	-	-	-	-	-	-	-	-	-
Y:7203213-7203213	A	intron_variant,non_coding_transcript_variant	MODIFIER	PRKY	ENSG00000099725	Transcript	ENST00000533551.1	transcribed_unprocessed_pseudogene	-	2024-03-06	-	-	-	-	-	-	-	-	G	G/A	-	1	-	HGNC	9444	-	-	-	-	-	-	-	-	-	-	-	-	-	-	-	-
Y:7206843-7206843	T	intron_variant,non_coding_transcript_variant	MODIFIER	PRKY	ENSG00000099725	Transcript	ENST00000362758.5	transcribed_unprocessed_pseudogene	-	2024-03-05	-	-	-	-	-	-	-	-	C	C/T	-	1	-	HGNC	9444	-	-	-	-	-	-	-	-	-	-	-	-	-	-	-	-
Y:7206843-7206843	T	intron_variant,non_coding_transcript_variant	MODIFIER	PRKY	ENSG00000099725	Transcript	ENST00000472666.1	processed_transcript	-	2024-01-02	-	-	-	-	-	-	-	-	C	C/T	-	1	-	HGNC	9444	-	-	-	-	-	-	-	-	-	-	-	-	-	-	-	-
Y:7206843-7206843	T	upstream_gene_variant	MODIFIER	Y_RNA	ENSG00000251996	Transcript	ENST00000516187.1	misc_RNA	-	-	-	-	-	-	-	-	-	-	C	C/T	2729	1	-	RFAM	-	-	-	-	-	-	-	-	-	-	-	-	-	-	-	-	-
Y:7206843-7206843	T	intron_variant,non_coding_transcript_variant	MODIFIER	PRKY	ENSG00000099725	Transcript	ENST00000528056.1	processed_transcript	-	2024-03-07	-	-	-	-	-	-	-	-	C	C/T	-	1	-	HGNC	9444	-	-	-	-	-	-	-	-	-	-	-	-	-	-	-	-
Y:7206843-7206843	T	intron_variant,non_coding_transcript_variant	MODIFIER	PRKY	ENSG00000099725	Transcript	ENST00000533551.1	transcribed_unprocessed_pseudogene	-	2024-03-06	-	-	-	-	-	-	-	-	C	C/T	-	1	-	HGNC	9444	-	-	-	-	-	-	-	-	-	-	-	-	-	-	-	-
Y:7206843-7206843	T	regulatory_region_variant	MODIFIER	-	-	RegulatoryFeature	ENSR00001489626	enhancer	-	-	-	-	-	-	-	-	-	-	C	C/T	-	-	-	-	-	-	-	-	-	-	-	-	-	-	-	-	-	-	-	-	-
Y:7208109-7208109	T	intron_variant,non_coding_transcript_variant	MODIFIER	PRKY	ENSG00000099725	Transcript	ENST00000362758.5	transcribed_unprocessed_pseudogene	-	2024-03-05	-	-	-	-	-	-	-	-	C	C/T	-	1	-	HGNC	9444	-	-	-	-	-	-	-	-	-	-	-	-	-	-	-	-
Y:7208109-7208109	T	intron_variant,non_coding_transcript_variant	MODIFIER	PRKY	ENSG00000099725	Transcript	ENST00000472666.1	processed_transcript	-	2024-01-02	-	-	-	-	-	-	-	-	C	C/T	-	1	-	HGNC	9444	-	-	-	-	-	-	-	-	-	-	-	-	-	-	-	-
Y:7208109-7208109	T	upstream_gene_variant	MODIFIER	Y_RNA	ENSG00000251996	Transcript	ENST00000516187.1	misc_RNA	-	-	-	-	-	-	-	-	-	-	C	C/T	1463	1	-	RFAM	-	-	-	-	-	-	-	-	-	-	-	-	-	-	-	-	-
Y:7208109-7208109	T	intron_variant,non_coding_transcript_variant	MODIFIER	PRKY	ENSG00000099725	Transcript	ENST00000528056.1	processed_transcript	-	2024-03-07	-	-	-	-	-	-	-	-	C	C/T	-	1	-	HGNC	9444	-	-	-	-	-	-	-	-	-	-	-	-	-	-	-	-
Y:7208109-7208109	T	intron_variant,non_coding_transcript_variant	MODIFIER	PRKY	ENSG00000099725	Transcript	ENST00000533551.1	transcribed_unprocessed_pseudogene	-	2024-03-06	-	-	-	-	-	-	-	-	C	C/T	-	1	-	HGNC	9444	-	-	-	-	-	-	-	-	-	-	-	-	-	-	-	-
Y:7208109-7208109	T	regulatory_region_variant	MODIFIER	-	-	RegulatoryFeature	ENSR00001489626	enhancer	-	-	-	-	-	-	-	-	-	-	C	C/T	-	-	-	-	-	-	-	-	-	-	-	-	-	-	-	-	-	-	-	-	-
Y:7220727-7220727	A	intron_variant,non_coding_transcript_variant	MODIFIER	PRKY	ENSG00000099725	Transcript	ENST00000362758.5	transcribed_unprocessed_pseudogene	-	2024-04-05	-	-	-	-	-	-	-	rs9786755	G	G/A	-	1	-	HGNC	9444	-	-	-	-	-	-	0.8273	-	-	-	-	-	-	-	-	-
Y:7220727-7220727	A	intron_variant,non_coding_transcript_variant	MODIFIER	PRKY	ENSG00000099725	Transcript	ENST00000472666.1	processed_transcript	-	2024-02-02	-	-	-	-	-	-	-	rs9786755	G	G/A	-	1	-	HGNC	9444	-	-	-	-	-	-	0.8273	-	-	-	-	-	-	-	-	-
Y:7220727-7220727	A	intron_variant,non_coding_transcript_variant	MODIFIER	PRKY	ENSG00000099725	Transcript	ENST00000528056.1	processed_transcript	-	2024-04-07	-	-	-	-	-	-	-	rs9786755	G	G/A	-	1	-	HGNC	9444	-	-	-	-	-	-	0.8273	-	-	-	-	-	-	-	-	-
Y:7220727-7220727	A	intron_variant,non_coding_transcript_variant	MODIFIER	PRKY	ENSG00000099725	Transcript	ENST00000533551.1	transcribed_unprocessed_pseudogene	-	2024-04-06	-	-	-	-	-	-	-	rs9786755	G	G/A	-	1	-	HGNC	9444	-	-	-	-	-	-	0.8273	-	-	-	-	-	-	-	-	-
Y:7227981-7227981	T	intron_variant,non_coding_transcript_variant	MODIFIER	PRKY	ENSG00000099725	Transcript	ENST00000362758.5	transcribed_unprocessed_pseudogene	-	2024-05-05	-	-	-	-	-	-	-	-	G	G/T	-	1	-	HGNC	9444	-	-	-	-	-	-	-	-	-	-	-	-	-	-	-	-
Y:7227981-7227981	T	downstream_gene_variant	MODIFIER	PRKY	ENSG00000099725	Transcript	ENST00000472666.1	processed_transcript	-	-	-	-	-	-	-	-	-	-	G	G/T	3717	1	-	HGNC	9444	-	-	-	-	-	-	-	-	-	-	-	-	-	-	-	-
Y:7227981-7227981	T	intron_variant,non_coding_transcript_variant	MODIFIER	PRKY	ENSG00000099725	Transcript	ENST00000528056.1	processed_transcript	-	2024-05-07	-	-	-	-	-	-	-	-	G	G/T	-	1	-	HGNC	9444	-	-	-	-	-	-	-	-	-	-	-	-	-	-	-	-
Y:7227981-7227981	T	intron_variant,non_coding_transcript_variant	MODIFIER	PRKY	ENSG00000099725	Transcript	ENST00000533551.1	transcribed_unprocessed_pseudogene	-	2024-05-06	-	-	-	-	-	-	-	-	G	G/T	-	1	-	HGNC	9444	-	-	-	-	-	-	-	-	-	-	-	-	-	-	-	-
Y:7329534-7329534	A	intergenic_variant	MODIFIER	-	-	-	-	-	-	-	-	-	-	-	-	-	-	rs1312198410	G	G/A	-	-	-	-	-	-	-	-	-	-	-	-	-	-	-	-	-	-	-	-	-
Y:7361643-7361643	T	intergenic_variant	MODIFIER	-	-	-	-	-	-	-	-	-	-	-	-	-	-	-	G	G/T	-	-	-	-	-	-	-	-	-	-	-	-	-	-	-	-	-	-	-	-	-
Y:7386706-7386706	G	intergenic_variant	MODIFIER	-	-	-	-	-	-	-	-	-	-	-	-	-	-	rs1413836643	A	A/G	-	-	-	-	-	-	-	-	-	-	-	-	-	-	-	-	-	-	-	-	-
Y:7404182-7404182	A	intergenic_variant	MODIFIER	-	-	-	-	-	-	-	-	-	-	-	-	-	-	-	G	G/A	-	-	-	-	-	-	-	-	-	-	-	-	-	-	-	-	-	-	-	-	-
Y:7416169-7416169	T	intergenic_variant	MODIFIER	-	-	-	-	-	-	-	-	-	-	-	-	-	-	rs113850291	C	C/T	-	-	-	-	-	-	-	-	-	-	-	0.0097	-	-	-	-	-	-	-	-	-
Y:7433700-7433700	C	intergenic_variant	MODIFIER	-	-	-	-	-	-	-	-	-	-	-	-	-	-	-	G	G/C	-	-	-	-	-	-	-	-	-	-	-	-	-	-	-	-	-	-	-	-	-
Y:7527005-7527005	T	intergenic_variant	MODIFIER	-	-	-	-	-	-	-	-	-	-	-	-	-	-	-	C	C/T	-	-	-	-	-	-	-	-	-	-	-	-	-	-	-	-	-	-	-	-	-
Y:7533511-7533511	G	intergenic_variant	MODIFIER	-	-	-	-	-	-	-	-	-	-	-	-	-	-	rs112834227	A	A/G	-	-	-	-	-	-	-	-	-	-	-	0.0097	-	-	-	-	-	-	-	-	-
Y:7547888-7547888	A	intron_variant,non_coding_transcript_variant	MODIFIER	AC007274.2	ENSG00000223422	Transcript	ENST00000439805.1	unprocessed_pseudogene	-	2024-01-04	-	-	-	-	-	-	-	-	G	G/A	-	1	-	Clone_based_vega_gene	-	-	-	-	-	-	-	-	-	-	-	-	-	-	-	-	-
Y:7547888-7547888	A	upstream_gene_variant	MODIFIER	RBMY2HP	ENSG00000238073	Transcript	ENST00000457961.1	unprocessed_pseudogene	-	-	-	-	-	-	-	-	-	-	G	G/A	3823	-1	-	HGNC	23893	-	-	-	-	-	-	-	-	-	-	-	-	-	-	-	-
Y:7548671-7548671	C	intron_variant,non_coding_transcript_variant	MODIFIER	AC007274.2	ENSG00000223422	Transcript	ENST00000439805.1	unprocessed_pseudogene	-	2024-03-04	-	-	-	-	-	-	-	rs1442840490	T	T/C	-	1	-	Clone_based_vega_gene	-	-	-	-	-	-	-	-	-	-	-	-	-	-	-	-	-
Y:7548671-7548671	C	upstream_gene_variant	MODIFIER	RBMY2HP	ENSG00000238073	Transcript	ENST00000457961.1	unprocessed_pseudogene	-	-	-	-	-	-	-	-	-	rs1442840490	T	T/C	4606	-1	-	HGNC	23893	-	-	-	-	-	-	-	-	-	-	-	-	-	-	-	-
Y:7555635-7555635	A	downstream_gene_variant	MODIFIER	TSPY12P	ENSG00000236435	Transcript	ENST00000421279.1	unprocessed_pseudogene	-	-	-	-	-	-	-	-	-	-	G	G/A	145	-1	-	HGNC	23904	-	-	-	-	-	-	-	-	-	-	-	-	-	-	-	-
Y:7555635-7555635	A	upstream_gene_variant	MODIFIER	AC007274.5	ENSG00000236690	Transcript	ENST00000421675.1	unprocessed_pseudogene	-	-	-	-	-	-	-	-	-	-	G	G/A	2917	1	-	Clone_based_vega_gene	-	-	-	-	-	-	-	-	-	-	-	-	-	-	-	-	-
Y:7558080-7558080	T	upstream_gene_variant	MODIFIER	TSPY12P	ENSG00000236435	Transcript	ENST00000421279.1	unprocessed_pseudogene	-	-	-	-	-	-	-	-	-	-	C	C/T	491	-1	-	HGNC	23904	-	-	-	-	-	-	-	-	-	-	-	-	-	-	-	-
Y:7558080-7558080	T	upstream_gene_variant	MODIFIER	AC007274.5	ENSG00000236690	Transcript	ENST00000421675.1	unprocessed_pseudogene	-	-	-	-	-	-	-	-	-	-	C	C/T	472	1	-	Clone_based_vega_gene	-	-	-	-	-	-	-	-	-	-	-	-	-	-	-	-	-
Y:7581712-7581712	A	intron_variant,non_coding_transcript_variant	MODIFIER	RFTN1P1	ENSG00000234795	Transcript	ENST00000455527.1	transcribed_unprocessed_pseudogene	-	2024-04-04	-	-	-	-	-	-	-	-	G	G/A	-	-1	-	HGNC	23971	-	-	-	-	-	-	-	-	-	-	-	-	-	-	-	-
Y:7582214-7582214	A	intron_variant,non_coding_transcript_variant	MODIFIER	RFTN1P1	ENSG00000234795	Transcript	ENST00000455527.1	transcribed_unprocessed_pseudogene	-	2024-04-04	-	-	-	-	-	-	-	-	G	G/A	-	-1	-	HGNC	23971	-	-	-	-	-	-	-	-	-	-	-	-	-	-	-	-
Y:7585200-7585200	G	intron_variant,non_coding_transcript_variant	MODIFIER	RFTN1P1	ENSG00000234795	Transcript	ENST00000455527.1	transcribed_unprocessed_pseudogene	-	2024-04-04	-	-	-	-	-	-	-	-	A	A/G	-	-1	-	HGNC	23971	-	-	-	-	-	-	-	-	-	-	-	-	-	-	-	-
Y:7590048-7590048	C	non_coding_transcript_exon_variant	MODIFIER	RFTN1P1	ENSG00000234795	Transcript	ENST00000455527.1	transcribed_unprocessed_pseudogene	2024-04-05	-	-	-	732	-	-	-	-	rs1286400570	T	T/C	-	-1	-	HGNC	23971	-	-	-	-	-	-	-	-	-	-	-	-	-	-	-	-
Y:7607677-7607677	T	downstream_gene_variant	MODIFIER	RFTN1P1	ENSG00000234795	Transcript	ENST00000442584.2	processed_transcript	-	-	-	-	-	-	-	-	-	-	C	C/T	2959	-1	-	HGNC	23971	-	-	-	-	-	-	-	-	-	-	-	-	-	-	-	-
Y:7607677-7607677	T	intron_variant,non_coding_transcript_variant	MODIFIER	RFTN1P1	ENSG00000234795	Transcript	ENST00000455527.1	transcribed_unprocessed_pseudogene	-	2024-02-04	-	-	-	-	-	-	-	-	C	C/T	-	-1	-	HGNC	23971	-	-	-	-	-	-	-	-	-	-	-	-	-	-	-	-
Y:7609713-7609713	T	downstream_gene_variant	MODIFIER	RFTN1P1	ENSG00000234795	Transcript	ENST00000442584.2	processed_transcript	-	-	-	-	-	-	-	-	-	rs957792687	C	C/T	923	-1	-	HGNC	23971	-	-	-	-	-	-	-	-	-	-	-	-	-	-	-	-
Y:7609713-7609713	T	intron_variant,non_coding_transcript_variant	MODIFIER	RFTN1P1	ENSG00000234795	Transcript	ENST00000455527.1	transcribed_unprocessed_pseudogene	-	2024-02-04	-	-	-	-	-	-	-	rs957792687	C	C/T	-	-1	-	HGNC	23971	-	-	-	-	-	-	-	-	-	-	-	-	-	-	-	-
Y:7628761-7628761	T	intron_variant,non_coding_transcript_variant	MODIFIER	RFTN1P1	ENSG00000234795	Transcript	ENST00000442584.2	processed_transcript	-	2024-04-04	-	-	-	-	-	-	-	rs2014222074	C	C/T	-	-1	-	HGNC	23971	-	-	-	-	-	-	-	-	-	-	-	-	-	-	-	-
Y:7628761-7628761	T	intron_variant,non_coding_transcript_variant	MODIFIER	RFTN1P1	ENSG00000234795	Transcript	ENST00000455527.1	transcribed_unprocessed_pseudogene	-	2024-01-04	-	-	-	-	-	-	-	rs2014222074	C	C/T	-	-1	-	HGNC	23971	-	-	-	-	-	-	-	-	-	-	-	-	-	-	-	-
Y:7636739-7636739	T	intron_variant,non_coding_transcript_variant	MODIFIER	RFTN1P1	ENSG00000234795	Transcript	ENST00000442584.2	processed_transcript	-	2024-04-04	-	-	-	-	-	-	-	rs1186324227	C	C/T	-	-1	-	HGNC	23971	-	-	-	-	-	-	-	-	-	-	-	-	-	-	-	-
Y:7636739-7636739	T	intron_variant,non_coding_transcript_variant	MODIFIER	RFTN1P1	ENSG00000234795	Transcript	ENST00000455527.1	transcribed_unprocessed_pseudogene	-	2024-01-04	-	-	-	-	-	-	-	rs1186324227	C	C/T	-	-1	-	HGNC	23971	-	-	-	-	-	-	-	-	-	-	-	-	-	-	-	-
Y:7657492-7657492	T	intron_variant,non_coding_transcript_variant	MODIFIER	RFTN1P1	ENSG00000234795	Transcript	ENST00000442584.2	processed_transcript	-	2024-02-04	-	-	-	-	-	-	-	-	C	C/T	-	-1	-	HGNC	23971	-	-	-	-	-	-	-	-	-	-	-	-	-	-	-	-
Y:7658712-7658712	C	intron_variant,non_coding_transcript_variant	MODIFIER	RFTN1P1	ENSG00000234795	Transcript	ENST00000442584.2	processed_transcript	-	2024-02-04	-	-	-	-	-	-	-	rs184836128	T	T/C	-	-1	-	HGNC	23971	-	-	-	-	-	-	0.0016	-	-	-	-	-	-	-	-	-
Y:7667134-7667134	T	intron_variant,non_coding_transcript_variant	MODIFIER	RFTN1P1	ENSG00000234795	Transcript	ENST00000442584.2	processed_transcript	-	2024-02-04	-	-	-	-	-	-	-	-	C	C/T	-	-1	-	HGNC	23971	-	-	-	-	-	-	-	-	-	-	-	-	-	-	-	-
Y:7671634-7671634	T	upstream_gene_variant	MODIFIER	TTTY12	ENSG00000237048	Transcript	ENST00000413466.2	lincRNA	-	-	-	-	-	-	-	-	-	-	C	C/T	1331	1	-	HGNC	18493	-	-	-	-	-	-	-	-	-	-	-	-	-	-	-	-
Y:7671634-7671634	T	intron_variant,non_coding_transcript_variant	MODIFIER	RFTN1P1	ENSG00000234795	Transcript	ENST00000442584.2	processed_transcript	-	2024-02-04	-	-	-	-	-	-	-	-	C	C/T	-	-1	-	HGNC	23971	-	-	-	-	-	-	-	-	-	-	-	-	-	-	-	-
Y:7677676-7677676	G	intron_variant,non_coding_transcript_variant	MODIFIER	TTTY12	ENSG00000237048	Transcript	ENST00000413466.2	lincRNA	-	2024-01-01	-	-	-	-	-	-	-	-	T	T/G	-	1	-	HGNC	18493	-	-	-	-	-	-	-	-	-	-	-	-	-	-	-	-
Y:7677676-7677676	G	upstream_gene_variant	MODIFIER	RFTN1P1	ENSG00000234795	Transcript	ENST00000442584.2	processed_transcript	-	-	-	-	-	-	-	-	-	-	T	T/G	374	-1	-	HGNC	23971	-	-	-	-	-	-	-	-	-	-	-	-	-	-	-	-
Y:7683229-7683229	G	downstream_gene_variant	MODIFIER	TTTY12	ENSG00000237048	Transcript	ENST00000413466.2	lincRNA	-	-	-	-	-	-	-	-	-	-	T	T/G	4505	1	-	HGNC	18493	-	-	-	-	-	-	-	-	-	-	-	-	-	-	-	-
Y:7684725-7684725	T	intergenic_variant	MODIFIER	-	-	-	-	-	-	-	-	-	-	-	-	-	-	-	G	G/T	-	-	-	-	-	-	-	-	-	-	-	-	-	-	-	-	-	-	-	-	-
Y:7687467-7687467	A	intergenic_variant	MODIFIER	-	-	-	-	-	-	-	-	-	-	-	-	-	-	-	C	C/A	-	-	-	-	-	-	-	-	-	-	-	-	-	-	-	-	-	-	-	-	-
Y:7691147-7691147	A	intergenic_variant	MODIFIER	-	-	-	-	-	-	-	-	-	-	-	-	-	-	-	C	C/A	-	-	-	-	-	-	-	-	-	-	-	-	-	-	-	-	-	-	-	-	-
Y:7707388-7707388	T	intergenic_variant	MODIFIER	-	-	-	-	-	-	-	-	-	-	-	-	-	-	rs113145208	G	G/T	-	-	-	-	-	-	-	-	-	-	-	0.0097	-	-	-	-	-	-	-	-	-
Y:7717123-7717123	C	downstream_gene_variant	MODIFIER	ZNF92P1Y	ENSG00000215603	Transcript	ENST00000415010.1	processed_pseudogene	-	-	-	-	-	-	-	-	-	-	T	T/C	4604	-1	-	HGNC	39553	-	-	-	-	-	-	-	-	-	-	-	-	-	-	-	-
Y:7719059-7719059	A	downstream_gene_variant	MODIFIER	ZNF92P1Y	ENSG00000215603	Transcript	ENST00000415010.1	processed_pseudogene	-	-	-	-	-	-	-	-	-	-	G	G/A	2668	-1	-	HGNC	39553	-	-	-	-	-	-	-	-	-	-	-	-	-	-	-	-
Y:7726612-7726612	T	upstream_gene_variant	MODIFIER	ZNF92P1Y	ENSG00000215603	Transcript	ENST00000415010.1	processed_pseudogene	-	-	-	-	-	-	-	-	-	-	C	C/T	3695	-1	-	HGNC	39553	-	-	-	-	-	-	-	-	-	-	-	-	-	-	-	-
Y:7740081-7740081	G	intergenic_variant	MODIFIER	-	-	-	-	-	-	-	-	-	-	-	-	-	-	rs111536930	A	A/G	-	-	-	-	-	-	-	-	-	-	-	0.0097	-	-	-	-	-	-	-	-	-
Y:7740847-7740847	A	intergenic_variant	MODIFIER	-	-	-	-	-	-	-	-	-	-	-	-	-	-	-	G	G/A	-	-	-	-	-	-	-	-	-	-	-	-	-	-	-	-	-	-	-	-	-
Y:7744326-7744326	G	intergenic_variant	MODIFIER	-	-	-	-	-	-	-	-	-	-	-	-	-	-	-	A	A/G	-	-	-	-	-	-	-	-	-	-	-	-	-	-	-	-	-	-	-	-	-
Y:7762039-7762039	C	intergenic_variant	MODIFIER	-	-	-	-	-	-	-	-	-	-	-	-	-	-	-	A	A/C	-	-	-	-	-	-	-	-	-	-	-	-	-	-	-	-	-	-	-	-	-
Y:7775063-7775063	T	intergenic_variant	MODIFIER	-	-	-	-	-	-	-	-	-	-	-	-	-	-	-	G	G/T	-	-	-	-	-	-	-	-	-	-	-	-	-	-	-	-	-	-	-	-	-
Y:7779577-7779577	A	downstream_gene_variant	MODIFIER	ZNF736P8Y	ENSG00000244246	Transcript	ENST00000451913.1	processed_pseudogene	-	-	-	-	-	-	-	-	-	-	G	G/A	1886	-1	-	HGNC	38406	-	-	-	-	-	-	-	-	-	-	-	-	-	-	-	-
Y:7782024-7782024	T	non_coding_transcript_exon_variant	MODIFIER	ZNF736P8Y	ENSG00000244246	Transcript	ENST00000451913.1	processed_pseudogene	2024-01-01	-	-	-	108	-	-	-	-	-	C	C/T	-	-1	-	HGNC	38406	-	-	-	-	-	-	-	-	-	-	-	-	-	-	-	-
Y:7788333-7788333	A	intergenic_variant	MODIFIER	-	-	-	-	-	-	-	-	-	-	-	-	-	-	-	G	G/A	-	-	-	-	-	-	-	-	-	-	-	-	-	-	-	-	-	-	-	-	-
Y:7788606-7788606	T	intergenic_variant	MODIFIER	-	-	-	-	-	-	-	-	-	-	-	-	-	-	-	C	C/T	-	-	-	-	-	-	-	-	-	-	-	-	-	-	-	-	-	-	-	-	-
Y:7791960-7791960	C	intergenic_variant	MODIFIER	-	-	-	-	-	-	-	-	-	-	-	-	-	-	-	G	G/C	-	-	-	-	-	-	-	-	-	-	-	-	-	-	-	-	-	-	-	-	-
Y:7792789-7792789	G	intergenic_variant	MODIFIER	-	-	-	-	-	-	-	-	-	-	-	-	-	-	rs73614820	A	A/G	-	-	-	-	-	-	-	-	-	-	-	0.3771	-	-	-	-	-	-	-	-	-
Y:7799089-7799089	A	downstream_gene_variant	MODIFIER	BPY2DP	ENSG00000229745	Transcript	ENST00000422208.1	unprocessed_pseudogene	-	-	-	-	-	-	-	-	-	-	T	T/A	1949	-1	-	HGNC	38794	-	-	-	-	-	-	-	-	-	-	-	-	-	-	-	-
Y:7799089-7799089	A	downstream_gene_variant	MODIFIER	BPY2DP	ENSG00000229745	Transcript	ENST00000422208.1	unprocessed_pseudogene	-	-	-	-	-	-	-	-	-	-	T	T/A	1949	-1	-	HGNC	38794	-	-	-	-	-	-	-	-	-	-	-	-	-	-	-	-
Y:7817235-7817235	A	intergenic_variant	MODIFIER	-	-	-	-	-	-	-	-	-	-	-	-	-	-	-	T	T/A	-	-	-	-	-	-	-	-	-	-	-	-	-	-	-	-	-	-	-	-	-
Y:7817235-7817235	A	intergenic_variant	MODIFIER	-	-	-	-	-	-	-	-	-	-	-	-	-	-	-	T	T/A	-	-	-	-	-	-	-	-	-	-	-	-	-	-	-	-	-	-	-	-	-
Y:7821054-7821054	C	intergenic_variant	MODIFIER	-	-	-	-	-	-	-	-	-	-	-	-	-	-	-	T	T/C	-	-	-	-	-	-	-	-	-	-	-	-	-	-	-	-	-	-	-	-	-
Y:7838397-7838397	A	intergenic_variant	MODIFIER	-	-	-	-	-	-	-	-	-	-	-	-	-	-	rs566030217	G	G/A	-	-	-	-	-	-	-	-	-	-	-	0.0041	-	-	-	-	-	-	-	-	-
Y:7839683-7839683	C	intergenic_variant	MODIFIER	-	-	-	-	-	-	-	-	-	-	-	-	-	-	rs113123226	A	A/C	-	-	-	-	-	-	-	-	-	-	-	0.0041	-	-	-	-	-	-	-	-	-
Y:7877019-7877019	C	intergenic_variant	MODIFIER	-	-	-	-	-	-	-	-	-	-	-	-	-	-	-	A	A/C	-	-	-	-	-	-	-	-	-	-	-	-	-	-	-	-	-	-	-	-	-
Y:7877467-7877467	T	intergenic_variant	MODIFIER	-	-	-	-	-	-	-	-	-	-	-	-	-	-	-	C	C/T	-	-	-	-	-	-	-	-	-	-	-	-	-	-	-	-	-	-	-	-	-
Y:7890655-7890655	C	intergenic_variant	MODIFIER	-	-	-	-	-	-	-	-	-	-	-	-	-	-	rs111247914	G	G/C	-	-	-	-	-	-	-	-	-	-	-	0.0041	-	-	-	-	-	-	-	-	-
Y:7907933-7907933	G	intergenic_variant	MODIFIER	-	-	-	-	-	-	-	-	-	-	-	-	-	-	rs561381261	A	A/G	-	-	-	-	-	-	-	-	-	-	-	0.0041	-	-	-	-	-	-	-	-	-
Y:7918718-7918718	G	intergenic_variant	MODIFIER	-	-	-	-	-	-	-	-	-	-	-	-	-	-	-	A	A/G	-	-	-	-	-	-	-	-	-	-	-	-	-	-	-	-	-	-	-	-	-
Y:7919433-7919433	A	intergenic_variant	MODIFIER	-	-	-	-	-	-	-	-	-	-	-	-	-	-	-	G	G/A	-	-	-	-	-	-	-	-	-	-	-	-	-	-	-	-	-	-	-	-	-
Y:7921811-7921811	T	intergenic_variant	MODIFIER	-	-	-	-	-	-	-	-	-	-	-	-	-	-	-	C	C/T	-	-	-	-	-	-	-	-	-	-	-	-	-	-	-	-	-	-	-	-	-
Y:7946427-7946427	T	intergenic_variant	MODIFIER	-	-	-	-	-	-	-	-	-	-	-	-	-	-	-	A	A/T	-	-	-	-	-	-	-	-	-	-	-	-	-	-	-	-	-	-	-	-	-
Y:7946427-7946427	T	intergenic_variant	MODIFIER	-	-	-	-	-	-	-	-	-	-	-	-	-	-	-	A	A/T	-	-	-	-	-	-	-	-	-	-	-	-	-	-	-	-	-	-	-	-	-
Y:7949430-7949430	A	intergenic_variant	MODIFIER	-	-	-	-	-	-	-	-	-	-	-	-	-	-	-	G	G/A	-	-	-	-	-	-	-	-	-	-	-	-	-	-	-	-	-	-	-	-	-
Y:8036627-8036627	A	intergenic_variant	MODIFIER	-	-	-	-	-	-	-	-	-	-	-	-	-	-	-	G	G/A	-	-	-	-	-	-	-	-	-	-	-	-	-	-	-	-	-	-	-	-	-
Y:8068926-8068926	C	intergenic_variant	MODIFIER	-	-	-	-	-	-	-	-	-	-	-	-	-	-	-	G	G/C	-	-	-	-	-	-	-	-	-	-	-	-	-	-	-	-	-	-	-	-	-
Y:8069327-8069327	C	intergenic_variant	MODIFIER	-	-	-	-	-	-	-	-	-	-	-	-	-	-	-	G	G/C	-	-	-	-	-	-	-	-	-	-	-	-	-	-	-	-	-	-	-	-	-
Y:8070532-8070532	T	intergenic_variant	MODIFIER	-	-	-	-	-	-	-	-	-	-	-	-	-	-	rs9786242	A	A/T	-	-	-	-	-	-	-	-	-	-	-	0.8273	-	-	-	-	-	-	-	-	-
Y:8070532-8070532	T	intergenic_variant	MODIFIER	-	-	-	-	-	-	-	-	-	-	-	-	-	-	rs9786242	A	A/T	-	-	-	-	-	-	-	-	-	-	-	0.8273	-	-	-	-	-	-	-	-	-
Y:8148249-8148249	T	upstream_gene_variant	MODIFIER	RBMY2KP	ENSG00000225809	Transcript	ENST00000418221.1	unprocessed_pseudogene	-	-	-	-	-	-	-	-	-	-	G	G/T	3020	-1	-	HGNC	23888	-	-	-	-	-	-	-	-	-	-	-	-	-	-	-	-
Y:8148249-8148249	T	non_coding_transcript_exon_variant	MODIFIER	TSPY24P	ENSG00000215601	Transcript	ENST00000431340.1	unprocessed_pseudogene	2024-01-04	-	-	-	11	-	-	-	-	-	G	G/T	-	1	-	HGNC	38725	-	-	-	-	-	-	-	-	-	-	-	-	-	-	-	-
Y:8149348-8149348	A	upstream_gene_variant	MODIFIER	RBMY2KP	ENSG00000225809	Transcript	ENST00000418221.1	unprocessed_pseudogene	-	-	-	-	-	-	-	-	-	rs9786882	G	G/A	4119	-1	-	HGNC	23888	-	-	-	-	-	-	0.8273	-	-	-	29391530	-	-	-	-	-
Y:8149348-8149348	A	intron_variant,non_coding_transcript_variant	MODIFIER	TSPY24P	ENSG00000215601	Transcript	ENST00000431340.1	unprocessed_pseudogene	-	2024-01-03	-	-	-	-	-	-	-	rs9786882	G	G/A	-	1	-	HGNC	38725	-	-	-	-	-	-	0.8273	-	-	-	29391530	-	-	-	-	-
Y:8187951-8187951	A	intergenic_variant	MODIFIER	-	-	-	-	-	-	-	-	-	-	-	-	-	-	-	G	G/A	-	-	-	-	-	-	-	-	-	-	-	-	-	-	-	-	-	-	-	-	-
Y:8190155-8190155	T	intergenic_variant	MODIFIER	-	-	-	-	-	-	-	-	-	-	-	-	-	-	rs2014955343	C	C/T	-	-	-	-	-	-	-	-	-	-	-	-	-	-	-	-	-	-	-	-	-
Y:8195245-8195245	T	intergenic_variant	MODIFIER	-	-	-	-	-	-	-	-	-	-	-	-	-	-	-	C	C/T	-	-	-	-	-	-	-	-	-	-	-	-	-	-	-	-	-	-	-	-	-
Y:8200131-8200131	T	intergenic_variant	MODIFIER	-	-	-	-	-	-	-	-	-	-	-	-	-	-	-	C	C/T	-	-	-	-	-	-	-	-	-	-	-	-	-	-	-	-	-	-	-	-	-
Y:8201362-8201362	A	intergenic_variant	MODIFIER	-	-	-	-	-	-	-	-	-	-	-	-	-	-	-	G	G/A	-	-	-	-	-	-	-	-	-	-	-	-	-	-	-	-	-	-	-	-	-
Y:8203291-8203291	A	intergenic_variant	MODIFIER	-	-	-	-	-	-	-	-	-	-	-	-	-	-	-	C	C/A	-	-	-	-	-	-	-	-	-	-	-	-	-	-	-	-	-	-	-	-	-
Y:8203396-8203396	G	intergenic_variant	MODIFIER	-	-	-	-	-	-	-	-	-	-	-	-	-	-	-	A	A/G	-	-	-	-	-	-	-	-	-	-	-	-	-	-	-	-	-	-	-	-	-
Y:8226643-8226643	A	downstream_gene_variant	MODIFIER	MTND6P1	ENSG00000223955	Transcript	ENST00000417434.1	processed_pseudogene	-	-	-	-	-	-	-	-	-	rs112927902	G	G/A	4934	-1	-	HGNC	38730	-	-	-	-	-	-	0.0105	-	-	-	-	-	-	-	-	-
Y:8227605-8227605	A	downstream_gene_variant	MODIFIER	MTND6P1	ENSG00000223955	Transcript	ENST00000417434.1	processed_pseudogene	-	-	-	-	-	-	-	-	-	rs9786433	G	G/A	3972	-1	-	HGNC	38730	-	-	-	-	-	-	0.3114	-	-	-	-	-	-	-	-	-
Y:8227605-8227605	A	upstream_gene_variant	MODIFIER	MTCYBP1	ENSG00000234179	Transcript	ENST00000454315.1	processed_pseudogene	-	-	-	-	-	-	-	-	-	rs9786433	G	G/A	4468	1	-	HGNC	38729	-	-	-	-	-	-	0.3114	-	-	-	-	-	-	-	-	-
Y:8243952-8243952	A	downstream_gene_variant	MODIFIER	MTND1P1	ENSG00000226529	Transcript	ENST00000445453.1	processed_pseudogene	-	-	-	-	-	-	-	-	-	-	G	G/A	3881	1	-	HGNC	38728	-	-	-	-	-	-	-	-	-	-	-	-	-	-	-	-
Y:8243952-8243952	A	downstream_gene_variant	MODIFIER	MTND2P3	ENSG00000234850	Transcript	ENST00000452458.1	processed_pseudogene	-	-	-	-	-	-	-	-	-	-	G	G/A	3201	1	-	HGNC	38727	-	-	-	-	-	-	-	-	-	-	-	-	-	-	-	-
Y:8257106-8257106	T	intergenic_variant	MODIFIER	-	-	-	-	-	-	-	-	-	-	-	-	-	-	-	C	C/T	-	-	-	-	-	-	-	-	-	-	-	-	-	-	-	-	-	-	-	-	-
Y:8257661-8257661	A	intergenic_variant	MODIFIER	-	-	-	-	-	-	-	-	-	-	-	-	-	-	rs66524666	G	G/A	-	-	-	-	-	-	-	-	-	-	-	0.6975	-	-	-	-	-	-	-	-	-
Y:8262951-8262951	T	intergenic_variant	MODIFIER	-	-	-	-	-	-	-	-	-	-	-	-	-	-	rs111947442	C	C/T	-	-	-	-	-	-	-	-	-	-	-	0.0097	-	-	-	-	-	-	-	-	-
Y:8281648-8281648	A	intron_variant,non_coding_transcript_variant	MODIFIER	TRIM60P3Y	ENSG00000227830	Transcript	ENST00000432201.1	processed_pseudogene	-	2024-01-01	-	-	-	-	-	-	-	-	G	G/A	-	-1	-	HGNC	38409	-	-	-	-	-	-	-	-	-	-	-	-	-	-	-	-
Y:8284369-8284369	T	downstream_gene_variant	MODIFIER	ZNF736P10Y	ENSG00000216824	Transcript	ENST00000403990.2	processed_pseudogene	-	-	-	-	-	-	-	-	-	rs757902965	C	C/T	2463	-1	-	HGNC	38410	-	-	-	-	-	-	0.0016	-	-	-	-	-	-	-	-	-
Y:8284369-8284369	T	upstream_gene_variant	MODIFIER	TRIM60P3Y	ENSG00000227830	Transcript	ENST00000432201.1	processed_pseudogene	-	-	-	-	-	-	-	-	-	rs757902965	C	C/T	2274	-1	-	HGNC	38409	-	-	-	-	-	-	0.0016	-	-	-	-	-	-	-	-	-
Y:8299134-8299134	G	intergenic_variant	MODIFIER	-	-	-	-	-	-	-	-	-	-	-	-	-	-	-	T	T/G	-	-	-	-	-	-	-	-	-	-	-	-	-	-	-	-	-	-	-	-	-
Y:8308839-8308839	T	intergenic_variant	MODIFIER	-	-	-	-	-	-	-	-	-	-	-	-	-	-	-	C	C/T	-	-	-	-	-	-	-	-	-	-	-	-	-	-	-	-	-	-	-	-	-
Y:8312824-8312824	T	intergenic_variant	MODIFIER	-	-	-	-	-	-	-	-	-	-	-	-	-	-	-	C	C/T	-	-	-	-	-	-	-	-	-	-	-	-	-	-	-	-	-	-	-	-	-
Y:8317584-8317584	A	intergenic_variant	MODIFIER	-	-	-	-	-	-	-	-	-	-	-	-	-	-	-	G	G/A	-	-	-	-	-	-	-	-	-	-	-	-	-	-	-	-	-	-	-	-	-
Y:8328318-8328318	A	intergenic_variant	MODIFIER	-	-	-	-	-	-	-	-	-	-	-	-	-	-	-	C	C/A	-	-	-	-	-	-	-	-	-	-	-	-	-	-	-	-	-	-	-	-	-
Y:8336589-8336589	T	intergenic_variant	MODIFIER	-	-	-	-	-	-	-	-	-	-	-	-	-	-	-	G	G/T	-	-	-	-	-	-	-	-	-	-	-	-	-	-	-	-	-	-	-	-	-
Y:8338650-8338650	T	intergenic_variant	MODIFIER	-	-	-	-	-	-	-	-	-	-	-	-	-	-	-	C	C/T	-	-	-	-	-	-	-	-	-	-	-	-	-	-	-	-	-	-	-	-	-
Y:8339891-8339891	A	intergenic_variant	MODIFIER	-	-	-	-	-	-	-	-	-	-	-	-	-	-	-	G	G/A	-	-	-	-	-	-	-	-	-	-	-	-	-	-	-	-	-	-	-	-	-
Y:8354364-8354364	A	intergenic_variant	MODIFIER	-	-	-	-	-	-	-	-	-	-	-	-	-	-	-	T	T/A	-	-	-	-	-	-	-	-	-	-	-	-	-	-	-	-	-	-	-	-	-
Y:8354364-8354364	A	intergenic_variant	MODIFIER	-	-	-	-	-	-	-	-	-	-	-	-	-	-	-	T	T/A	-	-	-	-	-	-	-	-	-	-	-	-	-	-	-	-	-	-	-	-	-
Y:8361733-8361733	T	intergenic_variant	MODIFIER	-	-	-	-	-	-	-	-	-	-	-	-	-	-	-	A	A/T	-	-	-	-	-	-	-	-	-	-	-	-	-	-	-	-	-	-	-	-	-
Y:8361733-8361733	T	intergenic_variant	MODIFIER	-	-	-	-	-	-	-	-	-	-	-	-	-	-	-	A	A/T	-	-	-	-	-	-	-	-	-	-	-	-	-	-	-	-	-	-	-	-	-
Y:8365129-8365129	G	intergenic_variant	MODIFIER	-	-	-	-	-	-	-	-	-	-	-	-	-	-	-	T	T/G	-	-	-	-	-	-	-	-	-	-	-	-	-	-	-	-	-	-	-	-	-
Y:8369163-8369163	A	intergenic_variant	MODIFIER	-	-	-	-	-	-	-	-	-	-	-	-	-	-	-	G	G/A	-	-	-	-	-	-	-	-	-	-	-	-	-	-	-	-	-	-	-	-	-
Y:8382586-8382586	A	intergenic_variant	MODIFIER	-	-	-	-	-	-	-	-	-	-	-	-	-	-	-	G	G/A	-	-	-	-	-	-	-	-	-	-	-	-	-	-	-	-	-	-	-	-	-
Y:8392987-8392987	T	intergenic_variant	MODIFIER	-	-	-	-	-	-	-	-	-	-	-	-	-	-	-	A	A/T	-	-	-	-	-	-	-	-	-	-	-	-	-	-	-	-	-	-	-	-	-
Y:8392987-8392987	T	intergenic_variant	MODIFIER	-	-	-	-	-	-	-	-	-	-	-	-	-	-	-	A	A/T	-	-	-	-	-	-	-	-	-	-	-	-	-	-	-	-	-	-	-	-	-
Y:8395464-8395464	C	intergenic_variant	MODIFIER	-	-	-	-	-	-	-	-	-	-	-	-	-	-	-	T	T/C	-	-	-	-	-	-	-	-	-	-	-	-	-	-	-	-	-	-	-	-	-
Y:8416058-8416058	C	intergenic_variant	MODIFIER	-	-	-	-	-	-	-	-	-	-	-	-	-	-	rs9786304	A	A/C	-	-	-	-	-	-	-	-	-	-	-	0.7575	-	-	-	-	-	-	-	-	-
Y:8422116-8422116	A	intergenic_variant	MODIFIER	-	-	-	-	-	-	-	-	-	-	-	-	-	-	-	G	G/A	-	-	-	-	-	-	-	-	-	-	-	-	-	-	-	-	-	-	-	-	-
Y:8428278-8428278	A	intergenic_variant	MODIFIER	-	-	-	-	-	-	-	-	-	-	-	-	-	-	-	G	G/A	-	-	-	-	-	-	-	-	-	-	-	-	-	-	-	-	-	-	-	-	-
Y:8428355-8428355	A	intergenic_variant	MODIFIER	-	-	-	-	-	-	-	-	-	-	-	-	-	-	-	G	G/A	-	-	-	-	-	-	-	-	-	-	-	-	-	-	-	-	-	-	-	-	-
Y:8438770-8438770	T	intergenic_variant	MODIFIER	-	-	-	-	-	-	-	-	-	-	-	-	-	-	-	G	G/T	-	-	-	-	-	-	-	-	-	-	-	-	-	-	-	-	-	-	-	-	-
Y:8441319-8441319	T	intergenic_variant	MODIFIER	-	-	-	-	-	-	-	-	-	-	-	-	-	-	-	G	G/T	-	-	-	-	-	-	-	-	-	-	-	-	-	-	-	-	-	-	-	-	-
Y:8444494-8444494	G	intergenic_variant	MODIFIER	-	-	-	-	-	-	-	-	-	-	-	-	-	-	rs1458550636	A	A/G	-	-	-	-	-	-	-	-	-	-	-	-	-	-	-	-	-	-	-	-	-
Y:8446082-8446082	A	intergenic_variant	MODIFIER	-	-	-	-	-	-	-	-	-	-	-	-	-	-	rs112215181	T	T/A	-	-	-	-	-	-	-	-	-	-	-	0.0041	-	-	-	-	-	-	-	-	-
Y:8446082-8446082	A	intergenic_variant	MODIFIER	-	-	-	-	-	-	-	-	-	-	-	-	-	-	rs112215181	T	T/A	-	-	-	-	-	-	-	-	-	-	-	0.0041	-	-	-	-	-	-	-	-	-
Y:8448641-8448641	T	intergenic_variant	MODIFIER	-	-	-	-	-	-	-	-	-	-	-	-	-	-	-	C	C/T	-	-	-	-	-	-	-	-	-	-	-	-	-	-	-	-	-	-	-	-	-
Y:8456258-8456258	T	intergenic_variant	MODIFIER	-	-	-	-	-	-	-	-	-	-	-	-	-	-	rs771497056	C	C/T	-	-	-	-	-	-	-	-	-	-	-	0.0008	-	-	-	-	-	-	-	-	-
Y:8472811-8472811	T	intergenic_variant	MODIFIER	-	-	-	-	-	-	-	-	-	-	-	-	-	-	rs552748047	C	C/T	-	-	-	-	-	-	-	-	-	-	-	0.0016	-	-	-	-	-	-	-	-	-
Y:8480605-8480605	C	intergenic_variant	MODIFIER	-	-	-	-	-	-	-	-	-	-	-	-	-	-	rs1377544523	G	G/C	-	-	-	-	-	-	-	-	-	-	-	-	-	-	-	-	-	-	-	-	-
Y:8482386-8482386	T	intergenic_variant	MODIFIER	-	-	-	-	-	-	-	-	-	-	-	-	-	-	-	G	G/T	-	-	-	-	-	-	-	-	-	-	-	-	-	-	-	-	-	-	-	-	-
Y:8484364-8484364	T	intergenic_variant	MODIFIER	-	-	-	-	-	-	-	-	-	-	-	-	-	-	-	C	C/T	-	-	-	-	-	-	-	-	-	-	-	-	-	-	-	-	-	-	-	-	-
Y:8503110-8503110	T	upstream_gene_variant	MODIFIER	LINC00279	ENSG00000232348	Transcript	ENST00000413486.2	lincRNA	-	-	-	-	-	-	-	-	-	rs536055385	C	C/T	3225	1	-	HGNC	38724	-	-	-	-	-	-	-	-	-	-	-	-	-	-	-	-
Y:8503932-8503932	A	upstream_gene_variant	MODIFIER	LINC00279	ENSG00000232348	Transcript	ENST00000413486.2	lincRNA	-	-	-	-	-	-	-	-	-	-	G	G/A	2403	1	-	HGNC	38724	-	-	-	-	-	-	-	-	-	-	-	-	-	-	-	-
Y:8507650-8507650	G	intron_variant,non_coding_transcript_variant	MODIFIER	LINC00279	ENSG00000232348	Transcript	ENST00000413486.2	lincRNA	-	2024-01-02	-	-	-	-	-	-	-	-	T	T/G	-	1	-	HGNC	38724	-	-	-	-	-	-	-	-	-	-	-	-	-	-	-	-
Y:8508737-8508737	C	intron_variant,non_coding_transcript_variant	MODIFIER	LINC00279	ENSG00000232348	Transcript	ENST00000413486.2	lincRNA	-	2024-01-02	-	-	-	-	-	-	-	rs576399986	T	T/C	-	1	-	HGNC	38724	-	-	-	-	-	-	0.0016	-	-	-	-	-	-	-	-	-
Y:8512383-8512383	T	intron_variant,non_coding_transcript_variant	MODIFIER	LINC00279	ENSG00000232348	Transcript	ENST00000413486.2	lincRNA	-	2024-02-02	-	-	-	-	-	-	-	-	C	C/T	-	1	-	HGNC	38724	-	-	-	-	-	-	-	-	-	-	-	-	-	-	-	-
Y:8520679-8520679	C	intergenic_variant	MODIFIER	-	-	-	-	-	-	-	-	-	-	-	-	-	-	rs558675208	A	A/C	-	-	-	-	-	-	-	-	-	-	-	0.0041	-	-	-	-	-	-	-	-	-
Y:8521972-8521972	A	intergenic_variant	MODIFIER	-	-	-	-	-	-	-	-	-	-	-	-	-	-	rs1486610853	G	G/A	-	-	-	-	-	-	-	-	-	-	-	-	-	-	-	-	-	-	-	-	-
Y:8531553-8531553	C	intergenic_variant	MODIFIER	-	-	-	-	-	-	-	-	-	-	-	-	-	-	-	T	T/C	-	-	-	-	-	-	-	-	-	-	-	-	-	-	-	-	-	-	-	-	-
Y:8533177-8533177	G	intergenic_variant	MODIFIER	-	-	-	-	-	-	-	-	-	-	-	-	-	-	-	A	A/G	-	-	-	-	-	-	-	-	-	-	-	-	-	-	-	-	-	-	-	-	-
Y:8534217-8534217	C	intergenic_variant	MODIFIER	-	-	-	-	-	-	-	-	-	-	-	-	-	-	-	T	T/C	-	-	-	-	-	-	-	-	-	-	-	-	-	-	-	-	-	-	-	-	-
Y:8536866-8536866	G	intergenic_variant	MODIFIER	-	-	-	-	-	-	-	-	-	-	-	-	-	-	-	A	A/G	-	-	-	-	-	-	-	-	-	-	-	-	-	-	-	-	-	-	-	-	-
Y:8540845-8540845	A	intergenic_variant	MODIFIER	-	-	-	-	-	-	-	-	-	-	-	-	-	-	rs556948384	G	G/A	-	-	-	-	-	-	-	-	-	-	-	0.0041	-	-	-	-	-	-	-	-	-
Y:8541145-8541145	G	intergenic_variant	MODIFIER	-	-	-	-	-	-	-	-	-	-	-	-	-	-	-	A	A/G	-	-	-	-	-	-	-	-	-	-	-	-	-	-	-	-	-	-	-	-	-
Y:8543804-8543804	G	intergenic_variant	MODIFIER	-	-	-	-	-	-	-	-	-	-	-	-	-	-	rs111955036	A	A/G	-	-	-	-	-	-	-	-	-	-	-	0.0097	-	-	-	-	-	-	-	-	-
Y:8547336-8547336	T	downstream_gene_variant	MODIFIER	TTTY18	ENSG00000233699	Transcript	ENST00000438677.1	lincRNA	-	-	-	-	-	-	-	-	-	-	G	G/T	4075	-1	-	HGNC	18842	-	-	-	-	-	-	-	-	-	-	-	-	-	-	-	-
Y:8547400-8547400	A	downstream_gene_variant	MODIFIER	TTTY18	ENSG00000233699	Transcript	ENST00000438677.1	lincRNA	-	-	-	-	-	-	-	-	-	-	G	G/A	4011	-1	-	HGNC	18842	-	-	-	-	-	-	-	-	-	-	-	-	-	-	-	-
Y:8555146-8555146	T	upstream_gene_variant	MODIFIER	TTTY18	ENSG00000233699	Transcript	ENST00000438677.1	lincRNA	-	-	-	-	-	-	-	-	-	rs1176010997	A	A/T	3227	-1	-	HGNC	18842	-	-	-	-	-	-	-	-	-	-	-	-	-	-	-	-
Y:8555146-8555146	T	upstream_gene_variant	MODIFIER	TTTY18	ENSG00000233699	Transcript	ENST00000438677.1	lincRNA	-	-	-	-	-	-	-	-	-	rs1176010997	A	A/T	3227	-1	-	HGNC	18842	-	-	-	-	-	-	-	-	-	-	-	-	-	-	-	-
Y:8557725-8557725	T	intergenic_variant	MODIFIER	-	-	-	-	-	-	-	-	-	-	-	-	-	-	-	C	C/T	-	-	-	-	-	-	-	-	-	-	-	-	-	-	-	-	-	-	-	-	-
Y:8562856-8562856	A	intergenic_variant	MODIFIER	-	-	-	-	-	-	-	-	-	-	-	-	-	-	-	T	T/A	-	-	-	-	-	-	-	-	-	-	-	-	-	-	-	-	-	-	-	-	-
Y:8562856-8562856	A	intergenic_variant	MODIFIER	-	-	-	-	-	-	-	-	-	-	-	-	-	-	-	T	T/A	-	-	-	-	-	-	-	-	-	-	-	-	-	-	-	-	-	-	-	-	-
Y:8573192-8573192	A	non_coding_transcript_exon_variant	MODIFIER	TTTY19	ENSG00000232419	Transcript	ENST00000453955.1	lincRNA	2024-02-02	-	-	-	137	-	-	-	-	-	T	T/A	-	1	-	HGNC	18843	-	-	-	-	-	-	-	-	-	-	-	-	-	-	-	-
Y:8573192-8573192	A	non_coding_transcript_exon_variant	MODIFIER	TTTY19	ENSG00000232419	Transcript	ENST00000453955.1	lincRNA	2024-02-02	-	-	-	137	-	-	-	-	-	T	T/A	-	1	-	HGNC	18843	-	-	-	-	-	-	-	-	-	-	-	-	-	-	-	-
Y:8575459-8575459	C	downstream_gene_variant	MODIFIER	TTTY19	ENSG00000232419	Transcript	ENST00000453955.1	lincRNA	-	-	-	-	-	-	-	-	-	-	T	T/C	2135	1	-	HGNC	18843	-	-	-	-	-	-	-	-	-	-	-	-	-	-	-	-
Y:8582099-8582099	T	intergenic_variant	MODIFIER	-	-	-	-	-	-	-	-	-	-	-	-	-	-	-	C	C/T	-	-	-	-	-	-	-	-	-	-	-	-	-	-	-	-	-	-	-	-	-
Y:8596399-8596399	A	intergenic_variant	MODIFIER	-	-	-	-	-	-	-	-	-	-	-	-	-	-	rs553314173	G	G/A	-	-	-	-	-	-	-	-	-	-	-	0.0041	-	-	-	-	-	-	-	-	-
Y:8597032-8597032	T	intergenic_variant	MODIFIER	-	-	-	-	-	-	-	-	-	-	-	-	-	-	-	C	C/T	-	-	-	-	-	-	-	-	-	-	-	-	-	-	-	-	-	-	-	-	-
Y:8605069-8605069	T	intergenic_variant	MODIFIER	-	-	-	-	-	-	-	-	-	-	-	-	-	-	rs1424434194	C	C/T	-	-	-	-	-	-	-	-	-	-	-	-	-	-	-	-	-	-	-	-	-
Y:8613037-8613037	G	intergenic_variant	MODIFIER	-	-	-	-	-	-	-	-	-	-	-	-	-	-	rs573029218	A	A/G	-	-	-	-	-	-	-	-	-	-	-	0.0041	-	-	-	-	-	-	-	-	-
Y:8615161-8615161	A	intergenic_variant	MODIFIER	-	-	-	-	-	-	-	-	-	-	-	-	-	-	rs528294695	G	G/A	-	-	-	-	-	-	-	-	-	-	-	0.0016	-	-	-	-	-	-	-	-	-
Y:8621717-8621717	G	intergenic_variant	MODIFIER	-	-	-	-	-	-	-	-	-	-	-	-	-	-	-	A	A/G	-	-	-	-	-	-	-	-	-	-	-	-	-	-	-	-	-	-	-	-	-
Y:8624427-8624427	A	intergenic_variant	MODIFIER	-	-	-	-	-	-	-	-	-	-	-	-	-	-	rs1003162716	G	G/A	-	-	-	-	-	-	-	-	-	-	-	-	-	-	-	-	-	-	-	-	-
Y:8626228-8626228	A	intergenic_variant	MODIFIER	-	-	-	-	-	-	-	-	-	-	-	-	-	-	-	C	C/A	-	-	-	-	-	-	-	-	-	-	-	-	-	-	-	-	-	-	-	-	-
Y:8677867-8677867	T	intron_variant,non_coding_transcript_variant	MODIFIER	TTTY11	ENSG00000180910	Transcript	ENST00000253470.4	lincRNA	-	2024-01-04	-	-	-	-	-	-	-	-	C	C/T	-	-1	-	HGNC	18492	-	-	-	-	-	-	-	-	-	-	-	-	-	-	-	-
Y:8680865-8680865	A	intron_variant,non_coding_transcript_variant	MODIFIER	TTTY11	ENSG00000180910	Transcript	ENST00000253470.4	lincRNA	-	2024-01-04	-	-	-	-	-	-	-	-	G	G/A	-	-1	-	HGNC	18492	-	-	-	-	-	-	-	-	-	-	-	-	-	-	-	-
Y:8685083-8685083	A	intron_variant,non_coding_transcript_variant	MODIFIER	TTTY11	ENSG00000180910	Transcript	ENST00000253470.4	lincRNA	-	2024-01-04	-	-	-	-	-	-	-	rs4141564	G	G/A	-	-1	-	HGNC	18492	-	-	-	-	-	-	0.6975	-	-	-	-	-	-	-	-	-
Y:8708867-8708867	T	intergenic_variant	MODIFIER	-	-	-	-	-	-	-	-	-	-	-	-	-	-	-	C	C/T	-	-	-	-	-	-	-	-	-	-	-	-	-	-	-	-	-	-	-	-	-
Y:8733483-8733483	A	intergenic_variant	MODIFIER	-	-	-	-	-	-	-	-	-	-	-	-	-	-	-	G	G/A	-	-	-	-	-	-	-	-	-	-	-	-	-	-	-	-	-	-	-	-	-
Y:8789874-8789874	C	intergenic_variant	MODIFIER	-	-	-	-	-	-	-	-	-	-	-	-	-	-	-	A	A/C	-	-	-	-	-	-	-	-	-	-	-	-	-	-	-	-	-	-	-	-	-
Y:8807488-8807488	T	intergenic_variant	MODIFIER	-	-	-	-	-	-	-	-	-	-	-	-	-	-	-	C	C/T	-	-	-	-	-	-	-	-	-	-	-	-	-	-	-	-	-	-	-	-	-
Y:8850718-8850718	A	intergenic_variant	MODIFIER	-	-	-	-	-	-	-	-	-	-	-	-	-	-	-	G	G/A	-	-	-	-	-	-	-	-	-	-	-	-	-	-	-	-	-	-	-	-	-
Y:8881498-8881498	G	intergenic_variant	MODIFIER	-	-	-	-	-	-	-	-	-	-	-	-	-	-	rs112764058	A	A/G	-	-	-	-	-	-	-	-	-	-	-	0.0041	-	-	-	-	-	-	-	-	-
Y:8883981-8883981	A	intergenic_variant	MODIFIER	-	-	-	-	-	-	-	-	-	-	-	-	-	-	-	G	G/A	-	-	-	-	-	-	-	-	-	-	-	-	-	-	-	-	-	-	-	-	-
Y:8891575-8891575	C	intergenic_variant	MODIFIER	-	-	-	-	-	-	-	-	-	-	-	-	-	-	-	T	T/C	-	-	-	-	-	-	-	-	-	-	-	-	-	-	-	-	-	-	-	-	-
Y:9398352-9398352	A	intergenic_variant	MODIFIER	-	-	-	-	-	-	-	-	-	-	-	-	-	-	-	G	G/A	-	-	-	-	-	-	-	-	-	-	-	-	-	-	-	-	-	-	-	-	-
Y:9445511-9445511	A	downstream_gene_variant	MODIFIER	RBMY3AP	ENSG00000231436	Transcript	ENST00000449381.1	unprocessed_pseudogene	-	-	-	-	-	-	-	-	-	rs1417759154	G	G/A	2669	-1	-	HGNC	23286	-	-	-	-	-	-	-	-	-	-	-	-	-	-	-	-
Y:9646855-9646855	A	intron_variant,non_coding_transcript_variant	MODIFIER	TTTY22	ENSG00000224075	Transcript	ENST00000445253.1	lincRNA	-	2024-02-04	-	-	-	-	-	-	-	-	G	G/A	-	1	-	HGNC	18846	-	-	-	-	-	-	-	-	-	-	-	-	-	-	-	-
Y:9646855-9646855	A	upstream_gene_variant	MODIFIER	AC010891.2	ENSG00000228379	Transcript	ENST00000449963.1	lincRNA	-	-	-	-	-	-	-	-	-	-	G	G/A	4069	1	-	Clone_based_vega_gene	-	-	-	-	-	-	-	-	-	-	-	-	-	-	-	-	-
Y:9646980-9646980	C	non_coding_transcript_exon_variant	MODIFIER	TTTY22	ENSG00000224075	Transcript	ENST00000445253.1	lincRNA	2024-03-05	-	-	-	328	-	-	-	-	rs72618768	T	T/C	-	1	-	HGNC	18846	-	-	-	-	-	-	-	-	-	-	-	-	-	-	-	-
Y:9646980-9646980	C	upstream_gene_variant	MODIFIER	AC010891.2	ENSG00000228379	Transcript	ENST00000449963.1	lincRNA	-	-	-	-	-	-	-	-	-	rs72618768	T	T/C	3944	1	-	Clone_based_vega_gene	-	-	-	-	-	-	-	-	-	-	-	-	-	-	-	-	-
Y:9758930-9758930	C	intergenic_variant	MODIFIER	-	-	-	-	-	-	-	-	-	-	-	-	-	-	-	T	T/C	-	-	-	-	-	-	-	-	-	-	-	-	-	-	-	-	-	-	-	-	-
Y:9774812-9774812	T	intergenic_variant	MODIFIER	-	-	-	-	-	-	-	-	-	-	-	-	-	-	rs368133884	C	C/T	-	-	-	-	-	-	-	-	-	-	-	-	-	-	-	-	-	-	-	-	-
Y:9807319-9807319	T	intergenic_variant	MODIFIER	-	-	-	-	-	-	-	-	-	-	-	-	-	-	-	A	A/T	-	-	-	-	-	-	-	-	-	-	-	-	-	-	-	-	-	-	-	-	-
Y:9807319-9807319	T	intergenic_variant	MODIFIER	-	-	-	-	-	-	-	-	-	-	-	-	-	-	-	A	A/T	-	-	-	-	-	-	-	-	-	-	-	-	-	-	-	-	-	-	-	-	-
Y:9832120-9832120	T	intergenic_variant	MODIFIER	-	-	-	-	-	-	-	-	-	-	-	-	-	-	rs956613811	G	G/T	-	-	-	-	-	-	-	-	-	-	-	-	-	-	-	-	-	-	-	-	-
Y:9850236-9850236	T	intergenic_variant	MODIFIER	-	-	-	-	-	-	-	-	-	-	-	-	-	-	-	C	C/T	-	-	-	-	-	-	-	-	-	-	-	-	-	-	-	-	-	-	-	-	-
Y:9893825-9893825	A	intergenic_variant	MODIFIER	-	-	-	-	-	-	-	-	-	-	-	-	-	-	-	T	T/A	-	-	-	-	-	-	-	-	-	-	-	-	-	-	-	-	-	-	-	-	-
Y:9893825-9893825	A	intergenic_variant	MODIFIER	-	-	-	-	-	-	-	-	-	-	-	-	-	-	-	T	T/A	-	-	-	-	-	-	-	-	-	-	-	-	-	-	-	-	-	-	-	-	-
Y:9925756-9925756	A	upstream_gene_variant	MODIFIER	AC006987.5	ENSG00000235691	Transcript	ENST00000416843.1	unprocessed_pseudogene	-	-	-	-	-	-	-	-	-	-	T	T/A	2655	1	-	Clone_based_vega_gene	-	-	-	-	-	-	-	-	-	-	-	-	-	-	-	-	-
Y:9925756-9925756	A	intron_variant,non_coding_transcript_variant	MODIFIER	AC006987.4	ENSG00000235193	Transcript	ENST00000434709.1	unprocessed_pseudogene	-	2024-01-01	-	-	-	-	-	-	-	-	T	T/A	-	1	-	Clone_based_vega_gene	-	-	-	-	-	-	-	-	-	-	-	-	-	-	-	-	-
Y:9925756-9925756	A	downstream_gene_variant	MODIFIER	RNA5SP518	ENSG00000251766	Transcript	ENST00000515957.1	rRNA	-	-	-	-	-	-	-	-	-	-	T	T/A	2263	-1	-	HGNC	43418	-	-	-	-	-	-	-	-	-	-	-	-	-	-	-	-
Y:9925756-9925756	A	downstream_gene_variant	MODIFIER	RNA5SP519	ENSG00000252289	Transcript	ENST00000516480.1	rRNA	-	-	-	-	-	-	-	-	-	-	T	T/A	4728	-1	-	HGNC	43419	-	-	-	-	-	-	-	-	-	-	-	-	-	-	-	-
Y:9925756-9925756	A	upstream_gene_variant	MODIFIER	AC006987.5	ENSG00000235691	Transcript	ENST00000416843.1	unprocessed_pseudogene	-	-	-	-	-	-	-	-	-	-	T	T/A	2655	1	-	Clone_based_vega_gene	-	-	-	-	-	-	-	-	-	-	-	-	-	-	-	-	-
Y:9925756-9925756	A	intron_variant,non_coding_transcript_variant	MODIFIER	AC006987.4	ENSG00000235193	Transcript	ENST00000434709.1	unprocessed_pseudogene	-	2024-01-01	-	-	-	-	-	-	-	-	T	T/A	-	1	-	Clone_based_vega_gene	-	-	-	-	-	-	-	-	-	-	-	-	-	-	-	-	-
Y:9925756-9925756	A	downstream_gene_variant	MODIFIER	RNA5SP518	ENSG00000251766	Transcript	ENST00000515957.1	rRNA	-	-	-	-	-	-	-	-	-	-	T	T/A	2263	-1	-	HGNC	43418	-	-	-	-	-	-	-	-	-	-	-	-	-	-	-	-
Y:9925756-9925756	A	downstream_gene_variant	MODIFIER	RNA5SP519	ENSG00000252289	Transcript	ENST00000516480.1	rRNA	-	-	-	-	-	-	-	-	-	-	T	T/A	4728	-1	-	HGNC	43419	-	-	-	-	-	-	-	-	-	-	-	-	-	-	-	-
Y:9926103-9926103	C	upstream_gene_variant	MODIFIER	AC006987.5	ENSG00000235691	Transcript	ENST00000416843.1	unprocessed_pseudogene	-	-	-	-	-	-	-	-	-	rs892081710	T	T/C	2308	1	-	Clone_based_vega_gene	-	-	-	-	-	-	-	-	-	-	-	-	-	-	-	-	-
Y:9926103-9926103	C	intron_variant,non_coding_transcript_variant	MODIFIER	AC006987.4	ENSG00000235193	Transcript	ENST00000434709.1	unprocessed_pseudogene	-	2024-01-01	-	-	-	-	-	-	-	rs892081710	T	T/C	-	1	-	Clone_based_vega_gene	-	-	-	-	-	-	-	-	-	-	-	-	-	-	-	-	-
Y:9926103-9926103	C	downstream_gene_variant	MODIFIER	RNA5SP518	ENSG00000251766	Transcript	ENST00000515957.1	rRNA	-	-	-	-	-	-	-	-	-	rs892081710	T	T/C	1916	-1	-	HGNC	43418	-	-	-	-	-	-	-	-	-	-	-	-	-	-	-	-
Y:9926103-9926103	C	downstream_gene_variant	MODIFIER	RNA5SP519	ENSG00000252289	Transcript	ENST00000516480.1	rRNA	-	-	-	-	-	-	-	-	-	rs892081710	T	T/C	4381	-1	-	HGNC	43419	-	-	-	-	-	-	-	-	-	-	-	-	-	-	-	-
Y:9928730-9928730	T	non_coding_transcript_exon_variant	MODIFIER	AC006987.5	ENSG00000235691	Transcript	ENST00000416843.1	unprocessed_pseudogene	2024-01-01	-	-	-	320	-	-	-	-	-	C	C/T	-	1	-	Clone_based_vega_gene	-	-	-	-	-	-	-	-	-	-	-	-	-	-	-	-	-
Y:9928730-9928730	T	downstream_gene_variant	MODIFIER	AC006987.4	ENSG00000235193	Transcript	ENST00000434709.1	unprocessed_pseudogene	-	-	-	-	-	-	-	-	-	-	C	C/T	1535	1	-	Clone_based_vega_gene	-	-	-	-	-	-	-	-	-	-	-	-	-	-	-	-	-
Y:9928730-9928730	T	upstream_gene_variant	MODIFIER	RNA5SP518	ENSG00000251766	Transcript	ENST00000515957.1	rRNA	-	-	-	-	-	-	-	-	-	-	C	C/T	593	-1	-	HGNC	43418	-	-	-	-	-	-	-	-	-	-	-	-	-	-	-	-
Y:9928730-9928730	T	downstream_gene_variant	MODIFIER	RNA5SP519	ENSG00000252289	Transcript	ENST00000516480.1	rRNA	-	-	-	-	-	-	-	-	-	-	C	C/T	1754	-1	-	HGNC	43419	-	-	-	-	-	-	-	-	-	-	-	-	-	-	-	-
Y:9967797-9967797	G	intergenic_variant	MODIFIER	-	-	-	-	-	-	-	-	-	-	-	-	-	-	rs72618799	T	T/G	-	-	-	-	-	-	-	-	-	-	-	-	-	-	-	-	-	-	-	-	-
Y:9984843-9984843	A	intergenic_variant	MODIFIER	-	-	-	-	-	-	-	-	-	-	-	-	-	-	rs79342507	G	G/A	-	-	-	-	-	-	-	-	-	-	-	-	-	-	-	-	-	-	-	-	-
Y:9984845-9984845	A	intergenic_variant	MODIFIER	-	-	-	-	-	-	-	-	-	-	-	-	-	-	rs77846686	G	G/A	-	-	-	-	-	-	-	-	-	-	-	-	-	-	-	-	-	-	-	-	-
Y:10036739-10036739	A	upstream_gene_variant	MODIFIER	AC010970.2	ENSG00000225840	Transcript	ENST00000445125.1	processed_pseudogene	-	-	-	-	-	-	-	-	-	-	G	G/A	28	-1	-	Clone_based_vega_gene	-	-	-	-	-	-	-	-	-	-	-	-	-	-	-	-	-
Y:10036739-10036739	A	upstream_gene_variant	MODIFIER	RNA5-8SP6	ENSG00000251705	Transcript	ENST00000515896.1	rRNA	-	-	-	-	-	-	-	-	-	-	G	G/A	1025	1	-	HGNC	41960	-	-	-	-	-	-	-	-	-	-	-	-	-	-	-	-
Y:10036739-10036739	A	downstream_gene_variant	MODIFIER	AC010970.1	ENSG00000251966	Transcript	ENST00000516157.2	miRNA	-	-	-	-	-	-	-	-	-	-	G	G/A	2646	1	-	Clone_based_ensembl_gene	-	-	-	-	-	-	-	-	-	-	-	-	-	-	-	-	-
Y:13197460-13197460	T	intergenic_variant	MODIFIER	-	-	-	-	-	-	-	-	-	-	-	-	-	-	rs2081899577	C	C/T	-	-	-	-	-	-	-	-	-	-	-	-	-	-	-	-	-	-	-	-	-
Y:13216446-13216446	G	intergenic_variant	MODIFIER	-	-	-	-	-	-	-	-	-	-	-	-	-	-	-	A	A/G	-	-	-	-	-	-	-	-	-	-	-	-	-	-	-	-	-	-	-	-	-
Y:13220798-13220798	T	intergenic_variant	MODIFIER	-	-	-	-	-	-	-	-	-	-	-	-	-	-	-	A	A/T	-	-	-	-	-	-	-	-	-	-	-	-	-	-	-	-	-	-	-	-	-
Y:13220798-13220798	T	intergenic_variant	MODIFIER	-	-	-	-	-	-	-	-	-	-	-	-	-	-	-	A	A/T	-	-	-	-	-	-	-	-	-	-	-	-	-	-	-	-	-	-	-	-	-
Y:13232315-13232315	A	intergenic_variant	MODIFIER	-	-	-	-	-	-	-	-	-	-	-	-	-	-	rs1420534447	G	G/A	-	-	-	-	-	-	-	-	-	-	-	-	-	-	-	-	-	-	-	-	-
Y:13472496-13472496	T	upstream_gene_variant	MODIFIER	DUX4L18	ENSG00000259029	Transcript	ENST00000553347.1	unprocessed_pseudogene	-	-	-	-	-	-	-	-	-	rs1048943956	C	C/T	4737	1	-	HGNC	37716	-	-	-	-	-	-	-	-	-	-	-	-	-	-	-	-
Y:13472496-13472496	T	downstream_gene_variant	MODIFIER	DUX4L17	ENSG00000259154	Transcript	ENST00000557360.1	unprocessed_pseudogene	-	-	-	-	-	-	-	-	-	rs1048943956	C	C/T	633	1	-	HGNC	37717	-	-	-	-	-	-	-	-	-	-	-	-	-	-	-	-
Y:13988345-13988345	C	intergenic_variant	MODIFIER	-	-	-	-	-	-	-	-	-	-	-	-	-	-	-	T	T/C	-	-	-	-	-	-	-	-	-	-	-	-	-	-	-	-	-	-	-	-	-
Y:14028260-14028260	G	intergenic_variant	MODIFIER	-	-	-	-	-	-	-	-	-	-	-	-	-	-	-	T	T/G	-	-	-	-	-	-	-	-	-	-	-	-	-	-	-	-	-	-	-	-	-
Y:14038690-14038690	G	downstream_gene_variant	MODIFIER	ASS1P6	ENSG00000215583	Transcript	ENST00000421118.1	processed_pseudogene	-	-	-	-	-	-	-	-	-	-	A	A/G	4552	-1	-	HGNC	769	-	-	-	-	-	-	-	-	-	-	-	-	-	-	-	-
Y:14070372-14070372	A	intergenic_variant	MODIFIER	-	-	-	-	-	-	-	-	-	-	-	-	-	-	-	G	G/A	-	-	-	-	-	-	-	-	-	-	-	-	-	-	-	-	-	-	-	-	-
Y:14075450-14075450	C	upstream_gene_variant	MODIFIER	MXRA5P1	ENSG00000235649	Transcript	ENST00000420610.1	unprocessed_pseudogene	-	-	-	-	-	-	-	-	-	rs112276533	T	T/C	2464	1	-	HGNC	23932	-	-	-	-	-	-	0.0041	-	-	-	-	-	-	-	-	-
Y:14127791-14127791	T	intergenic_variant	MODIFIER	-	-	-	-	-	-	-	-	-	-	-	-	-	-	-	G	G/T	-	-	-	-	-	-	-	-	-	-	-	-	-	-	-	-	-	-	-	-	-
Y:14168906-14168906	A	intergenic_variant	MODIFIER	-	-	-	-	-	-	-	-	-	-	-	-	-	-	-	G	G/A	-	-	-	-	-	-	-	-	-	-	-	-	-	-	-	-	-	-	-	-	-
Y:14173245-14173245	T	intergenic_variant	MODIFIER	-	-	-	-	-	-	-	-	-	-	-	-	-	-	-	C	C/T	-	-	-	-	-	-	-	-	-	-	-	-	-	-	-	-	-	-	-	-	-
Y:14193373-14193373	T	intergenic_variant	MODIFIER	-	-	-	-	-	-	-	-	-	-	-	-	-	-	-	G	G/T	-	-	-	-	-	-	-	-	-	-	-	-	-	-	-	-	-	-	-	-	-
Y:14211800-14211800	T	intergenic_variant	MODIFIER	-	-	-	-	-	-	-	-	-	-	-	-	-	-	-	A	A/T	-	-	-	-	-	-	-	-	-	-	-	-	-	-	-	-	-	-	-	-	-
Y:14211800-14211800	T	intergenic_variant	MODIFIER	-	-	-	-	-	-	-	-	-	-	-	-	-	-	-	A	A/T	-	-	-	-	-	-	-	-	-	-	-	-	-	-	-	-	-	-	-	-	-
Y:14228481-14228481	A	intergenic_variant	MODIFIER	-	-	-	-	-	-	-	-	-	-	-	-	-	-	-	C	C/A	-	-	-	-	-	-	-	-	-	-	-	-	-	-	-	-	-	-	-	-	-
Y:14243029-14243029	C	intergenic_variant	MODIFIER	-	-	-	-	-	-	-	-	-	-	-	-	-	-	-	A	A/C	-	-	-	-	-	-	-	-	-	-	-	-	-	-	-	-	-	-	-	-	-
Y:14254032-14254032	T	intergenic_variant	MODIFIER	-	-	-	-	-	-	-	-	-	-	-	-	-	-	-	A	A/T	-	-	-	-	-	-	-	-	-	-	-	-	-	-	-	-	-	-	-	-	-
Y:14254032-14254032	T	intergenic_variant	MODIFIER	-	-	-	-	-	-	-	-	-	-	-	-	-	-	-	A	A/T	-	-	-	-	-	-	-	-	-	-	-	-	-	-	-	-	-	-	-	-	-
Y:14265619-14265619	A	intergenic_variant	MODIFIER	-	-	-	-	-	-	-	-	-	-	-	-	-	-	-	G	G/A	-	-	-	-	-	-	-	-	-	-	-	-	-	-	-	-	-	-	-	-	-
Y:14268215-14268215	G	intergenic_variant	MODIFIER	-	-	-	-	-	-	-	-	-	-	-	-	-	-	-	A	A/G	-	-	-	-	-	-	-	-	-	-	-	-	-	-	-	-	-	-	-	-	-
Y:14276390-14276390	T	intergenic_variant	MODIFIER	-	-	-	-	-	-	-	-	-	-	-	-	-	-	-	C	C/T	-	-	-	-	-	-	-	-	-	-	-	-	-	-	-	-	-	-	-	-	-
Y:14308595-14308595	A	intergenic_variant	MODIFIER	-	-	-	-	-	-	-	-	-	-	-	-	-	-	rs113733614	G	G/A	-	-	-	-	-	-	-	-	-	-	-	0.0105	-	-	-	-	-	-	-	-	-
Y:14308829-14308829	A	intergenic_variant	MODIFIER	-	-	-	-	-	-	-	-	-	-	-	-	-	-	-	G	G/A	-	-	-	-	-	-	-	-	-	-	-	-	-	-	-	-	-	-	-	-	-
Y:14309933-14309933	C	intergenic_variant	MODIFIER	-	-	-	-	-	-	-	-	-	-	-	-	-	-	rs1336973928	G	G/C	-	-	-	-	-	-	-	-	-	-	-	-	-	-	-	-	-	-	-	-	-
Y:14317678-14317678	G	intergenic_variant	MODIFIER	-	-	-	-	-	-	-	-	-	-	-	-	-	-	-	T	T/G	-	-	-	-	-	-	-	-	-	-	-	-	-	-	-	-	-	-	-	-	-
Y:14318885-14318885	G	intergenic_variant	MODIFIER	-	-	-	-	-	-	-	-	-	-	-	-	-	-	rs1241563030	A	A/G	-	-	-	-	-	-	-	-	-	-	-	-	-	-	-	-	-	-	-	-	-
Y:14331448-14331448	A	intergenic_variant	MODIFIER	-	-	-	-	-	-	-	-	-	-	-	-	-	-	-	C	C/A	-	-	-	-	-	-	-	-	-	-	-	-	-	-	-	-	-	-	-	-	-
Y:14344506-14344506	C	intergenic_variant	MODIFIER	-	-	-	-	-	-	-	-	-	-	-	-	-	-	rs570348394	G	G/C	-	-	-	-	-	-	-	-	-	-	-	0.0041	-	-	-	-	-	-	-	-	-
Y:14349872-14349872	T	intergenic_variant	MODIFIER	-	-	-	-	-	-	-	-	-	-	-	-	-	-	rs1292726446	C	C/T	-	-	-	-	-	-	-	-	-	-	-	-	-	-	-	-	-	-	-	-	-
Y:14365553-14365553	T	non_coding_transcript_exon_variant	MODIFIER	RPS24P1	ENSG00000236477	Transcript	ENST00000438550.1	processed_pseudogene	2024-01-02	-	-	-	97	-	-	-	-	-	C	C/T	-	1	-	HGNC	10412	-	-	-	-	-	-	-	-	-	-	-	-	-	-	-	-
Y:14394370-14394370	T	non_coding_transcript_exon_variant	MODIFIER	RN7SL702P	ENSG00000243980	Transcript	ENST00000488394.2	misc_RNA	2024-01-01	-	-	-	194	-	-	-	-	-	G	G/T	-	1	-	HGNC	46718	-	-	-	-	-	-	-	-	-	-	-	-	-	-	-	-
Y:14399105-14399105	A	downstream_gene_variant	MODIFIER	RN7SL702P	ENSG00000243980	Transcript	ENST00000488394.2	misc_RNA	-	-	-	-	-	-	-	-	-	rs375669676	G	G/A	4640	1	-	HGNC	46718	-	-	-	-	-	-	-	-	-	-	-	-	-	-	-	-
Y:14401169-14401169	T	intergenic_variant	MODIFIER	-	-	-	-	-	-	-	-	-	-	-	-	-	-	rs558125278	C	C/T	-	-	-	-	-	-	-	-	-	-	-	0.0041	-	-	-	-	-	-	-	-	-
Y:14439178-14439178	T	upstream_gene_variant	MODIFIER	FAM8A4P	ENSG00000232730	Transcript	ENST00000435433.1	processed_pseudogene	-	-	-	-	-	-	-	-	-	-	C	C/T	3172	1	-	HGNC	16375	-	-	-	-	-	-	-	-	-	-	-	-	-	-	-	-
Y:14469411-14469411	C	downstream_gene_variant	MODIFIER	ARSEP1	ENSG00000224060	Transcript	ENST00000420443.1	transcribed_unprocessed_pseudogene	-	-	-	-	-	-	-	-	-	rs2713254	A	A/C	1193	1	-	HGNC	720	-	-	-	-	-	-	0.9846	-	-	-	-	-	-	-	-	-
Y:14469411-14469411	C	downstream_gene_variant	MODIFIER	ARSEP1	ENSG00000224060	Transcript	ENST00000430152.1	processed_transcript	-	-	-	-	-	-	-	-	-	rs2713254	A	A/C	1185	1	-	HGNC	720	-	-	-	-	-	-	0.9846	-	-	-	-	-	-	-	-	-
Y:14483677-14483677	A	intron_variant,non_coding_transcript_variant	MODIFIER	GYG2P1	ENSG00000206159	Transcript	ENST00000382966.1	processed_transcript	-	2024-02-02	-	-	-	-	-	-	-	-	G	G/A	-	-1	-	HGNC	4701	-	-	-	-	-	-	-	-	-	-	-	-	-	-	-	-
Y:14483677-14483677	A	intron_variant,non_coding_transcript_variant	MODIFIER	ARSDP1	ENSG00000225117	Transcript	ENST00000443820.1	unprocessed_pseudogene	-	2024-02-07	-	-	-	-	-	-	-	-	G	G/A	-	1	-	HGNC	718	-	-	-	-	-	-	-	-	-	-	-	-	-	-	-	-
Y:14483677-14483677	A	downstream_gene_variant	MODIFIER	AC002992.1	ENSG00000252586	Transcript	ENST00000516777.1	miRNA	-	-	-	-	-	-	-	-	-	-	G	G/A	1447	1	-	Clone_based_ensembl_gene	-	-	-	-	-	-	-	-	-	-	-	-	-	-	-	-	-
Y:14495981-14495981	A	intron_variant,non_coding_transcript_variant	MODIFIER	GYG2P1	ENSG00000206159	Transcript	ENST00000382966.1	processed_transcript	-	2024-02-02	-	-	-	-	-	-	-	-	G	G/A	-	-1	-	HGNC	4701	-	-	-	-	-	-	-	-	-	-	-	-	-	-	-	-
Y:14495981-14495981	A	intron_variant,non_coding_transcript_variant	MODIFIER	ARSDP1	ENSG00000225117	Transcript	ENST00000443820.1	unprocessed_pseudogene	-	2024-06-07	-	-	-	-	-	-	-	-	G	G/A	-	1	-	HGNC	718	-	-	-	-	-	-	-	-	-	-	-	-	-	-	-	-
Y:14495981-14495981	A	intron_variant,non_coding_transcript_variant	MODIFIER	GYG2P1	ENSG00000206159	Transcript	ENST00000493160.1	processed_transcript	-	2024-04-04	-	-	-	-	-	-	-	-	G	G/A	-	-1	-	HGNC	4701	-	-	-	-	-	-	-	-	-	-	-	-	-	-	-	-
Y:14496103-14496103	T	intron_variant,non_coding_transcript_variant	MODIFIER	GYG2P1	ENSG00000206159	Transcript	ENST00000382966.1	processed_transcript	-	2024-02-02	-	-	-	-	-	-	-	rs35790541	C	C/T	-	-1	-	HGNC	4701	-	-	-	-	-	-	-	-	-	-	-	-	-	-	-	-
Y:14496103-14496103	T	splice_polypyrimidine_tract_variant,intron_variant,non_coding_transcript_variant	LOW	ARSDP1	ENSG00000225117	Transcript	ENST00000443820.1	unprocessed_pseudogene	-	2024-06-07	-	-	-	-	-	-	-	rs35790541	C	C/T	-	1	-	HGNC	718	-	-	-	-	-	-	-	-	-	-	-	-	-	-	-	-
Y:14496103-14496103	T	intron_variant,non_coding_transcript_variant	MODIFIER	GYG2P1	ENSG00000206159	Transcript	ENST00000493160.1	processed_transcript	-	2024-04-04	-	-	-	-	-	-	-	rs35790541	C	C/T	-	-1	-	HGNC	4701	-	-	-	-	-	-	-	-	-	-	-	-	-	-	-	-
Y:14541174-14541174	T	intergenic_variant	MODIFIER	-	-	-	-	-	-	-	-	-	-	-	-	-	-	rs577069811	G	G/T	-	-	-	-	-	-	-	-	-	-	-	0.0041	-	-	-	-	-	-	-	-	-
Y:14607453-14607453	A	intron_variant,non_coding_transcript_variant	MODIFIER	XGPY	ENSG00000227447	Transcript	ENST00000381172.3	unprocessed_pseudogene	-	2024-01-07	-	-	-	-	-	-	-	rs1603188021	G	G/A	-	-1	-	HGNC	12807	-	-	-	-	-	-	-	-	-	-	-	-	-	-	-	-
Y:14644698-14644698	T	intergenic_variant	MODIFIER	-	-	-	-	-	-	-	-	-	-	-	-	-	-	rs375429910	C	C/T	-	-	-	-	-	-	-	-	-	-	-	-	-	-	-	-	-	-	-	-	-
Y:14644742-14644742	T	upstream_gene_variant	MODIFIER	SHROOM2P1	ENSG00000226863	Transcript	ENST00000434773.1	unprocessed_pseudogene	-	-	-	-	-	-	-	-	-	rs370100240	C	C/T	4966	1	-	HGNC	631	-	-	-	-	-	-	-	-	-	-	-	-	-	-	-	-
Y:14655941-14655941	T	intron_variant,non_coding_transcript_variant	MODIFIER	SHROOM2P1	ENSG00000226863	Transcript	ENST00000434773.1	unprocessed_pseudogene	-	2024-02-02	-	-	-	-	-	-	-	-	A	A/T	-	1	-	HGNC	631	-	-	-	-	-	-	-	-	-	-	-	-	-	-	-	-
Y:14655941-14655941	T	intron_variant,non_coding_transcript_variant	MODIFIER	SHROOM2P1	ENSG00000226863	Transcript	ENST00000434773.1	unprocessed_pseudogene	-	2024-02-02	-	-	-	-	-	-	-	-	A	A/T	-	1	-	HGNC	631	-	-	-	-	-	-	-	-	-	-	-	-	-	-	-	-
Y:14698928-14698928	C	intergenic_variant	MODIFIER	-	-	-	-	-	-	-	-	-	-	-	-	-	-	rs9786706	T	T/C	-	-	-	-	-	-	-	-	-	-	-	0.9992	-	-	-	3.51761e+15	-	-	-	-	-
Y:14707445-14707445	G	intergenic_variant	MODIFIER	-	-	-	-	-	-	-	-	-	-	-	-	-	-	-	A	A/G	-	-	-	-	-	-	-	-	-	-	-	-	-	-	-	-	-	-	-	-	-
Y:14750174-14750174	T	upstream_gene_variant	MODIFIER	MED14P1	ENSG00000233774	Transcript	ENST00000430517.1	unprocessed_pseudogene	-	-	-	-	-	-	-	-	-	-	G	G/T	3841	-1	-	HGNC	2371	-	-	-	-	-	-	-	-	-	-	-	-	-	-	-	-
Y:14756490-14756490	C	regulatory_region_variant	MODIFIER	-	-	RegulatoryFeature	ENSR00002106161	enhancer	-	-	-	-	-	-	-	-	-	-	G	G/C	-	-	-	-	-	-	-	-	-	-	-	-	-	-	-	-	-	-	-	-	-
Y:14756490-14756490	C	intergenic_variant	MODIFIER	-	-	-	-	-	-	-	-	-	-	-	-	-	-	-	G	G/C	-	-	-	-	-	-	-	-	-	-	-	-	-	-	-	-	-	-	-	-	-
Y:14773474-14773474	T	upstream_gene_variant	MODIFIER	TTTY15	ENSG00000233864	Transcript	ENST00000417071.1	lincRNA	-	-	-	-	-	-	-	-	-	-	A	A/T	994	1	-	HGNC	18567	-	-	-	-	-	-	-	-	-	-	-	-	-	-	-	-
Y:14773474-14773474	T	upstream_gene_variant	MODIFIER	TTTY15	ENSG00000233864	Transcript	ENST00000440408.1	lincRNA	-	-	-	-	-	-	-	-	-	-	A	A/T	791	1	-	HGNC	18567	-	-	-	-	-	-	-	-	-	-	-	-	-	-	-	-
Y:14773474-14773474	T	upstream_gene_variant	MODIFIER	TTTY15	ENSG00000233864	Transcript	ENST00000457658.1	lincRNA	-	-	-	-	-	-	-	-	-	-	A	A/T	791	1	-	HGNC	18567	-	-	-	-	-	-	-	-	-	-	-	-	-	-	-	-
Y:14773474-14773474	T	upstream_gene_variant	MODIFIER	TTTY15	ENSG00000233864	Transcript	ENST00000543097.1	lincRNA	-	-	-	-	-	-	-	-	-	-	A	A/T	810	1	-	HGNC	18567	-	-	-	-	-	-	-	-	-	-	-	-	-	-	-	-
Y:14773474-14773474	T	upstream_gene_variant	MODIFIER	TTTY15	ENSG00000233864	Transcript	ENST00000417071.1	lincRNA	-	-	-	-	-	-	-	-	-	-	A	A/T	994	1	-	HGNC	18567	-	-	-	-	-	-	-	-	-	-	-	-	-	-	-	-
Y:14773474-14773474	T	upstream_gene_variant	MODIFIER	TTTY15	ENSG00000233864	Transcript	ENST00000440408.1	lincRNA	-	-	-	-	-	-	-	-	-	-	A	A/T	791	1	-	HGNC	18567	-	-	-	-	-	-	-	-	-	-	-	-	-	-	-	-
Y:14773474-14773474	T	upstream_gene_variant	MODIFIER	TTTY15	ENSG00000233864	Transcript	ENST00000457658.1	lincRNA	-	-	-	-	-	-	-	-	-	-	A	A/T	791	1	-	HGNC	18567	-	-	-	-	-	-	-	-	-	-	-	-	-	-	-	-
Y:14773474-14773474	T	upstream_gene_variant	MODIFIER	TTTY15	ENSG00000233864	Transcript	ENST00000543097.1	lincRNA	-	-	-	-	-	-	-	-	-	-	A	A/T	810	1	-	HGNC	18567	-	-	-	-	-	-	-	-	-	-	-	-	-	-	-	-
Y:14774366-14774366	C	upstream_gene_variant	MODIFIER	TTTY15	ENSG00000233864	Transcript	ENST00000417071.1	lincRNA	-	-	-	-	-	-	-	-	-	rs554900991	T	T/C	102	1	-	HGNC	18567	-	-	-	-	-	-	0.0049	-	-	-	-	-	-	-	-	-
Y:14774366-14774366	C	non_coding_transcript_exon_variant	MODIFIER	TTTY15	ENSG00000233864	Transcript	ENST00000440408.1	lincRNA	2024-01-04	-	-	-	102	-	-	-	-	rs554900991	T	T/C	-	1	-	HGNC	18567	-	-	-	-	-	-	0.0049	-	-	-	-	-	-	-	-	-
Y:14774366-14774366	C	non_coding_transcript_exon_variant	MODIFIER	TTTY15	ENSG00000233864	Transcript	ENST00000457658.1	lincRNA	2024-01-04	-	-	-	102	-	-	-	-	rs554900991	T	T/C	-	1	-	HGNC	18567	-	-	-	-	-	-	0.0049	-	-	-	-	-	-	-	-	-
Y:14774366-14774366	C	non_coding_transcript_exon_variant	MODIFIER	TTTY15	ENSG00000233864	Transcript	ENST00000543097.1	lincRNA	2024-01-02	-	-	-	83	-	-	-	-	rs554900991	T	T/C	-	1	-	HGNC	18567	-	-	-	-	-	-	0.0049	-	-	-	-	-	-	-	-	-
Y:14811234-14811234	C	upstream_gene_variant	MODIFIER	USP9Y	ENSG00000114374	Transcript	ENST00000338981.3	protein_coding	-	-	-	-	-	-	-	-	-	-	G	G/C	1926	1	-	HGNC	12633	-	-	-	-	-	-	-	-	-	-	-	-	-	-	-	-
Y:14811234-14811234	C	upstream_gene_variant	MODIFIER	USP9Y	ENSG00000114374	Transcript	ENST00000493168.1	processed_transcript	-	-	-	-	-	-	-	-	-	-	G	G/C	2735	1	-	HGNC	12633	-	-	-	-	-	-	-	-	-	-	-	-	-	-	-	-
Y:14813991-14813991	C	splice_region_variant,intron_variant	LOW	USP9Y	ENSG00000114374	Transcript	ENST00000338981.3	protein_coding	-	1/45	-	-	-	-	-	-	-	rs2032595	T	T/C	-	1	-	HGNC	12633	-	-	-	-	-	-	0.0097	-	-	-	3.51761e+15	-	-	-	-	-
Y:14813991-14813991	C	splice_region_variant,intron_variant,non_coding_transcript_variant	LOW	USP9Y	ENSG00000114374	Transcript	ENST00000493168.1	processed_transcript	-	2024-01-02	-	-	-	-	-	-	-	rs2032595	T	T/C	-	1	-	HGNC	12633	-	-	-	-	-	-	0.0097	-	-	-	3.51761e+15	-	-	-	-	-
Y:14821784-14821784	C	intron_variant	MODIFIER	USP9Y	ENSG00000114374	Transcript	ENST00000338981.3	protein_coding	-	3/45	-	-	-	-	-	-	-	-	A	A/C	-	1	-	HGNC	12633	-	-	-	-	-	-	-	-	-	-	-	-	-	-	-	-
Y:14821784-14821784	C	intron_variant,non_coding_transcript_variant	MODIFIER	USP9Y	ENSG00000114374	Transcript	ENST00000426564.2	processed_transcript	-	1/43	-	-	-	-	-	-	-	-	A	A/C	-	1	-	HGNC	12633	-	-	-	-	-	-	-	-	-	-	-	-	-	-	-	-
Y:14821784-14821784	C	intron_variant,non_coding_transcript_variant	MODIFIER	USP9Y	ENSG00000114374	Transcript	ENST00000493168.1	processed_transcript	-	2024-02-02	-	-	-	-	-	-	-	-	A	A/C	-	1	-	HGNC	12633	-	-	-	-	-	-	-	-	-	-	-	-	-	-	-	-
Y:14921023-14921023	A	intron_variant	MODIFIER	USP9Y	ENSG00000114374	Transcript	ENST00000338981.3	protein_coding	-	27/45	-	-	-	-	-	-	-	-	G	G/A	-	1	-	HGNC	12633	-	-	-	-	-	-	-	-	-	-	-	-	-	-	-	-
Y:14921023-14921023	A	intron_variant,non_coding_transcript_variant	MODIFIER	USP9Y	ENSG00000114374	Transcript	ENST00000426564.2	processed_transcript	-	25/43	-	-	-	-	-	-	-	-	G	G/A	-	1	-	HGNC	12633	-	-	-	-	-	-	-	-	-	-	-	-	-	-	-	-
Y:14921023-14921023	A	regulatory_region_variant	MODIFIER	-	-	RegulatoryFeature	ENSR00002106168	CTCF_binding_site	-	-	-	-	-	-	-	-	-	-	G	G/A	-	-	-	-	-	-	-	-	-	-	-	-	-	-	-	-	-	-	-	-	-
Y:14955802-14955802	A	intron_variant	MODIFIER	USP9Y	ENSG00000114374	Transcript	ENST00000338981.3	protein_coding	-	39/45	-	-	-	-	-	-	-	-	G	G/A	-	1	-	HGNC	12633	-	-	-	-	-	-	-	-	-	-	-	-	-	-	-	-
Y:14955802-14955802	A	intron_variant,non_coding_transcript_variant	MODIFIER	USP9Y	ENSG00000114374	Transcript	ENST00000426564.2	processed_transcript	-	37/43	-	-	-	-	-	-	-	-	G	G/A	-	1	-	HGNC	12633	-	-	-	-	-	-	-	-	-	-	-	-	-	-	-	-
Y:14955802-14955802	A	upstream_gene_variant	MODIFIER	USP9Y	ENSG00000114374	Transcript	ENST00000453031.1	protein_coding	-	-	-	-	-	-	-	-	-	-	G	G/A	3168	1	cds_start_NF	HGNC	12633	-	-	-	-	-	-	-	-	-	-	-	-	-	-	-	-
Y:14981230-14981230	A	intergenic_variant	MODIFIER	-	-	-	-	-	-	-	-	-	-	-	-	-	-	-	G	G/A	-	-	-	-	-	-	-	-	-	-	-	-	-	-	-	-	-	-	-	-	-
Y:14984857-14984857	T	intergenic_variant	MODIFIER	-	-	-	-	-	-	-	-	-	-	-	-	-	-	-	G	G/T	-	-	-	-	-	-	-	-	-	-	-	-	-	-	-	-	-	-	-	-	-
Y:15040090-15040090	G	downstream_gene_variant	MODIFIER	CASKP1	ENSG00000234059	Transcript	ENST00000412870.1	unprocessed_pseudogene	-	-	-	-	-	-	-	-	-	-	A	A/G	1985	-1	-	HGNC	1498	-	-	-	-	-	-	-	-	-	-	-	-	-	-	-	-
Y:15040090-15040090	G	regulatory_region_variant	MODIFIER	-	-	RegulatoryFeature	ENSR00002106171	CTCF_binding_site	-	-	-	-	-	-	-	-	-	-	A	A/G	-	-	-	-	-	-	-	-	-	-	-	-	-	-	-	-	-	-	-	-	-
Y:15094399-15094399	C	intergenic_variant	MODIFIER	-	-	-	-	-	-	-	-	-	-	-	-	-	-	rs1556196043,rs9786878	T	T/C	-	-	-	-	-	-	-	-	-	-	-	-	-	-	-	-	-	-	-	-	-
Y:15094400-15094400	T	intergenic_variant	MODIFIER	-	-	-	-	-	-	-	-	-	-	-	-	-	-	rs9785906	G	G/T	-	-	-	-	-	-	-	-	-	-	-	-	-	-	-	-	-	-	-	-	-
Y:15112480-15112480	C	intergenic_variant	MODIFIER	-	-	-	-	-	-	-	-	-	-	-	-	-	-	rs533297038	T	T/C	-	-	-	-	-	-	-	-	-	-	-	0.0041	-	-	-	-	-	-	-	-	-
Y:15113355-15113355	G	intergenic_variant	MODIFIER	-	-	-	-	-	-	-	-	-	-	-	-	-	-	-	A	A/G	-	-	-	-	-	-	-	-	-	-	-	-	-	-	-	-	-	-	-	-	-
Y:15129415-15129415	G	intergenic_variant	MODIFIER	-	-	-	-	-	-	-	-	-	-	-	-	-	-	rs9786316	A	A/G	-	-	-	-	-	-	-	-	-	-	-	-	-	-	-	-	-	-	-	-	-
Y:15152317-15152317	G	intergenic_variant	MODIFIER	-	-	-	-	-	-	-	-	-	-	-	-	-	-	rs35304448	A	A/G	-	-	-	-	-	-	-	-	-	-	-	0.9846	-	-	-	-	-	-	-	-	-
Y:15165259-15165259	G	intergenic_variant	MODIFIER	-	-	-	-	-	-	-	-	-	-	-	-	-	-	-	A	A/G	-	-	-	-	-	-	-	-	-	-	-	-	-	-	-	-	-	-	-	-	-
Y:15207385-15207385	G	non_coding_transcript_exon_variant	MODIFIER	SFPQP1	ENSG00000224035	Transcript	ENST00000446621.1	processed_pseudogene	2024-02-02	-	-	-	1452	-	-	-	-	rs577068775	A	A/G	-	1	-	HGNC	10775	-	-	-	-	-	-	0.0016	-	-	-	-	-	-	-	-	-
Y:15259735-15259735	T	intergenic_variant	MODIFIER	-	-	-	-	-	-	-	-	-	-	-	-	-	-	rs751119339	C	C/T	-	-	-	-	-	-	-	-	-	-	-	0.0016	-	-	-	-	-	-	-	-	-
Y:15311143-15311143	A	intergenic_variant	MODIFIER	-	-	-	-	-	-	-	-	-	-	-	-	-	-	-	G	G/A	-	-	-	-	-	-	-	-	-	-	-	-	-	-	-	-	-	-	-	-	-
Y:15323154-15323154	A	intergenic_variant	MODIFIER	-	-	-	-	-	-	-	-	-	-	-	-	-	-	rs73621771	G	G/A	-	-	-	-	-	-	-	-	-	-	-	0.3114	-	-	-	-	-	-	-	-	-
Y:15328578-15328578	G	intergenic_variant	MODIFIER	-	-	-	-	-	-	-	-	-	-	-	-	-	-	rs760145237	A	A/G	-	-	-	-	-	-	-	-	-	-	-	0.0016	-	-	-	-	-	-	-	-	-
Y:15339422-15339422	C	upstream_gene_variant	MODIFIER	DPPA2P1	ENSG00000223915	Transcript	ENST00000428060.1	processed_pseudogene	-	-	-	-	-	-	-	-	-	-	T	T/C	3343	1	-	HGNC	38448	-	-	-	-	-	-	-	-	-	-	-	-	-	-	-	-
Y:15339422-15339422	C	regulatory_region_variant	MODIFIER	-	-	RegulatoryFeature	ENSR00002106180	CTCF_binding_site	-	-	-	-	-	-	-	-	-	-	T	T/C	-	-	-	-	-	-	-	-	-	-	-	-	-	-	-	-	-	-	-	-	-
Y:15380996-15380996	T	intron_variant	MODIFIER	UTY	ENSG00000183878	Transcript	ENST00000331397.4	protein_coding	-	25/27	-	-	-	-	-	-	-	rs911279391	C	C/T	-	-1	-	HGNC	12638	-	-	-	-	-	-	-	-	-	-	-	-	-	-	-	-
Y:15380996-15380996	T	intron_variant	MODIFIER	UTY	ENSG00000183878	Transcript	ENST00000382896.4	protein_coding	-	26/28	-	-	-	-	-	-	-	rs911279391	C	C/T	-	-1	-	HGNC	12638	-	-	-	-	-	-	-	-	-	-	-	-	-	-	-	-
Y:15380996-15380996	T	intron_variant	MODIFIER	UTY	ENSG00000183878	Transcript	ENST00000537580.1	protein_coding	-	26/27	-	-	-	-	-	-	-	rs911279391	C	C/T	-	-1	-	HGNC	12638	-	-	-	-	-	-	-	-	-	-	-	-	-	-	-	-
Y:15389685-15389685	T	intron_variant	MODIFIER	UTY	ENSG00000183878	Transcript	ENST00000331397.4	protein_coding	-	25/27	-	-	-	-	-	-	-	-	C	C/T	-	-1	-	HGNC	12638	-	-	-	-	-	-	-	-	-	-	-	-	-	-	-	-
Y:15389685-15389685	T	intron_variant	MODIFIER	UTY	ENSG00000183878	Transcript	ENST00000382896.4	protein_coding	-	26/28	-	-	-	-	-	-	-	-	C	C/T	-	-1	-	HGNC	12638	-	-	-	-	-	-	-	-	-	-	-	-	-	-	-	-
Y:15389685-15389685	T	intron_variant	MODIFIER	UTY	ENSG00000183878	Transcript	ENST00000537580.1	protein_coding	-	26/27	-	-	-	-	-	-	-	-	C	C/T	-	-1	-	HGNC	12638	-	-	-	-	-	-	-	-	-	-	-	-	-	-	-	-
Y:15389934-15389934	A	intron_variant	MODIFIER	UTY	ENSG00000183878	Transcript	ENST00000331397.4	protein_coding	-	25/27	-	-	-	-	-	-	-	-	G	G/A	-	-1	-	HGNC	12638	-	-	-	-	-	-	-	-	-	-	-	-	-	-	-	-
Y:15389934-15389934	A	intron_variant	MODIFIER	UTY	ENSG00000183878	Transcript	ENST00000382896.4	protein_coding	-	26/28	-	-	-	-	-	-	-	-	G	G/A	-	-1	-	HGNC	12638	-	-	-	-	-	-	-	-	-	-	-	-	-	-	-	-
Y:15389934-15389934	A	intron_variant	MODIFIER	UTY	ENSG00000183878	Transcript	ENST00000537580.1	protein_coding	-	26/27	-	-	-	-	-	-	-	-	G	G/A	-	-1	-	HGNC	12638	-	-	-	-	-	-	-	-	-	-	-	-	-	-	-	-
Y:15390617-15390617	T	intron_variant	MODIFIER	UTY	ENSG00000183878	Transcript	ENST00000331397.4	protein_coding	-	25/27	-	-	-	-	-	-	-	-	C	C/T	-	-1	-	HGNC	12638	-	-	-	-	-	-	-	-	-	-	-	-	-	-	-	-
Y:15390617-15390617	T	intron_variant	MODIFIER	UTY	ENSG00000183878	Transcript	ENST00000382896.4	protein_coding	-	26/28	-	-	-	-	-	-	-	-	C	C/T	-	-1	-	HGNC	12638	-	-	-	-	-	-	-	-	-	-	-	-	-	-	-	-
Y:15390617-15390617	T	intron_variant	MODIFIER	UTY	ENSG00000183878	Transcript	ENST00000537580.1	protein_coding	-	26/27	-	-	-	-	-	-	-	-	C	C/T	-	-1	-	HGNC	12638	-	-	-	-	-	-	-	-	-	-	-	-	-	-	-	-
Y:15425676-15425676	C	intron_variant	MODIFIER	UTY	ENSG00000183878	Transcript	ENST00000331397.4	protein_coding	-	19/27	-	-	-	-	-	-	-	rs2059338516	T	T/C	-	-1	-	HGNC	12638	-	-	-	-	-	-	-	-	-	-	-	-	-	-	-	-
Y:15425676-15425676	C	intron_variant	MODIFIER	UTY	ENSG00000183878	Transcript	ENST00000362096.4	protein_coding	-	19/24	-	-	-	-	-	-	-	rs2059338516	T	T/C	-	-1	-	HGNC	12638	-	-	-	-	-	-	-	-	-	-	-	-	-	-	-	-
Y:15425676-15425676	C	intron_variant	MODIFIER	UTY	ENSG00000183878	Transcript	ENST00000382896.4	protein_coding	-	20/28	-	-	-	-	-	-	-	rs2059338516	T	T/C	-	-1	-	HGNC	12638	-	-	-	-	-	-	-	-	-	-	-	-	-	-	-	-
Y:15425676-15425676	C	intron_variant	MODIFIER	UTY	ENSG00000183878	Transcript	ENST00000537580.1	protein_coding	-	20/27	-	-	-	-	-	-	-	rs2059338516	T	T/C	-	-1	-	HGNC	12638	-	-	-	-	-	-	-	-	-	-	-	-	-	-	-	-
Y:15425676-15425676	C	intron_variant	MODIFIER	AC010877.1	ENSG00000269291	Transcript	ENST00000595988.1	protein_coding	-	2024-02-04	-	-	-	-	-	-	-	rs2059338516	T	T/C	-	1	-	Clone_based_ensembl_gene	-	-	-	-	-	-	-	-	-	-	-	-	-	-	-	-	-
Y:15433639-15433639	T	downstream_gene_variant	MODIFIER	UTY	ENSG00000183878	Transcript	ENST00000329134.5	protein_coding	-	-	-	-	-	-	-	-	-	-	C	C/T	1275	-1	-	HGNC	12638	-	-	-	-	-	-	-	-	-	-	-	-	-	-	-	-
Y:15433639-15433639	T	intron_variant	MODIFIER	UTY	ENSG00000183878	Transcript	ENST00000331397.4	protein_coding	-	19/27	-	-	-	-	-	-	-	-	C	C/T	-	-1	-	HGNC	12638	-	-	-	-	-	-	-	-	-	-	-	-	-	-	-	-
Y:15433639-15433639	T	intron_variant	MODIFIER	UTY	ENSG00000183878	Transcript	ENST00000362096.4	protein_coding	-	19/24	-	-	-	-	-	-	-	-	C	C/T	-	-1	-	HGNC	12638	-	-	-	-	-	-	-	-	-	-	-	-	-	-	-	-
Y:15433639-15433639	T	intron_variant	MODIFIER	UTY	ENSG00000183878	Transcript	ENST00000382896.4	protein_coding	-	20/28	-	-	-	-	-	-	-	-	C	C/T	-	-1	-	HGNC	12638	-	-	-	-	-	-	-	-	-	-	-	-	-	-	-	-
Y:15433639-15433639	T	intron_variant	MODIFIER	UTY	ENSG00000183878	Transcript	ENST00000537580.1	protein_coding	-	20/27	-	-	-	-	-	-	-	-	C	C/T	-	-1	-	HGNC	12638	-	-	-	-	-	-	-	-	-	-	-	-	-	-	-	-
Y:15433639-15433639	T	downstream_gene_variant	MODIFIER	UTY	ENSG00000183878	Transcript	ENST00000538878.1	protein_coding	-	-	-	-	-	-	-	-	-	-	C	C/T	1288	-1	-	HGNC	12638	-	-	-	-	-	-	-	-	-	-	-	-	-	-	-	-
Y:15433639-15433639	T	downstream_gene_variant	MODIFIER	UTY	ENSG00000183878	Transcript	ENST00000540140.1	protein_coding	-	-	-	-	-	-	-	-	-	-	C	C/T	1309	-1	-	HGNC	12638	-	-	-	-	-	-	-	-	-	-	-	-	-	-	-	-
Y:15433639-15433639	T	downstream_gene_variant	MODIFIER	UTY	ENSG00000183878	Transcript	ENST00000545955.1	protein_coding	-	-	-	-	-	-	-	-	-	-	C	C/T	1796	-1	-	HGNC	12638	-	-	-	-	-	-	-	-	-	-	-	-	-	-	-	-
Y:15433639-15433639	T	downstream_gene_variant	MODIFIER	AC010877.1	ENSG00000269291	Transcript	ENST00000595988.1	protein_coding	-	-	-	-	-	-	-	-	-	-	C	C/T	4458	1	-	Clone_based_ensembl_gene	-	-	-	-	-	-	-	-	-	-	-	-	-	-	-	-	-
Y:15454723-15454723	T	intron_variant	MODIFIER	UTY	ENSG00000183878	Transcript	ENST00000329134.5	protein_coding	-	15/19	-	-	-	-	-	-	-	-	C	C/T	-	-1	-	HGNC	12638	-	-	-	-	-	-	-	-	-	-	-	-	-	-	-	-
Y:15454723-15454723	T	intron_variant	MODIFIER	UTY	ENSG00000183878	Transcript	ENST00000331397.4	protein_coding	-	15/27	-	-	-	-	-	-	-	-	C	C/T	-	-1	-	HGNC	12638	-	-	-	-	-	-	-	-	-	-	-	-	-	-	-	-
Y:15454723-15454723	T	intron_variant	MODIFIER	UTY	ENSG00000183878	Transcript	ENST00000362096.4	protein_coding	-	15/24	-	-	-	-	-	-	-	-	C	C/T	-	-1	-	HGNC	12638	-	-	-	-	-	-	-	-	-	-	-	-	-	-	-	-
Y:15454723-15454723	T	intron_variant	MODIFIER	UTY	ENSG00000183878	Transcript	ENST00000382896.4	protein_coding	-	16/28	-	-	-	-	-	-	-	-	C	C/T	-	-1	-	HGNC	12638	-	-	-	-	-	-	-	-	-	-	-	-	-	-	-	-
Y:15454723-15454723	T	intron_variant	MODIFIER	UTY	ENSG00000183878	Transcript	ENST00000537580.1	protein_coding	-	16/27	-	-	-	-	-	-	-	-	C	C/T	-	-1	-	HGNC	12638	-	-	-	-	-	-	-	-	-	-	-	-	-	-	-	-
Y:15454723-15454723	T	intron_variant	MODIFIER	UTY	ENSG00000183878	Transcript	ENST00000538878.1	protein_coding	-	14/18	-	-	-	-	-	-	-	-	C	C/T	-	-1	-	HGNC	12638	-	-	-	-	-	-	-	-	-	-	-	-	-	-	-	-
Y:15454723-15454723	T	intron_variant	MODIFIER	UTY	ENSG00000183878	Transcript	ENST00000540140.1	protein_coding	-	15/19	-	-	-	-	-	-	-	-	C	C/T	-	-1	-	HGNC	12638	-	-	-	-	-	-	-	-	-	-	-	-	-	-	-	-
Y:15454723-15454723	T	intron_variant	MODIFIER	UTY	ENSG00000183878	Transcript	ENST00000545955.1	protein_coding	-	17/20	-	-	-	-	-	-	-	-	C	C/T	-	-1	-	HGNC	12638	-	-	-	-	-	-	-	-	-	-	-	-	-	-	-	-
Y:15491648-15491648	T	intron_variant	MODIFIER	UTY	ENSG00000183878	Transcript	ENST00000329134.5	protein_coding	-	2024-08-19	-	-	-	-	-	-	-	rs2065807081	C	C/T	-	-1	-	HGNC	12638	-	-	-	-	-	-	-	-	-	-	-	-	-	-	-	-
Y:15491648-15491648	T	intron_variant	MODIFIER	UTY	ENSG00000183878	Transcript	ENST00000331397.4	protein_coding	-	2024-08-27	-	-	-	-	-	-	-	rs2065807081	C	C/T	-	-1	-	HGNC	12638	-	-	-	-	-	-	-	-	-	-	-	-	-	-	-	-
Y:15491648-15491648	T	intron_variant	MODIFIER	UTY	ENSG00000183878	Transcript	ENST00000362096.4	protein_coding	-	2024-08-24	-	-	-	-	-	-	-	rs2065807081	C	C/T	-	-1	-	HGNC	12638	-	-	-	-	-	-	-	-	-	-	-	-	-	-	-	-
Y:15491648-15491648	T	intron_variant	MODIFIER	UTY	ENSG00000183878	Transcript	ENST00000382896.4	protein_coding	-	2024-08-28	-	-	-	-	-	-	-	rs2065807081	C	C/T	-	-1	-	HGNC	12638	-	-	-	-	-	-	-	-	-	-	-	-	-	-	-	-
Y:15491648-15491648	T	intron_variant,non_coding_transcript_variant	MODIFIER	UTY	ENSG00000183878	Transcript	ENST00000478900.1	processed_transcript	-	2024-07-09	-	-	-	-	-	-	-	rs2065807081	C	C/T	-	-1	-	HGNC	12638	-	-	-	-	-	-	-	-	-	-	-	-	-	-	-	-
Y:15491648-15491648	T	intron_variant	MODIFIER	UTY	ENSG00000183878	Transcript	ENST00000537580.1	protein_coding	-	2024-08-27	-	-	-	-	-	-	-	rs2065807081	C	C/T	-	-1	-	HGNC	12638	-	-	-	-	-	-	-	-	-	-	-	-	-	-	-	-
Y:15491648-15491648	T	intron_variant	MODIFIER	UTY	ENSG00000183878	Transcript	ENST00000538878.1	protein_coding	-	2024-08-18	-	-	-	-	-	-	-	rs2065807081	C	C/T	-	-1	-	HGNC	12638	-	-	-	-	-	-	-	-	-	-	-	-	-	-	-	-
Y:15491648-15491648	T	intron_variant	MODIFIER	UTY	ENSG00000183878	Transcript	ENST00000540140.1	protein_coding	-	2024-08-19	-	-	-	-	-	-	-	rs2065807081	C	C/T	-	-1	-	HGNC	12638	-	-	-	-	-	-	-	-	-	-	-	-	-	-	-	-
Y:15491648-15491648	T	intron_variant	MODIFIER	UTY	ENSG00000183878	Transcript	ENST00000545955.1	protein_coding	-	2024-08-20	-	-	-	-	-	-	-	rs2065807081	C	C/T	-	-1	-	HGNC	12638	-	-	-	-	-	-	-	-	-	-	-	-	-	-	-	-
Y:15502239-15502239	C	intron_variant	MODIFIER	UTY	ENSG00000183878	Transcript	ENST00000329134.5	protein_coding	-	2024-08-19	-	-	-	-	-	-	-	-	A	A/C	-	-1	-	HGNC	12638	-	-	-	-	-	-	-	-	-	-	-	-	-	-	-	-
Y:15502239-15502239	C	intron_variant	MODIFIER	UTY	ENSG00000183878	Transcript	ENST00000331397.4	protein_coding	-	2024-08-27	-	-	-	-	-	-	-	-	A	A/C	-	-1	-	HGNC	12638	-	-	-	-	-	-	-	-	-	-	-	-	-	-	-	-
Y:15502239-15502239	C	intron_variant	MODIFIER	UTY	ENSG00000183878	Transcript	ENST00000362096.4	protein_coding	-	2024-08-24	-	-	-	-	-	-	-	-	A	A/C	-	-1	-	HGNC	12638	-	-	-	-	-	-	-	-	-	-	-	-	-	-	-	-
Y:15502239-15502239	C	intron_variant	MODIFIER	UTY	ENSG00000183878	Transcript	ENST00000382896.4	protein_coding	-	2024-08-28	-	-	-	-	-	-	-	-	A	A/C	-	-1	-	HGNC	12638	-	-	-	-	-	-	-	-	-	-	-	-	-	-	-	-
Y:15502239-15502239	C	downstream_gene_variant	MODIFIER	UTY	ENSG00000183878	Transcript	ENST00000474365.1	processed_transcript	-	-	-	-	-	-	-	-	-	-	A	A/C	2793	-1	-	HGNC	12638	-	-	-	-	-	-	-	-	-	-	-	-	-	-	-	-
Y:15502239-15502239	C	intron_variant,non_coding_transcript_variant	MODIFIER	UTY	ENSG00000183878	Transcript	ENST00000478900.1	processed_transcript	-	2024-07-09	-	-	-	-	-	-	-	-	A	A/C	-	-1	-	HGNC	12638	-	-	-	-	-	-	-	-	-	-	-	-	-	-	-	-
Y:15502239-15502239	C	intron_variant	MODIFIER	UTY	ENSG00000183878	Transcript	ENST00000537580.1	protein_coding	-	2024-08-27	-	-	-	-	-	-	-	-	A	A/C	-	-1	-	HGNC	12638	-	-	-	-	-	-	-	-	-	-	-	-	-	-	-	-
Y:15502239-15502239	C	intron_variant	MODIFIER	UTY	ENSG00000183878	Transcript	ENST00000538878.1	protein_coding	-	2024-08-18	-	-	-	-	-	-	-	-	A	A/C	-	-1	-	HGNC	12638	-	-	-	-	-	-	-	-	-	-	-	-	-	-	-	-
Y:15502239-15502239	C	intron_variant	MODIFIER	UTY	ENSG00000183878	Transcript	ENST00000540140.1	protein_coding	-	2024-08-19	-	-	-	-	-	-	-	-	A	A/C	-	-1	-	HGNC	12638	-	-	-	-	-	-	-	-	-	-	-	-	-	-	-	-
Y:15502239-15502239	C	intron_variant	MODIFIER	UTY	ENSG00000183878	Transcript	ENST00000545955.1	protein_coding	-	2024-08-20	-	-	-	-	-	-	-	-	A	A/C	-	-1	-	HGNC	12638	-	-	-	-	-	-	-	-	-	-	-	-	-	-	-	-
Y:15537955-15537955	T	intron_variant	MODIFIER	UTY	ENSG00000183878	Transcript	ENST00000329134.5	protein_coding	-	2024-04-19	-	-	-	-	-	-	-	-	C	C/T	-	-1	-	HGNC	12638	-	-	-	-	-	-	-	-	-	-	-	-	-	-	-	-
Y:15537955-15537955	T	intron_variant	MODIFIER	UTY	ENSG00000183878	Transcript	ENST00000331397.4	protein_coding	-	2024-04-27	-	-	-	-	-	-	-	-	C	C/T	-	-1	-	HGNC	12638	-	-	-	-	-	-	-	-	-	-	-	-	-	-	-	-
Y:15537955-15537955	T	intron_variant	MODIFIER	UTY	ENSG00000183878	Transcript	ENST00000362096.4	protein_coding	-	2024-04-24	-	-	-	-	-	-	-	-	C	C/T	-	-1	-	HGNC	12638	-	-	-	-	-	-	-	-	-	-	-	-	-	-	-	-
Y:15537955-15537955	T	intron_variant	MODIFIER	UTY	ENSG00000183878	Transcript	ENST00000382893.1	protein_coding	-	2024-04-06	-	-	-	-	-	-	-	-	C	C/T	-	-1	-	HGNC	12638	-	-	-	-	-	-	-	-	-	-	-	-	-	-	-	-
Y:15537955-15537955	T	intron_variant	MODIFIER	UTY	ENSG00000183878	Transcript	ENST00000382896.4	protein_coding	-	2024-04-28	-	-	-	-	-	-	-	-	C	C/T	-	-1	-	HGNC	12638	-	-	-	-	-	-	-	-	-	-	-	-	-	-	-	-
Y:15537955-15537955	T	intron_variant,non_coding_transcript_variant	MODIFIER	UTY	ENSG00000183878	Transcript	ENST00000474365.1	processed_transcript	-	2024-03-06	-	-	-	-	-	-	-	-	C	C/T	-	-1	-	HGNC	12638	-	-	-	-	-	-	-	-	-	-	-	-	-	-	-	-
Y:15537955-15537955	T	intron_variant,non_coding_transcript_variant	MODIFIER	UTY	ENSG00000183878	Transcript	ENST00000478900.1	processed_transcript	-	2024-04-09	-	-	-	-	-	-	-	-	C	C/T	-	-1	-	HGNC	12638	-	-	-	-	-	-	-	-	-	-	-	-	-	-	-	-
Y:15537955-15537955	T	intron_variant	MODIFIER	UTY	ENSG00000183878	Transcript	ENST00000537580.1	protein_coding	-	2024-04-27	-	-	-	-	-	-	-	-	C	C/T	-	-1	-	HGNC	12638	-	-	-	-	-	-	-	-	-	-	-	-	-	-	-	-
Y:15537955-15537955	T	intron_variant	MODIFIER	UTY	ENSG00000183878	Transcript	ENST00000538878.1	protein_coding	-	2024-04-18	-	-	-	-	-	-	-	-	C	C/T	-	-1	-	HGNC	12638	-	-	-	-	-	-	-	-	-	-	-	-	-	-	-	-
Y:15537955-15537955	T	intron_variant	MODIFIER	UTY	ENSG00000183878	Transcript	ENST00000540140.1	protein_coding	-	2024-04-19	-	-	-	-	-	-	-	-	C	C/T	-	-1	-	HGNC	12638	-	-	-	-	-	-	-	-	-	-	-	-	-	-	-	-
Y:15537955-15537955	T	intron_variant	MODIFIER	UTY	ENSG00000183878	Transcript	ENST00000545955.1	protein_coding	-	2024-04-20	-	-	-	-	-	-	-	-	C	C/T	-	-1	-	HGNC	12638	-	-	-	-	-	-	-	-	-	-	-	-	-	-	-	-
Y:15549943-15549943	C	intron_variant	MODIFIER	UTY	ENSG00000183878	Transcript	ENST00000329134.5	protein_coding	-	2024-04-19	-	-	-	-	-	-	-	-	T	T/C	-	-1	-	HGNC	12638	-	-	-	-	-	-	-	-	-	-	-	-	-	-	-	-
Y:15549943-15549943	C	intron_variant	MODIFIER	UTY	ENSG00000183878	Transcript	ENST00000331397.4	protein_coding	-	2024-04-27	-	-	-	-	-	-	-	-	T	T/C	-	-1	-	HGNC	12638	-	-	-	-	-	-	-	-	-	-	-	-	-	-	-	-
Y:15549943-15549943	C	intron_variant	MODIFIER	UTY	ENSG00000183878	Transcript	ENST00000362096.4	protein_coding	-	2024-04-24	-	-	-	-	-	-	-	-	T	T/C	-	-1	-	HGNC	12638	-	-	-	-	-	-	-	-	-	-	-	-	-	-	-	-
Y:15549943-15549943	C	intron_variant	MODIFIER	UTY	ENSG00000183878	Transcript	ENST00000382893.1	protein_coding	-	2024-04-06	-	-	-	-	-	-	-	-	T	T/C	-	-1	-	HGNC	12638	-	-	-	-	-	-	-	-	-	-	-	-	-	-	-	-
Y:15549943-15549943	C	intron_variant	MODIFIER	UTY	ENSG00000183878	Transcript	ENST00000382896.4	protein_coding	-	2024-04-28	-	-	-	-	-	-	-	-	T	T/C	-	-1	-	HGNC	12638	-	-	-	-	-	-	-	-	-	-	-	-	-	-	-	-
Y:15549943-15549943	C	intron_variant,non_coding_transcript_variant	MODIFIER	UTY	ENSG00000183878	Transcript	ENST00000474365.1	processed_transcript	-	2024-03-06	-	-	-	-	-	-	-	-	T	T/C	-	-1	-	HGNC	12638	-	-	-	-	-	-	-	-	-	-	-	-	-	-	-	-
Y:15549943-15549943	C	intron_variant,non_coding_transcript_variant	MODIFIER	UTY	ENSG00000183878	Transcript	ENST00000478900.1	processed_transcript	-	2024-04-09	-	-	-	-	-	-	-	-	T	T/C	-	-1	-	HGNC	12638	-	-	-	-	-	-	-	-	-	-	-	-	-	-	-	-
Y:15549943-15549943	C	intron_variant	MODIFIER	UTY	ENSG00000183878	Transcript	ENST00000537580.1	protein_coding	-	2024-04-27	-	-	-	-	-	-	-	-	T	T/C	-	-1	-	HGNC	12638	-	-	-	-	-	-	-	-	-	-	-	-	-	-	-	-
Y:15549943-15549943	C	intron_variant	MODIFIER	UTY	ENSG00000183878	Transcript	ENST00000538878.1	protein_coding	-	2024-04-18	-	-	-	-	-	-	-	-	T	T/C	-	-1	-	HGNC	12638	-	-	-	-	-	-	-	-	-	-	-	-	-	-	-	-
Y:15549943-15549943	C	intron_variant	MODIFIER	UTY	ENSG00000183878	Transcript	ENST00000540140.1	protein_coding	-	2024-04-19	-	-	-	-	-	-	-	-	T	T/C	-	-1	-	HGNC	12638	-	-	-	-	-	-	-	-	-	-	-	-	-	-	-	-
Y:15549943-15549943	C	intron_variant	MODIFIER	UTY	ENSG00000183878	Transcript	ENST00000545955.1	protein_coding	-	2024-04-20	-	-	-	-	-	-	-	-	T	T/C	-	-1	-	HGNC	12638	-	-	-	-	-	-	-	-	-	-	-	-	-	-	-	-
Y:15610869-15610869	T	intergenic_variant	MODIFIER	-	-	-	-	-	-	-	-	-	-	-	-	-	-	-	C	C/T	-	-	-	-	-	-	-	-	-	-	-	-	-	-	-	-	-	-	-	-	-
Y:15614991-15614991	T	intergenic_variant	MODIFIER	-	-	-	-	-	-	-	-	-	-	-	-	-	-	-	G	G/T	-	-	-	-	-	-	-	-	-	-	-	-	-	-	-	-	-	-	-	-	-
Y:15632408-15632408	A	intergenic_variant	MODIFIER	-	-	-	-	-	-	-	-	-	-	-	-	-	-	rs1010810192	G	G/A	-	-	-	-	-	-	-	-	-	-	-	-	-	-	-	-	-	-	-	-	-
Y:15648415-15648415	C	intergenic_variant	MODIFIER	-	-	-	-	-	-	-	-	-	-	-	-	-	-	rs7067513	T	T/C	-	-	-	-	-	-	-	-	-	-	-	0.6975	-	-	-	-	-	-	-	-	-
Y:15664095-15664095	T	intergenic_variant	MODIFIER	-	-	-	-	-	-	-	-	-	-	-	-	-	-	-	G	G/T	-	-	-	-	-	-	-	-	-	-	-	-	-	-	-	-	-	-	-	-	-
Y:15669208-15669208	T	intergenic_variant	MODIFIER	-	-	-	-	-	-	-	-	-	-	-	-	-	-	-	C	C/T	-	-	-	-	-	-	-	-	-	-	-	-	-	-	-	-	-	-	-	-	-
Y:15701527-15701527	T	intergenic_variant	MODIFIER	-	-	-	-	-	-	-	-	-	-	-	-	-	-	-	C	C/T	-	-	-	-	-	-	-	-	-	-	-	-	-	-	-	-	-	-	-	-	-
Y:15706393-15706393	C	intergenic_variant	MODIFIER	-	-	-	-	-	-	-	-	-	-	-	-	-	-	-	T	T/C	-	-	-	-	-	-	-	-	-	-	-	-	-	-	-	-	-	-	-	-	-
Y:15711313-15711313	T	intergenic_variant	MODIFIER	-	-	-	-	-	-	-	-	-	-	-	-	-	-	-	C	C/T	-	-	-	-	-	-	-	-	-	-	-	-	-	-	-	-	-	-	-	-	-
Y:15712801-15712801	A	intergenic_variant	MODIFIER	-	-	-	-	-	-	-	-	-	-	-	-	-	-	rs9785830	T	T/A	-	-	-	-	-	-	-	-	-	-	-	0.3114	-	-	-	-	-	-	-	-	-
Y:15712801-15712801	A	intergenic_variant	MODIFIER	-	-	-	-	-	-	-	-	-	-	-	-	-	-	rs9785830	T	T/A	-	-	-	-	-	-	-	-	-	-	-	0.3114	-	-	-	-	-	-	-	-	-
Y:15784815-15784815	T	upstream_gene_variant	MODIFIER	AC006371.1	ENSG00000252694	Transcript	ENST00000516885.1	miRNA	-	-	-	-	-	-	-	-	-	-	G	G/T	4879	-1	-	Clone_based_ensembl_gene	-	-	-	-	-	-	-	-	-	-	-	-	-	-	-	-	-
Y:15833573-15833573	C	intergenic_variant	MODIFIER	-	-	-	-	-	-	-	-	-	-	-	-	-	-	rs1297746678	T	T/C	-	-	-	-	-	-	-	-	-	-	-	-	-	-	-	-	-	-	-	-	-
Y:15916971-15916971	T	intron_variant,non_coding_transcript_variant	MODIFIER	KALP	ENSG00000241859	Transcript	ENST00000430079.1	processed_transcript	-	2024-04-05	-	-	-	-	-	-	-	rs2150436336	C	C/T	-	1	-	HGNC	6214	-	-	-	-	-	-	-	-	-	-	-	-	-	-	-	-
Y:15916971-15916971	T	intron_variant,non_coding_transcript_variant	MODIFIER	KALP	ENSG00000241859	Transcript	ENST00000460561.1	processed_transcript	-	2024-03-06	-	-	-	-	-	-	-	rs2150436336	C	C/T	-	1	-	HGNC	6214	-	-	-	-	-	-	-	-	-	-	-	-	-	-	-	-
Y:15916971-15916971	T	intron_variant,non_coding_transcript_variant	MODIFIER	KALP	ENSG00000241859	Transcript	ENST00000472227.1	transcribed_unprocessed_pseudogene	-	2024-02-10	-	-	-	-	-	-	-	rs2150436336	C	C/T	-	1	-	HGNC	6214	-	-	-	-	-	-	-	-	-	-	-	-	-	-	-	-
Y:15934381-15934381	G	intron_variant,non_coding_transcript_variant	MODIFIER	KALP	ENSG00000241859	Transcript	ENST00000430079.1	processed_transcript	-	2024-04-05	-	-	-	-	-	-	-	rs537811036	T	T/G	-	1	-	HGNC	6214	-	-	-	-	-	-	0.0016	-	-	-	-	-	-	-	-	-
Y:15934381-15934381	G	intron_variant,non_coding_transcript_variant	MODIFIER	KALP	ENSG00000241859	Transcript	ENST00000460561.1	processed_transcript	-	2024-03-06	-	-	-	-	-	-	-	rs537811036	T	T/G	-	1	-	HGNC	6214	-	-	-	-	-	-	0.0016	-	-	-	-	-	-	-	-	-
Y:15934381-15934381	G	intron_variant,non_coding_transcript_variant	MODIFIER	KALP	ENSG00000241859	Transcript	ENST00000472227.1	transcribed_unprocessed_pseudogene	-	2024-02-10	-	-	-	-	-	-	-	rs537811036	T	T/G	-	1	-	HGNC	6214	-	-	-	-	-	-	0.0016	-	-	-	-	-	-	-	-	-
Y:15944784-15944784	T	intron_variant,non_coding_transcript_variant	MODIFIER	KALP	ENSG00000241859	Transcript	ENST00000430079.1	processed_transcript	-	2024-04-05	-	-	-	-	-	-	-	-	C	C/T	-	1	-	HGNC	6214	-	-	-	-	-	-	-	-	-	-	-	-	-	-	-	-
Y:15944784-15944784	T	intron_variant,non_coding_transcript_variant	MODIFIER	KALP	ENSG00000241859	Transcript	ENST00000460561.1	processed_transcript	-	2024-03-06	-	-	-	-	-	-	-	-	C	C/T	-	1	-	HGNC	6214	-	-	-	-	-	-	-	-	-	-	-	-	-	-	-	-
Y:15944784-15944784	T	intron_variant,non_coding_transcript_variant	MODIFIER	KALP	ENSG00000241859	Transcript	ENST00000472227.1	transcribed_unprocessed_pseudogene	-	2024-02-10	-	-	-	-	-	-	-	-	C	C/T	-	1	-	HGNC	6214	-	-	-	-	-	-	-	-	-	-	-	-	-	-	-	-
Y:15968643-15968643	C	intron_variant,non_coding_transcript_variant	MODIFIER	KALP	ENSG00000241859	Transcript	ENST00000430079.1	processed_transcript	-	2024-05-05	-	-	-	-	-	-	-	-	T	T/C	-	1	-	HGNC	6214	-	-	-	-	-	-	-	-	-	-	-	-	-	-	-	-
Y:15968643-15968643	C	intron_variant,non_coding_transcript_variant	MODIFIER	KALP	ENSG00000241859	Transcript	ENST00000460561.1	processed_transcript	-	2024-03-06	-	-	-	-	-	-	-	-	T	T/C	-	1	-	HGNC	6214	-	-	-	-	-	-	-	-	-	-	-	-	-	-	-	-
Y:15968643-15968643	C	intron_variant,non_coding_transcript_variant	MODIFIER	KALP	ENSG00000241859	Transcript	ENST00000472227.1	transcribed_unprocessed_pseudogene	-	2024-02-10	-	-	-	-	-	-	-	-	T	T/C	-	1	-	HGNC	6214	-	-	-	-	-	-	-	-	-	-	-	-	-	-	-	-
Y:15972488-15972488	G	downstream_gene_variant	MODIFIER	KALP	ENSG00000241859	Transcript	ENST00000430079.1	processed_transcript	-	-	-	-	-	-	-	-	-	-	T	T/G	2014	1	-	HGNC	6214	-	-	-	-	-	-	-	-	-	-	-	-	-	-	-	-
Y:15972488-15972488	G	intron_variant,non_coding_transcript_variant	MODIFIER	KALP	ENSG00000241859	Transcript	ENST00000460561.1	processed_transcript	-	2024-05-06	-	-	-	-	-	-	-	-	T	T/G	-	1	-	HGNC	6214	-	-	-	-	-	-	-	-	-	-	-	-	-	-	-	-
Y:15972488-15972488	G	intron_variant,non_coding_transcript_variant	MODIFIER	KALP	ENSG00000241859	Transcript	ENST00000472227.1	transcribed_unprocessed_pseudogene	-	2024-03-10	-	-	-	-	-	-	-	-	T	T/G	-	1	-	HGNC	6214	-	-	-	-	-	-	-	-	-	-	-	-	-	-	-	-
Y:16175939-16175939	A	intergenic_variant	MODIFIER	-	-	-	-	-	-	-	-	-	-	-	-	-	-	rs1320762265	G	G/A	-	-	-	-	-	-	-	-	-	-	-	-	-	-	-	-	-	-	-	-	-
Y:16183509-16183509	C	intergenic_variant	MODIFIER	-	-	-	-	-	-	-	-	-	-	-	-	-	-	rs1482097928	G	G/C	-	-	-	-	-	-	-	-	-	-	-	-	-	-	-	-	-	-	-	-	-
Y:16201291-16201291	A	downstream_gene_variant	MODIFIER	PNPLA4P1	ENSG00000235451	Transcript	ENST00000458328.1	unprocessed_pseudogene	-	-	-	-	-	-	-	-	-	-	G	G/A	2811	1	-	HGNC	38085	-	-	-	-	-	-	-	-	-	-	-	-	-	-	-	-
Y:16203764-16203764	A	intergenic_variant	MODIFIER	-	-	-	-	-	-	-	-	-	-	-	-	-	-	-	G	G/A	-	-	-	-	-	-	-	-	-	-	-	-	-	-	-	-	-	-	-	-	-
Y:16211696-16211696	T	intergenic_variant	MODIFIER	-	-	-	-	-	-	-	-	-	-	-	-	-	-	rs1325292733	C	C/T	-	-	-	-	-	-	-	-	-	-	-	-	-	-	-	-	-	-	-	-	-
Y:16230249-16230249	A	intergenic_variant	MODIFIER	-	-	-	-	-	-	-	-	-	-	-	-	-	-	-	C	C/A	-	-	-	-	-	-	-	-	-	-	-	-	-	-	-	-	-	-	-	-	-
Y:16233397-16233397	A	intergenic_variant	MODIFIER	-	-	-	-	-	-	-	-	-	-	-	-	-	-	-	C	C/A	-	-	-	-	-	-	-	-	-	-	-	-	-	-	-	-	-	-	-	-	-
Y:16260074-16260074	G	intergenic_variant	MODIFIER	-	-	-	-	-	-	-	-	-	-	-	-	-	-	rs1206701538	T	T/G	-	-	-	-	-	-	-	-	-	-	-	-	-	-	-	-	-	-	-	-	-
Y:16270474-16270474	T	intergenic_variant	MODIFIER	-	-	-	-	-	-	-	-	-	-	-	-	-	-	-	G	G/T	-	-	-	-	-	-	-	-	-	-	-	-	-	-	-	-	-	-	-	-	-
Y:16275609-16275609	A	intergenic_variant	MODIFIER	-	-	-	-	-	-	-	-	-	-	-	-	-	-	-	C	C/A	-	-	-	-	-	-	-	-	-	-	-	-	-	-	-	-	-	-	-	-	-
Y:16324105-16324105	A	intergenic_variant	MODIFIER	-	-	-	-	-	-	-	-	-	-	-	-	-	-	-	G	G/A	-	-	-	-	-	-	-	-	-	-	-	-	-	-	-	-	-	-	-	-	-
Y:16328974-16328974	A	intergenic_variant	MODIFIER	-	-	-	-	-	-	-	-	-	-	-	-	-	-	-	C	C/A	-	-	-	-	-	-	-	-	-	-	-	-	-	-	-	-	-	-	-	-	-
Y:16331558-16331558	G	intergenic_variant	MODIFIER	-	-	-	-	-	-	-	-	-	-	-	-	-	-	rs7067253	A	A/G	-	-	-	-	-	-	-	-	-	-	-	0.6975	-	-	-	-	-	-	-	-	-
Y:16346371-16346371	C	intergenic_variant	MODIFIER	-	-	-	-	-	-	-	-	-	-	-	-	-	-	rs113911312	T	T/C	-	-	-	-	-	-	-	-	-	-	-	0.0097	-	-	-	-	-	-	-	-	-
Y:16351074-16351074	G	intergenic_variant	MODIFIER	-	-	-	-	-	-	-	-	-	-	-	-	-	-	-	A	A/G	-	-	-	-	-	-	-	-	-	-	-	-	-	-	-	-	-	-	-	-	-
Y:16363655-16363655	T	downstream_gene_variant	MODIFIER	AC010723.2	ENSG00000266220	Transcript	ENST00000578366.1	miRNA	-	-	-	-	-	-	-	-	-	rs762933763	C	C/T	410	-1	-	Clone_based_ensembl_gene	-	-	-	-	-	-	-	0.0016	-	-	-	-	-	-	-	-	-
Y:16364286-16364286	C	upstream_gene_variant	MODIFIER	AC010723.2	ENSG00000266220	Transcript	ENST00000578366.1	miRNA	-	-	-	-	-	-	-	-	-	rs73621788	A	A/C	115	-1	-	Clone_based_ensembl_gene	-	-	-	-	-	-	-	0.3114	-	-	-	-	-	-	-	-	-
Y:16365623-16365623	A	upstream_gene_variant	MODIFIER	AC010723.2	ENSG00000266220	Transcript	ENST00000578366.1	miRNA	-	-	-	-	-	-	-	-	-	-	G	G/A	1452	-1	-	Clone_based_ensembl_gene	-	-	-	-	-	-	-	-	-	-	-	-	-	-	-	-	-
Y:16376495-16376495	A	intergenic_variant	MODIFIER	-	-	-	-	-	-	-	-	-	-	-	-	-	-	rs7067278	C	C/A	-	-	-	-	-	-	-	-	-	-	-	0.8273	-	-	-	-	-	-	-	-	-
Y:16385402-16385402	T	downstream_gene_variant	MODIFIER	AC010723.1	ENSG00000223517	Transcript	ENST00000435111.1	lincRNA	-	-	-	-	-	-	-	-	-	-	C	C/T	2690	-1	-	Clone_based_vega_gene	-	-	-	-	-	-	-	-	-	-	-	-	-	-	-	-	-
Y:16413102-16413102	G	intergenic_variant	MODIFIER	-	-	-	-	-	-	-	-	-	-	-	-	-	-	-	T	T/G	-	-	-	-	-	-	-	-	-	-	-	-	-	-	-	-	-	-	-	-	-
Y:16434049-16434049	G	regulatory_region_variant	MODIFIER	-	-	RegulatoryFeature	ENSR00002106205	CTCF_binding_site	-	-	-	-	-	-	-	-	-	-	A	A/G	-	-	-	-	-	-	-	-	-	-	-	-	-	-	-	-	-	-	-	-	-
Y:16434049-16434049	G	intergenic_variant	MODIFIER	-	-	-	-	-	-	-	-	-	-	-	-	-	-	-	A	A/G	-	-	-	-	-	-	-	-	-	-	-	-	-	-	-	-	-	-	-	-	-
Y:16450001-16450001	A	intergenic_variant	MODIFIER	-	-	-	-	-	-	-	-	-	-	-	-	-	-	-	C	C/A	-	-	-	-	-	-	-	-	-	-	-	-	-	-	-	-	-	-	-	-	-
Y:16452192-16452192	A	intergenic_variant	MODIFIER	-	-	-	-	-	-	-	-	-	-	-	-	-	-	-	G	G/A	-	-	-	-	-	-	-	-	-	-	-	-	-	-	-	-	-	-	-	-	-
Y:16461914-16461914	T	intergenic_variant	MODIFIER	-	-	-	-	-	-	-	-	-	-	-	-	-	-	rs1338442986	C	C/T	-	-	-	-	-	-	-	-	-	-	-	-	-	-	-	-	-	-	-	-	-
Y:16466573-16466573	C	intergenic_variant	MODIFIER	-	-	-	-	-	-	-	-	-	-	-	-	-	-	-	G	G/C	-	-	-	-	-	-	-	-	-	-	-	-	-	-	-	-	-	-	-	-	-
Y:16477602-16477602	T	intergenic_variant	MODIFIER	-	-	-	-	-	-	-	-	-	-	-	-	-	-	-	C	C/T	-	-	-	-	-	-	-	-	-	-	-	-	-	-	-	-	-	-	-	-	-
Y:16511065-16511065	A	intergenic_variant	MODIFIER	-	-	-	-	-	-	-	-	-	-	-	-	-	-	-	G	G/A	-	-	-	-	-	-	-	-	-	-	-	-	-	-	-	-	-	-	-	-	-
Y:16610251-16610251	G	intergenic_variant	MODIFIER	-	-	-	-	-	-	-	-	-	-	-	-	-	-	rs766110286	T	T/G	-	-	-	-	-	-	-	-	-	-	-	0.0016	-	-	-	-	-	-	-	-	-
Y:16630429-16630429	T	upstream_gene_variant	MODIFIER	NLGN4Y	ENSG00000165246	Transcript	ENST00000382872.1	protein_coding	-	-	-	-	-	-	-	-	-	-	C	C/T	4203	1	-	HGNC	15529	-	-	-	-	-	-	-	-	-	-	-	-	-	-	-	-
Y:16630429-16630429	T	upstream_gene_variant	MODIFIER	NLGN4Y	ENSG00000165246	Transcript	ENST00000471252.1	processed_transcript	-	-	-	-	-	-	-	-	-	-	C	C/T	4089	1	-	HGNC	15529	-	-	-	-	-	-	-	-	-	-	-	-	-	-	-	-
Y:16635804-16635804	C	upstream_gene_variant	MODIFIER	NLGN4Y	ENSG00000165246	Transcript	ENST00000339174.5	protein_coding	-	-	-	-	-	-	-	-	-	-	T	T/C	650	1	-	HGNC	15529	-	-	-	-	-	-	-	-	-	-	-	-	-	-	-	-
Y:16635804-16635804	C	intron_variant	MODIFIER	NLGN4Y	ENSG00000165246	Transcript	ENST00000355905.2	protein_coding	-	2024-01-05	-	-	-	-	-	-	-	-	T	T/C	-	1	-	HGNC	15529	-	-	-	-	-	-	-	-	-	-	-	-	-	-	-	-
Y:16635804-16635804	C	intron_variant	MODIFIER	NLGN4Y	ENSG00000165246	Transcript	ENST00000382868.1	protein_coding	-	2024-01-07	-	-	-	-	-	-	-	-	T	T/C	-	1	-	HGNC	15529	-	-	-	-	-	-	-	-	-	-	-	-	-	-	-	-
Y:16635804-16635804	C	intron_variant	MODIFIER	NLGN4Y	ENSG00000165246	Transcript	ENST00000382872.1	protein_coding	-	2024-01-05	-	-	-	-	-	-	-	-	T	T/C	-	1	-	HGNC	15529	-	-	-	-	-	-	-	-	-	-	-	-	-	-	-	-
Y:16635804-16635804	C	intron_variant,non_coding_transcript_variant	MODIFIER	NLGN4Y	ENSG00000165246	Transcript	ENST00000471252.1	processed_transcript	-	2024-01-01	-	-	-	-	-	-	-	-	T	T/C	-	1	-	HGNC	15529	-	-	-	-	-	-	-	-	-	-	-	-	-	-	-	-
Y:16635804-16635804	C	intron_variant,non_coding_transcript_variant	MODIFIER	NLGN4Y	ENSG00000165246	Transcript	ENST00000476359.1	processed_transcript	-	2024-01-08	-	-	-	-	-	-	-	-	T	T/C	-	1	-	HGNC	15529	-	-	-	-	-	-	-	-	-	-	-	-	-	-	-	-
Y:16635804-16635804	C	upstream_gene_variant	MODIFIER	NLGN4Y	ENSG00000165246	Transcript	ENST00000481089.1	processed_transcript	-	-	-	-	-	-	-	-	-	-	T	T/C	605	1	-	HGNC	15529	-	-	-	-	-	-	-	-	-	-	-	-	-	-	-	-
Y:16655750-16655750	A	intron_variant	MODIFIER	NLGN4Y	ENSG00000165246	Transcript	ENST00000339174.5	protein_coding	-	2024-01-05	-	-	-	-	-	-	-	-	G	G/A	-	1	-	HGNC	15529	-	-	-	-	-	-	-	-	-	-	-	-	-	-	-	-
Y:16655750-16655750	A	intron_variant	MODIFIER	NLGN4Y	ENSG00000165246	Transcript	ENST00000355905.2	protein_coding	-	2024-01-05	-	-	-	-	-	-	-	-	G	G/A	-	1	-	HGNC	15529	-	-	-	-	-	-	-	-	-	-	-	-	-	-	-	-
Y:16655750-16655750	A	intron_variant	MODIFIER	NLGN4Y	ENSG00000165246	Transcript	ENST00000382868.1	protein_coding	-	2024-01-07	-	-	-	-	-	-	-	-	G	G/A	-	1	-	HGNC	15529	-	-	-	-	-	-	-	-	-	-	-	-	-	-	-	-
Y:16655750-16655750	A	intron_variant	MODIFIER	NLGN4Y	ENSG00000165246	Transcript	ENST00000382872.1	protein_coding	-	2024-01-05	-	-	-	-	-	-	-	-	G	G/A	-	1	-	HGNC	15529	-	-	-	-	-	-	-	-	-	-	-	-	-	-	-	-
Y:16655750-16655750	A	intron_variant,non_coding_transcript_variant	MODIFIER	NLGN4Y	ENSG00000165246	Transcript	ENST00000471252.1	processed_transcript	-	2024-01-01	-	-	-	-	-	-	-	-	G	G/A	-	1	-	HGNC	15529	-	-	-	-	-	-	-	-	-	-	-	-	-	-	-	-
Y:16655750-16655750	A	intron_variant,non_coding_transcript_variant	MODIFIER	NLGN4Y	ENSG00000165246	Transcript	ENST00000476359.1	processed_transcript	-	2024-01-08	-	-	-	-	-	-	-	-	G	G/A	-	1	-	HGNC	15529	-	-	-	-	-	-	-	-	-	-	-	-	-	-	-	-
Y:16655750-16655750	A	intron_variant,non_coding_transcript_variant	MODIFIER	NLGN4Y	ENSG00000165246	Transcript	ENST00000481089.1	processed_transcript	-	2024-01-01	-	-	-	-	-	-	-	-	G	G/A	-	1	-	HGNC	15529	-	-	-	-	-	-	-	-	-	-	-	-	-	-	-	-
Y:16661010-16661010	T	intron_variant	MODIFIER	NLGN4Y	ENSG00000165246	Transcript	ENST00000339174.5	protein_coding	-	2024-01-05	-	-	-	-	-	-	-	rs1174234930	G	G/T	-	1	-	HGNC	15529	-	-	-	-	-	-	-	-	-	-	-	-	-	-	-	-
Y:16661010-16661010	T	intron_variant	MODIFIER	NLGN4Y	ENSG00000165246	Transcript	ENST00000355905.2	protein_coding	-	2024-01-05	-	-	-	-	-	-	-	rs1174234930	G	G/T	-	1	-	HGNC	15529	-	-	-	-	-	-	-	-	-	-	-	-	-	-	-	-
Y:16661010-16661010	T	intron_variant	MODIFIER	NLGN4Y	ENSG00000165246	Transcript	ENST00000382868.1	protein_coding	-	2024-01-07	-	-	-	-	-	-	-	rs1174234930	G	G/T	-	1	-	HGNC	15529	-	-	-	-	-	-	-	-	-	-	-	-	-	-	-	-
Y:16661010-16661010	T	intron_variant	MODIFIER	NLGN4Y	ENSG00000165246	Transcript	ENST00000382872.1	protein_coding	-	2024-01-05	-	-	-	-	-	-	-	rs1174234930	G	G/T	-	1	-	HGNC	15529	-	-	-	-	-	-	-	-	-	-	-	-	-	-	-	-
Y:16661010-16661010	T	intron_variant,non_coding_transcript_variant	MODIFIER	NLGN4Y	ENSG00000165246	Transcript	ENST00000471252.1	processed_transcript	-	2024-01-01	-	-	-	-	-	-	-	rs1174234930	G	G/T	-	1	-	HGNC	15529	-	-	-	-	-	-	-	-	-	-	-	-	-	-	-	-
Y:16661010-16661010	T	intron_variant,non_coding_transcript_variant	MODIFIER	NLGN4Y	ENSG00000165246	Transcript	ENST00000476359.1	processed_transcript	-	2024-01-08	-	-	-	-	-	-	-	rs1174234930	G	G/T	-	1	-	HGNC	15529	-	-	-	-	-	-	-	-	-	-	-	-	-	-	-	-
Y:16661010-16661010	T	intron_variant,non_coding_transcript_variant	MODIFIER	NLGN4Y	ENSG00000165246	Transcript	ENST00000481089.1	processed_transcript	-	2024-01-01	-	-	-	-	-	-	-	rs1174234930	G	G/T	-	1	-	HGNC	15529	-	-	-	-	-	-	-	-	-	-	-	-	-	-	-	-
Y:16688840-16688840	A	intron_variant	MODIFIER	NLGN4Y	ENSG00000165246	Transcript	ENST00000339174.5	protein_coding	-	2024-01-05	-	-	-	-	-	-	-	-	G	G/A	-	1	-	HGNC	15529	-	-	-	-	-	-	-	-	-	-	-	-	-	-	-	-
Y:16688840-16688840	A	intron_variant	MODIFIER	NLGN4Y	ENSG00000165246	Transcript	ENST00000355905.2	protein_coding	-	2024-01-05	-	-	-	-	-	-	-	-	G	G/A	-	1	-	HGNC	15529	-	-	-	-	-	-	-	-	-	-	-	-	-	-	-	-
Y:16688840-16688840	A	intron_variant	MODIFIER	NLGN4Y	ENSG00000165246	Transcript	ENST00000382868.1	protein_coding	-	2024-01-07	-	-	-	-	-	-	-	-	G	G/A	-	1	-	HGNC	15529	-	-	-	-	-	-	-	-	-	-	-	-	-	-	-	-
Y:16688840-16688840	A	intron_variant	MODIFIER	NLGN4Y	ENSG00000165246	Transcript	ENST00000382872.1	protein_coding	-	2024-01-05	-	-	-	-	-	-	-	-	G	G/A	-	1	-	HGNC	15529	-	-	-	-	-	-	-	-	-	-	-	-	-	-	-	-
Y:16688840-16688840	A	intron_variant,non_coding_transcript_variant	MODIFIER	NLGN4Y	ENSG00000165246	Transcript	ENST00000471252.1	processed_transcript	-	2024-01-01	-	-	-	-	-	-	-	-	G	G/A	-	1	-	HGNC	15529	-	-	-	-	-	-	-	-	-	-	-	-	-	-	-	-
Y:16688840-16688840	A	intron_variant,non_coding_transcript_variant	MODIFIER	NLGN4Y	ENSG00000165246	Transcript	ENST00000476359.1	processed_transcript	-	2024-01-08	-	-	-	-	-	-	-	-	G	G/A	-	1	-	HGNC	15529	-	-	-	-	-	-	-	-	-	-	-	-	-	-	-	-
Y:16688840-16688840	A	intron_variant,non_coding_transcript_variant	MODIFIER	NLGN4Y	ENSG00000165246	Transcript	ENST00000481089.1	processed_transcript	-	2024-01-01	-	-	-	-	-	-	-	-	G	G/A	-	1	-	HGNC	15529	-	-	-	-	-	-	-	-	-	-	-	-	-	-	-	-
Y:16715644-16715644	T	intron_variant	MODIFIER	NLGN4Y	ENSG00000165246	Transcript	ENST00000339174.5	protein_coding	-	2024-01-05	-	-	-	-	-	-	-	-	C	C/T	-	1	-	HGNC	15529	-	-	-	-	-	-	-	-	-	-	-	-	-	-	-	-
Y:16715644-16715644	T	intron_variant	MODIFIER	NLGN4Y	ENSG00000165246	Transcript	ENST00000355905.2	protein_coding	-	2024-01-05	-	-	-	-	-	-	-	-	C	C/T	-	1	-	HGNC	15529	-	-	-	-	-	-	-	-	-	-	-	-	-	-	-	-
Y:16715644-16715644	T	intron_variant	MODIFIER	NLGN4Y	ENSG00000165246	Transcript	ENST00000382868.1	protein_coding	-	2024-01-07	-	-	-	-	-	-	-	-	C	C/T	-	1	-	HGNC	15529	-	-	-	-	-	-	-	-	-	-	-	-	-	-	-	-
Y:16715644-16715644	T	intron_variant	MODIFIER	NLGN4Y	ENSG00000165246	Transcript	ENST00000382872.1	protein_coding	-	2024-01-05	-	-	-	-	-	-	-	-	C	C/T	-	1	-	HGNC	15529	-	-	-	-	-	-	-	-	-	-	-	-	-	-	-	-
Y:16715644-16715644	T	intron_variant,non_coding_transcript_variant	MODIFIER	NLGN4Y	ENSG00000165246	Transcript	ENST00000471252.1	processed_transcript	-	2024-01-01	-	-	-	-	-	-	-	-	C	C/T	-	1	-	HGNC	15529	-	-	-	-	-	-	-	-	-	-	-	-	-	-	-	-
Y:16715644-16715644	T	intron_variant,non_coding_transcript_variant	MODIFIER	NLGN4Y	ENSG00000165246	Transcript	ENST00000476359.1	processed_transcript	-	2024-01-08	-	-	-	-	-	-	-	-	C	C/T	-	1	-	HGNC	15529	-	-	-	-	-	-	-	-	-	-	-	-	-	-	-	-
Y:16715644-16715644	T	intron_variant,non_coding_transcript_variant	MODIFIER	NLGN4Y	ENSG00000165246	Transcript	ENST00000481089.1	processed_transcript	-	2024-01-01	-	-	-	-	-	-	-	-	C	C/T	-	1	-	HGNC	15529	-	-	-	-	-	-	-	-	-	-	-	-	-	-	-	-
Y:16751369-16751369	A	intron_variant	MODIFIER	NLGN4Y	ENSG00000165246	Transcript	ENST00000297967.5	protein_coding	-	2024-01-03	-	-	-	-	-	-	-	-	G	G/A	-	1	-	HGNC	15529	-	-	-	-	-	-	-	-	-	-	-	-	-	-	-	-
Y:16751369-16751369	A	intron_variant	MODIFIER	NLGN4Y	ENSG00000165246	Transcript	ENST00000339174.5	protein_coding	-	2024-02-05	-	-	-	-	-	-	-	-	G	G/A	-	1	-	HGNC	15529	-	-	-	-	-	-	-	-	-	-	-	-	-	-	-	-
Y:16751369-16751369	A	intron_variant	MODIFIER	NLGN4Y	ENSG00000165246	Transcript	ENST00000355905.2	protein_coding	-	2024-02-05	-	-	-	-	-	-	-	-	G	G/A	-	1	-	HGNC	15529	-	-	-	-	-	-	-	-	-	-	-	-	-	-	-	-
Y:16751369-16751369	A	intron_variant	MODIFIER	NLGN4Y	ENSG00000165246	Transcript	ENST00000382868.1	protein_coding	-	2024-02-07	-	-	-	-	-	-	-	-	G	G/A	-	1	-	HGNC	15529	-	-	-	-	-	-	-	-	-	-	-	-	-	-	-	-
Y:16751369-16751369	A	intron_variant	MODIFIER	NLGN4Y	ENSG00000165246	Transcript	ENST00000382872.1	protein_coding	-	2024-01-05	-	-	-	-	-	-	-	-	G	G/A	-	1	-	HGNC	15529	-	-	-	-	-	-	-	-	-	-	-	-	-	-	-	-
Y:16751369-16751369	A	intron_variant	MODIFIER	NLGN4Y	ENSG00000165246	Transcript	ENST00000413217.1	protein_coding	-	2024-01-03	-	-	-	-	-	-	-	-	G	G/A	-	1	cds_start_NF	HGNC	15529	-	-	-	-	-	-	-	-	-	-	-	-	-	-	-	-
Y:16751369-16751369	A	non_coding_transcript_exon_variant	MODIFIER	AGKP1	ENSG00000226555	Transcript	ENST00000455254.1	processed_pseudogene	2024-01-01	-	-	-	394	-	-	-	-	-	G	G/A	-	1	-	HGNC	37661	-	-	-	-	-	-	-	-	-	-	-	-	-	-	-	-
Y:16751369-16751369	A	intron_variant,non_coding_transcript_variant	MODIFIER	NLGN4Y	ENSG00000165246	Transcript	ENST00000476359.1	processed_transcript	-	2024-02-08	-	-	-	-	-	-	-	-	G	G/A	-	1	-	HGNC	15529	-	-	-	-	-	-	-	-	-	-	-	-	-	-	-	-
Y:16756114-16756114	C	intron_variant	MODIFIER	NLGN4Y	ENSG00000165246	Transcript	ENST00000297967.5	protein_coding	-	2024-01-03	-	-	-	-	-	-	-	rs1259711547	T	T/C	-	1	-	HGNC	15529	-	-	-	-	-	-	-	-	-	-	-	-	-	-	-	-
Y:16756114-16756114	C	intron_variant	MODIFIER	NLGN4Y	ENSG00000165246	Transcript	ENST00000339174.5	protein_coding	-	2024-02-05	-	-	-	-	-	-	-	rs1259711547	T	T/C	-	1	-	HGNC	15529	-	-	-	-	-	-	-	-	-	-	-	-	-	-	-	-
Y:16756114-16756114	C	intron_variant	MODIFIER	NLGN4Y	ENSG00000165246	Transcript	ENST00000355905.2	protein_coding	-	2024-02-05	-	-	-	-	-	-	-	rs1259711547	T	T/C	-	1	-	HGNC	15529	-	-	-	-	-	-	-	-	-	-	-	-	-	-	-	-
Y:16756114-16756114	C	intron_variant	MODIFIER	NLGN4Y	ENSG00000165246	Transcript	ENST00000382868.1	protein_coding	-	2024-02-07	-	-	-	-	-	-	-	rs1259711547	T	T/C	-	1	-	HGNC	15529	-	-	-	-	-	-	-	-	-	-	-	-	-	-	-	-
Y:16756114-16756114	C	intron_variant	MODIFIER	NLGN4Y	ENSG00000165246	Transcript	ENST00000382872.1	protein_coding	-	2024-01-05	-	-	-	-	-	-	-	rs1259711547	T	T/C	-	1	-	HGNC	15529	-	-	-	-	-	-	-	-	-	-	-	-	-	-	-	-
Y:16756114-16756114	C	intron_variant	MODIFIER	NLGN4Y	ENSG00000165246	Transcript	ENST00000413217.1	protein_coding	-	2024-01-03	-	-	-	-	-	-	-	rs1259711547	T	T/C	-	1	cds_start_NF	HGNC	15529	-	-	-	-	-	-	-	-	-	-	-	-	-	-	-	-
Y:16756114-16756114	C	downstream_gene_variant	MODIFIER	AGKP1	ENSG00000226555	Transcript	ENST00000455254.1	processed_pseudogene	-	-	-	-	-	-	-	-	-	rs1259711547	T	T/C	3876	1	-	HGNC	37661	-	-	-	-	-	-	-	-	-	-	-	-	-	-	-	-
Y:16756114-16756114	C	intron_variant,non_coding_transcript_variant	MODIFIER	NLGN4Y	ENSG00000165246	Transcript	ENST00000476359.1	processed_transcript	-	2024-02-08	-	-	-	-	-	-	-	rs1259711547	T	T/C	-	1	-	HGNC	15529	-	-	-	-	-	-	-	-	-	-	-	-	-	-	-	-
Y:16756253-16756253	A	intron_variant	MODIFIER	NLGN4Y	ENSG00000165246	Transcript	ENST00000297967.5	protein_coding	-	2024-01-03	-	-	-	-	-	-	-	rs777943502	C	C/A	-	1	-	HGNC	15529	-	-	-	-	-	-	0.0016	-	-	-	-	-	-	-	-	-
Y:16756253-16756253	A	intron_variant	MODIFIER	NLGN4Y	ENSG00000165246	Transcript	ENST00000339174.5	protein_coding	-	2024-02-05	-	-	-	-	-	-	-	rs777943502	C	C/A	-	1	-	HGNC	15529	-	-	-	-	-	-	0.0016	-	-	-	-	-	-	-	-	-
Y:16756253-16756253	A	intron_variant	MODIFIER	NLGN4Y	ENSG00000165246	Transcript	ENST00000355905.2	protein_coding	-	2024-02-05	-	-	-	-	-	-	-	rs777943502	C	C/A	-	1	-	HGNC	15529	-	-	-	-	-	-	0.0016	-	-	-	-	-	-	-	-	-
Y:16756253-16756253	A	intron_variant	MODIFIER	NLGN4Y	ENSG00000165246	Transcript	ENST00000382868.1	protein_coding	-	2024-02-07	-	-	-	-	-	-	-	rs777943502	C	C/A	-	1	-	HGNC	15529	-	-	-	-	-	-	0.0016	-	-	-	-	-	-	-	-	-
Y:16756253-16756253	A	intron_variant	MODIFIER	NLGN4Y	ENSG00000165246	Transcript	ENST00000382872.1	protein_coding	-	2024-01-05	-	-	-	-	-	-	-	rs777943502	C	C/A	-	1	-	HGNC	15529	-	-	-	-	-	-	0.0016	-	-	-	-	-	-	-	-	-
Y:16756253-16756253	A	intron_variant	MODIFIER	NLGN4Y	ENSG00000165246	Transcript	ENST00000413217.1	protein_coding	-	2024-01-03	-	-	-	-	-	-	-	rs777943502	C	C/A	-	1	cds_start_NF	HGNC	15529	-	-	-	-	-	-	0.0016	-	-	-	-	-	-	-	-	-
Y:16756253-16756253	A	downstream_gene_variant	MODIFIER	AGKP1	ENSG00000226555	Transcript	ENST00000455254.1	processed_pseudogene	-	-	-	-	-	-	-	-	-	rs777943502	C	C/A	4015	1	-	HGNC	37661	-	-	-	-	-	-	0.0016	-	-	-	-	-	-	-	-	-
Y:16756253-16756253	A	intron_variant,non_coding_transcript_variant	MODIFIER	NLGN4Y	ENSG00000165246	Transcript	ENST00000476359.1	processed_transcript	-	2024-02-08	-	-	-	-	-	-	-	rs777943502	C	C/A	-	1	-	HGNC	15529	-	-	-	-	-	-	0.0016	-	-	-	-	-	-	-	-	-
Y:16767433-16767433	T	intron_variant	MODIFIER	NLGN4Y	ENSG00000165246	Transcript	ENST00000297967.5	protein_coding	-	2024-01-03	-	-	-	-	-	-	-	rs754584940	C	C/T	-	1	-	HGNC	15529	-	-	-	-	-	-	0.0016	-	-	-	-	-	-	-	-	-
Y:16767433-16767433	T	intron_variant	MODIFIER	NLGN4Y	ENSG00000165246	Transcript	ENST00000339174.5	protein_coding	-	2024-02-05	-	-	-	-	-	-	-	rs754584940	C	C/T	-	1	-	HGNC	15529	-	-	-	-	-	-	0.0016	-	-	-	-	-	-	-	-	-
Y:16767433-16767433	T	intron_variant	MODIFIER	NLGN4Y	ENSG00000165246	Transcript	ENST00000355905.2	protein_coding	-	2024-02-05	-	-	-	-	-	-	-	rs754584940	C	C/T	-	1	-	HGNC	15529	-	-	-	-	-	-	0.0016	-	-	-	-	-	-	-	-	-
Y:16767433-16767433	T	intron_variant	MODIFIER	NLGN4Y	ENSG00000165246	Transcript	ENST00000382868.1	protein_coding	-	2024-02-07	-	-	-	-	-	-	-	rs754584940	C	C/T	-	1	-	HGNC	15529	-	-	-	-	-	-	0.0016	-	-	-	-	-	-	-	-	-
Y:16767433-16767433	T	intron_variant	MODIFIER	NLGN4Y	ENSG00000165246	Transcript	ENST00000382872.1	protein_coding	-	2024-01-05	-	-	-	-	-	-	-	rs754584940	C	C/T	-	1	-	HGNC	15529	-	-	-	-	-	-	0.0016	-	-	-	-	-	-	-	-	-
Y:16767433-16767433	T	intron_variant	MODIFIER	NLGN4Y	ENSG00000165246	Transcript	ENST00000413217.1	protein_coding	-	2024-01-03	-	-	-	-	-	-	-	rs754584940	C	C/T	-	1	cds_start_NF	HGNC	15529	-	-	-	-	-	-	0.0016	-	-	-	-	-	-	-	-	-
Y:16767433-16767433	T	intron_variant,non_coding_transcript_variant	MODIFIER	NLGN4Y	ENSG00000165246	Transcript	ENST00000476359.1	processed_transcript	-	2024-02-08	-	-	-	-	-	-	-	rs754584940	C	C/T	-	1	-	HGNC	15529	-	-	-	-	-	-	0.0016	-	-	-	-	-	-	-	-	-
Y:16773792-16773792	T	intron_variant	MODIFIER	NLGN4Y	ENSG00000165246	Transcript	ENST00000297967.5	protein_coding	-	2024-01-03	-	-	-	-	-	-	-	rs754635941	C	C/T	-	1	-	HGNC	15529	-	-	-	-	-	-	0.0016	-	-	-	-	-	-	-	-	-
Y:16773792-16773792	T	intron_variant	MODIFIER	NLGN4Y	ENSG00000165246	Transcript	ENST00000339174.5	protein_coding	-	2024-02-05	-	-	-	-	-	-	-	rs754635941	C	C/T	-	1	-	HGNC	15529	-	-	-	-	-	-	0.0016	-	-	-	-	-	-	-	-	-
Y:16773792-16773792	T	intron_variant	MODIFIER	NLGN4Y	ENSG00000165246	Transcript	ENST00000355905.2	protein_coding	-	2024-02-05	-	-	-	-	-	-	-	rs754635941	C	C/T	-	1	-	HGNC	15529	-	-	-	-	-	-	0.0016	-	-	-	-	-	-	-	-	-
Y:16773792-16773792	T	intron_variant	MODIFIER	NLGN4Y	ENSG00000165246	Transcript	ENST00000382868.1	protein_coding	-	2024-02-07	-	-	-	-	-	-	-	rs754635941	C	C/T	-	1	-	HGNC	15529	-	-	-	-	-	-	0.0016	-	-	-	-	-	-	-	-	-
Y:16773792-16773792	T	intron_variant	MODIFIER	NLGN4Y	ENSG00000165246	Transcript	ENST00000382872.1	protein_coding	-	2024-01-05	-	-	-	-	-	-	-	rs754635941	C	C/T	-	1	-	HGNC	15529	-	-	-	-	-	-	0.0016	-	-	-	-	-	-	-	-	-
Y:16773792-16773792	T	intron_variant	MODIFIER	NLGN4Y	ENSG00000165246	Transcript	ENST00000413217.1	protein_coding	-	2024-01-03	-	-	-	-	-	-	-	rs754635941	C	C/T	-	1	cds_start_NF	HGNC	15529	-	-	-	-	-	-	0.0016	-	-	-	-	-	-	-	-	-
Y:16773792-16773792	T	intron_variant,non_coding_transcript_variant	MODIFIER	NLGN4Y	ENSG00000165246	Transcript	ENST00000476359.1	processed_transcript	-	2024-02-08	-	-	-	-	-	-	-	rs754635941	C	C/T	-	1	-	HGNC	15529	-	-	-	-	-	-	0.0016	-	-	-	-	-	-	-	-	-
Y:16773870-16773870	A	intron_variant	MODIFIER	NLGN4Y	ENSG00000165246	Transcript	ENST00000297967.5	protein_coding	-	2024-01-03	-	-	-	-	-	-	-	rs9786824	G	G/A	-	1	-	HGNC	15529	-	-	-	-	-	-	0.8256	-	-	-	-	-	-	-	-	-
Y:16773870-16773870	A	intron_variant	MODIFIER	NLGN4Y	ENSG00000165246	Transcript	ENST00000339174.5	protein_coding	-	2024-02-05	-	-	-	-	-	-	-	rs9786824	G	G/A	-	1	-	HGNC	15529	-	-	-	-	-	-	0.8256	-	-	-	-	-	-	-	-	-
Y:16773870-16773870	A	intron_variant	MODIFIER	NLGN4Y	ENSG00000165246	Transcript	ENST00000355905.2	protein_coding	-	2024-02-05	-	-	-	-	-	-	-	rs9786824	G	G/A	-	1	-	HGNC	15529	-	-	-	-	-	-	0.8256	-	-	-	-	-	-	-	-	-
Y:16773870-16773870	A	intron_variant	MODIFIER	NLGN4Y	ENSG00000165246	Transcript	ENST00000382868.1	protein_coding	-	2024-02-07	-	-	-	-	-	-	-	rs9786824	G	G/A	-	1	-	HGNC	15529	-	-	-	-	-	-	0.8256	-	-	-	-	-	-	-	-	-
Y:16773870-16773870	A	intron_variant	MODIFIER	NLGN4Y	ENSG00000165246	Transcript	ENST00000382872.1	protein_coding	-	2024-01-05	-	-	-	-	-	-	-	rs9786824	G	G/A	-	1	-	HGNC	15529	-	-	-	-	-	-	0.8256	-	-	-	-	-	-	-	-	-
Y:16773870-16773870	A	intron_variant	MODIFIER	NLGN4Y	ENSG00000165246	Transcript	ENST00000413217.1	protein_coding	-	2024-01-03	-	-	-	-	-	-	-	rs9786824	G	G/A	-	1	cds_start_NF	HGNC	15529	-	-	-	-	-	-	0.8256	-	-	-	-	-	-	-	-	-
Y:16773870-16773870	A	intron_variant,non_coding_transcript_variant	MODIFIER	NLGN4Y	ENSG00000165246	Transcript	ENST00000476359.1	processed_transcript	-	2024-02-08	-	-	-	-	-	-	-	rs9786824	G	G/A	-	1	-	HGNC	15529	-	-	-	-	-	-	0.8256	-	-	-	-	-	-	-	-	-
Y:16774409-16774409	C	intron_variant	MODIFIER	NLGN4Y	ENSG00000165246	Transcript	ENST00000297967.5	protein_coding	-	2024-01-03	-	-	-	-	-	-	-	-	G	G/C	-	1	-	HGNC	15529	-	-	-	-	-	-	-	-	-	-	-	-	-	-	-	-
Y:16774409-16774409	C	intron_variant	MODIFIER	NLGN4Y	ENSG00000165246	Transcript	ENST00000339174.5	protein_coding	-	2024-02-05	-	-	-	-	-	-	-	-	G	G/C	-	1	-	HGNC	15529	-	-	-	-	-	-	-	-	-	-	-	-	-	-	-	-
Y:16774409-16774409	C	intron_variant	MODIFIER	NLGN4Y	ENSG00000165246	Transcript	ENST00000355905.2	protein_coding	-	2024-02-05	-	-	-	-	-	-	-	-	G	G/C	-	1	-	HGNC	15529	-	-	-	-	-	-	-	-	-	-	-	-	-	-	-	-
Y:16774409-16774409	C	intron_variant	MODIFIER	NLGN4Y	ENSG00000165246	Transcript	ENST00000382868.1	protein_coding	-	2024-02-07	-	-	-	-	-	-	-	-	G	G/C	-	1	-	HGNC	15529	-	-	-	-	-	-	-	-	-	-	-	-	-	-	-	-
Y:16774409-16774409	C	intron_variant	MODIFIER	NLGN4Y	ENSG00000165246	Transcript	ENST00000382872.1	protein_coding	-	2024-01-05	-	-	-	-	-	-	-	-	G	G/C	-	1	-	HGNC	15529	-	-	-	-	-	-	-	-	-	-	-	-	-	-	-	-
Y:16774409-16774409	C	intron_variant	MODIFIER	NLGN4Y	ENSG00000165246	Transcript	ENST00000413217.1	protein_coding	-	2024-01-03	-	-	-	-	-	-	-	-	G	G/C	-	1	cds_start_NF	HGNC	15529	-	-	-	-	-	-	-	-	-	-	-	-	-	-	-	-
Y:16774409-16774409	C	intron_variant,non_coding_transcript_variant	MODIFIER	NLGN4Y	ENSG00000165246	Transcript	ENST00000476359.1	processed_transcript	-	2024-02-08	-	-	-	-	-	-	-	-	G	G/C	-	1	-	HGNC	15529	-	-	-	-	-	-	-	-	-	-	-	-	-	-	-	-
Y:16779295-16779295	C	intron_variant	MODIFIER	NLGN4Y	ENSG00000165246	Transcript	ENST00000297967.5	protein_coding	-	2024-01-03	-	-	-	-	-	-	-	rs368656228	A	A/C	-	1	-	HGNC	15529	-	-	-	-	-	-	0.0114	-	-	-	-	-	-	-	-	-
Y:16779295-16779295	C	intron_variant	MODIFIER	NLGN4Y	ENSG00000165246	Transcript	ENST00000339174.5	protein_coding	-	2024-02-05	-	-	-	-	-	-	-	rs368656228	A	A/C	-	1	-	HGNC	15529	-	-	-	-	-	-	0.0114	-	-	-	-	-	-	-	-	-
Y:16779295-16779295	C	intron_variant	MODIFIER	NLGN4Y	ENSG00000165246	Transcript	ENST00000355905.2	protein_coding	-	2024-02-05	-	-	-	-	-	-	-	rs368656228	A	A/C	-	1	-	HGNC	15529	-	-	-	-	-	-	0.0114	-	-	-	-	-	-	-	-	-
Y:16779295-16779295	C	intron_variant	MODIFIER	NLGN4Y	ENSG00000165246	Transcript	ENST00000382868.1	protein_coding	-	2024-02-07	-	-	-	-	-	-	-	rs368656228	A	A/C	-	1	-	HGNC	15529	-	-	-	-	-	-	0.0114	-	-	-	-	-	-	-	-	-
Y:16779295-16779295	C	intron_variant	MODIFIER	NLGN4Y	ENSG00000165246	Transcript	ENST00000382872.1	protein_coding	-	2024-01-05	-	-	-	-	-	-	-	rs368656228	A	A/C	-	1	-	HGNC	15529	-	-	-	-	-	-	0.0114	-	-	-	-	-	-	-	-	-
Y:16779295-16779295	C	intron_variant	MODIFIER	NLGN4Y	ENSG00000165246	Transcript	ENST00000413217.1	protein_coding	-	2024-01-03	-	-	-	-	-	-	-	rs368656228	A	A/C	-	1	cds_start_NF	HGNC	15529	-	-	-	-	-	-	0.0114	-	-	-	-	-	-	-	-	-
Y:16779295-16779295	C	intron_variant,non_coding_transcript_variant	MODIFIER	NLGN4Y	ENSG00000165246	Transcript	ENST00000476359.1	processed_transcript	-	2024-02-08	-	-	-	-	-	-	-	rs368656228	A	A/C	-	1	-	HGNC	15529	-	-	-	-	-	-	0.0114	-	-	-	-	-	-	-	-	-
Y:16779295-16779295	C	regulatory_region_variant	MODIFIER	-	-	RegulatoryFeature	ENSR00002106219	open_chromatin_region	-	-	-	-	-	-	-	-	-	rs368656228	A	A/C	-	-	-	-	-	-	-	-	-	-	-	0.0114	-	-	-	-	-	-	-	-	-
Y:16787966-16787966	T	intron_variant	MODIFIER	NLGN4Y	ENSG00000165246	Transcript	ENST00000297967.5	protein_coding	-	2024-01-03	-	-	-	-	-	-	-	-	A	A/T	-	1	-	HGNC	15529	-	-	-	-	-	-	-	-	-	-	-	-	-	-	-	-
Y:16787966-16787966	T	intron_variant	MODIFIER	NLGN4Y	ENSG00000165246	Transcript	ENST00000339174.5	protein_coding	-	2024-02-05	-	-	-	-	-	-	-	-	A	A/T	-	1	-	HGNC	15529	-	-	-	-	-	-	-	-	-	-	-	-	-	-	-	-
Y:16787966-16787966	T	intron_variant	MODIFIER	NLGN4Y	ENSG00000165246	Transcript	ENST00000355905.2	protein_coding	-	2024-02-05	-	-	-	-	-	-	-	-	A	A/T	-	1	-	HGNC	15529	-	-	-	-	-	-	-	-	-	-	-	-	-	-	-	-
Y:16787966-16787966	T	intron_variant	MODIFIER	NLGN4Y	ENSG00000165246	Transcript	ENST00000382868.1	protein_coding	-	2024-02-07	-	-	-	-	-	-	-	-	A	A/T	-	1	-	HGNC	15529	-	-	-	-	-	-	-	-	-	-	-	-	-	-	-	-
Y:16787966-16787966	T	intron_variant	MODIFIER	NLGN4Y	ENSG00000165246	Transcript	ENST00000382872.1	protein_coding	-	2024-01-05	-	-	-	-	-	-	-	-	A	A/T	-	1	-	HGNC	15529	-	-	-	-	-	-	-	-	-	-	-	-	-	-	-	-
Y:16787966-16787966	T	intron_variant	MODIFIER	NLGN4Y	ENSG00000165246	Transcript	ENST00000413217.1	protein_coding	-	2024-01-03	-	-	-	-	-	-	-	-	A	A/T	-	1	cds_start_NF	HGNC	15529	-	-	-	-	-	-	-	-	-	-	-	-	-	-	-	-
Y:16787966-16787966	T	intron_variant,non_coding_transcript_variant	MODIFIER	NLGN4Y	ENSG00000165246	Transcript	ENST00000476359.1	processed_transcript	-	2024-02-08	-	-	-	-	-	-	-	-	A	A/T	-	1	-	HGNC	15529	-	-	-	-	-	-	-	-	-	-	-	-	-	-	-	-
Y:16787966-16787966	T	intron_variant	MODIFIER	NLGN4Y	ENSG00000165246	Transcript	ENST00000297967.5	protein_coding	-	2024-01-03	-	-	-	-	-	-	-	-	A	A/T	-	1	-	HGNC	15529	-	-	-	-	-	-	-	-	-	-	-	-	-	-	-	-
Y:16787966-16787966	T	intron_variant	MODIFIER	NLGN4Y	ENSG00000165246	Transcript	ENST00000339174.5	protein_coding	-	2024-02-05	-	-	-	-	-	-	-	-	A	A/T	-	1	-	HGNC	15529	-	-	-	-	-	-	-	-	-	-	-	-	-	-	-	-
Y:16787966-16787966	T	intron_variant	MODIFIER	NLGN4Y	ENSG00000165246	Transcript	ENST00000355905.2	protein_coding	-	2024-02-05	-	-	-	-	-	-	-	-	A	A/T	-	1	-	HGNC	15529	-	-	-	-	-	-	-	-	-	-	-	-	-	-	-	-
Y:16787966-16787966	T	intron_variant	MODIFIER	NLGN4Y	ENSG00000165246	Transcript	ENST00000382868.1	protein_coding	-	2024-02-07	-	-	-	-	-	-	-	-	A	A/T	-	1	-	HGNC	15529	-	-	-	-	-	-	-	-	-	-	-	-	-	-	-	-
Y:16787966-16787966	T	intron_variant	MODIFIER	NLGN4Y	ENSG00000165246	Transcript	ENST00000382872.1	protein_coding	-	2024-01-05	-	-	-	-	-	-	-	-	A	A/T	-	1	-	HGNC	15529	-	-	-	-	-	-	-	-	-	-	-	-	-	-	-	-
Y:16787966-16787966	T	intron_variant	MODIFIER	NLGN4Y	ENSG00000165246	Transcript	ENST00000413217.1	protein_coding	-	2024-01-03	-	-	-	-	-	-	-	-	A	A/T	-	1	cds_start_NF	HGNC	15529	-	-	-	-	-	-	-	-	-	-	-	-	-	-	-	-
Y:16787966-16787966	T	intron_variant,non_coding_transcript_variant	MODIFIER	NLGN4Y	ENSG00000165246	Transcript	ENST00000476359.1	processed_transcript	-	2024-02-08	-	-	-	-	-	-	-	-	A	A/T	-	1	-	HGNC	15529	-	-	-	-	-	-	-	-	-	-	-	-	-	-	-	-
Y:16790509-16790509	G	intron_variant	MODIFIER	NLGN4Y	ENSG00000165246	Transcript	ENST00000297967.5	protein_coding	-	2024-01-03	-	-	-	-	-	-	-	rs891816866	A	A/G	-	1	-	HGNC	15529	-	-	-	-	-	-	-	-	-	-	-	-	-	-	-	-
Y:16790509-16790509	G	intron_variant	MODIFIER	NLGN4Y	ENSG00000165246	Transcript	ENST00000339174.5	protein_coding	-	2024-02-05	-	-	-	-	-	-	-	rs891816866	A	A/G	-	1	-	HGNC	15529	-	-	-	-	-	-	-	-	-	-	-	-	-	-	-	-
Y:16790509-16790509	G	intron_variant	MODIFIER	NLGN4Y	ENSG00000165246	Transcript	ENST00000355905.2	protein_coding	-	2024-02-05	-	-	-	-	-	-	-	rs891816866	A	A/G	-	1	-	HGNC	15529	-	-	-	-	-	-	-	-	-	-	-	-	-	-	-	-
Y:16790509-16790509	G	intron_variant	MODIFIER	NLGN4Y	ENSG00000165246	Transcript	ENST00000382868.1	protein_coding	-	2024-02-07	-	-	-	-	-	-	-	rs891816866	A	A/G	-	1	-	HGNC	15529	-	-	-	-	-	-	-	-	-	-	-	-	-	-	-	-
Y:16790509-16790509	G	intron_variant	MODIFIER	NLGN4Y	ENSG00000165246	Transcript	ENST00000382872.1	protein_coding	-	2024-01-05	-	-	-	-	-	-	-	rs891816866	A	A/G	-	1	-	HGNC	15529	-	-	-	-	-	-	-	-	-	-	-	-	-	-	-	-
Y:16790509-16790509	G	intron_variant	MODIFIER	NLGN4Y	ENSG00000165246	Transcript	ENST00000413217.1	protein_coding	-	2024-01-03	-	-	-	-	-	-	-	rs891816866	A	A/G	-	1	cds_start_NF	HGNC	15529	-	-	-	-	-	-	-	-	-	-	-	-	-	-	-	-
Y:16790509-16790509	G	intron_variant,non_coding_transcript_variant	MODIFIER	NLGN4Y	ENSG00000165246	Transcript	ENST00000476359.1	processed_transcript	-	2024-02-08	-	-	-	-	-	-	-	rs891816866	A	A/G	-	1	-	HGNC	15529	-	-	-	-	-	-	-	-	-	-	-	-	-	-	-	-
Y:16822011-16822011	A	intron_variant	MODIFIER	NLGN4Y	ENSG00000165246	Transcript	ENST00000297967.5	protein_coding	-	2024-01-03	-	-	-	-	-	-	-	rs10453795	G	G/A	-	1	-	HGNC	15529	-	-	-	-	-	-	0.0097	-	-	-	-	-	-	-	-	-
Y:16822011-16822011	A	intron_variant	MODIFIER	NLGN4Y	ENSG00000165246	Transcript	ENST00000339174.5	protein_coding	-	2024-02-05	-	-	-	-	-	-	-	rs10453795	G	G/A	-	1	-	HGNC	15529	-	-	-	-	-	-	0.0097	-	-	-	-	-	-	-	-	-
Y:16822011-16822011	A	intron_variant	MODIFIER	NLGN4Y	ENSG00000165246	Transcript	ENST00000355905.2	protein_coding	-	2024-02-05	-	-	-	-	-	-	-	rs10453795	G	G/A	-	1	-	HGNC	15529	-	-	-	-	-	-	0.0097	-	-	-	-	-	-	-	-	-
Y:16822011-16822011	A	intron_variant	MODIFIER	NLGN4Y	ENSG00000165246	Transcript	ENST00000382868.1	protein_coding	-	2024-02-07	-	-	-	-	-	-	-	rs10453795	G	G/A	-	1	-	HGNC	15529	-	-	-	-	-	-	0.0097	-	-	-	-	-	-	-	-	-
Y:16822011-16822011	A	intron_variant	MODIFIER	NLGN4Y	ENSG00000165246	Transcript	ENST00000382872.1	protein_coding	-	2024-01-05	-	-	-	-	-	-	-	rs10453795	G	G/A	-	1	-	HGNC	15529	-	-	-	-	-	-	0.0097	-	-	-	-	-	-	-	-	-
Y:16822011-16822011	A	intron_variant	MODIFIER	NLGN4Y	ENSG00000165246	Transcript	ENST00000413217.1	protein_coding	-	2024-01-03	-	-	-	-	-	-	-	rs10453795	G	G/A	-	1	cds_start_NF	HGNC	15529	-	-	-	-	-	-	0.0097	-	-	-	-	-	-	-	-	-
Y:16822011-16822011	A	intron_variant,non_coding_transcript_variant	MODIFIER	NLGN4Y	ENSG00000165246	Transcript	ENST00000476359.1	processed_transcript	-	2024-02-08	-	-	-	-	-	-	-	rs10453795	G	G/A	-	1	-	HGNC	15529	-	-	-	-	-	-	0.0097	-	-	-	-	-	-	-	-	-
Y:16824749-16824749	C	intron_variant	MODIFIER	NLGN4Y	ENSG00000165246	Transcript	ENST00000297967.5	protein_coding	-	2024-01-03	-	-	-	-	-	-	-	-	T	T/C	-	1	-	HGNC	15529	-	-	-	-	-	-	-	-	-	-	-	-	-	-	-	-
Y:16824749-16824749	C	intron_variant	MODIFIER	NLGN4Y	ENSG00000165246	Transcript	ENST00000339174.5	protein_coding	-	2024-02-05	-	-	-	-	-	-	-	-	T	T/C	-	1	-	HGNC	15529	-	-	-	-	-	-	-	-	-	-	-	-	-	-	-	-
Y:16824749-16824749	C	intron_variant	MODIFIER	NLGN4Y	ENSG00000165246	Transcript	ENST00000355905.2	protein_coding	-	2024-02-05	-	-	-	-	-	-	-	-	T	T/C	-	1	-	HGNC	15529	-	-	-	-	-	-	-	-	-	-	-	-	-	-	-	-
Y:16824749-16824749	C	intron_variant	MODIFIER	NLGN4Y	ENSG00000165246	Transcript	ENST00000382868.1	protein_coding	-	2024-02-07	-	-	-	-	-	-	-	-	T	T/C	-	1	-	HGNC	15529	-	-	-	-	-	-	-	-	-	-	-	-	-	-	-	-
Y:16824749-16824749	C	intron_variant	MODIFIER	NLGN4Y	ENSG00000165246	Transcript	ENST00000382872.1	protein_coding	-	2024-01-05	-	-	-	-	-	-	-	-	T	T/C	-	1	-	HGNC	15529	-	-	-	-	-	-	-	-	-	-	-	-	-	-	-	-
Y:16824749-16824749	C	intron_variant	MODIFIER	NLGN4Y	ENSG00000165246	Transcript	ENST00000413217.1	protein_coding	-	2024-01-03	-	-	-	-	-	-	-	-	T	T/C	-	1	cds_start_NF	HGNC	15529	-	-	-	-	-	-	-	-	-	-	-	-	-	-	-	-
Y:16824749-16824749	C	intron_variant,non_coding_transcript_variant	MODIFIER	NLGN4Y	ENSG00000165246	Transcript	ENST00000476359.1	processed_transcript	-	2024-02-08	-	-	-	-	-	-	-	-	T	T/C	-	1	-	HGNC	15529	-	-	-	-	-	-	-	-	-	-	-	-	-	-	-	-
Y:16827585-16827585	C	intron_variant	MODIFIER	NLGN4Y	ENSG00000165246	Transcript	ENST00000297967.5	protein_coding	-	2024-01-03	-	-	-	-	-	-	-	rs764653473	G	G/C	-	1	-	HGNC	15529	-	-	-	-	-	-	0.0016	-	-	-	-	-	-	-	-	-
Y:16827585-16827585	C	intron_variant	MODIFIER	NLGN4Y	ENSG00000165246	Transcript	ENST00000339174.5	protein_coding	-	2024-02-05	-	-	-	-	-	-	-	rs764653473	G	G/C	-	1	-	HGNC	15529	-	-	-	-	-	-	0.0016	-	-	-	-	-	-	-	-	-
Y:16827585-16827585	C	intron_variant	MODIFIER	NLGN4Y	ENSG00000165246	Transcript	ENST00000355905.2	protein_coding	-	2024-02-05	-	-	-	-	-	-	-	rs764653473	G	G/C	-	1	-	HGNC	15529	-	-	-	-	-	-	0.0016	-	-	-	-	-	-	-	-	-
Y:16827585-16827585	C	intron_variant	MODIFIER	NLGN4Y	ENSG00000165246	Transcript	ENST00000382868.1	protein_coding	-	2024-02-07	-	-	-	-	-	-	-	rs764653473	G	G/C	-	1	-	HGNC	15529	-	-	-	-	-	-	0.0016	-	-	-	-	-	-	-	-	-
Y:16827585-16827585	C	intron_variant	MODIFIER	NLGN4Y	ENSG00000165246	Transcript	ENST00000382872.1	protein_coding	-	2024-01-05	-	-	-	-	-	-	-	rs764653473	G	G/C	-	1	-	HGNC	15529	-	-	-	-	-	-	0.0016	-	-	-	-	-	-	-	-	-
Y:16827585-16827585	C	intron_variant	MODIFIER	NLGN4Y	ENSG00000165246	Transcript	ENST00000413217.1	protein_coding	-	2024-01-03	-	-	-	-	-	-	-	rs764653473	G	G/C	-	1	cds_start_NF	HGNC	15529	-	-	-	-	-	-	0.0016	-	-	-	-	-	-	-	-	-
Y:16827585-16827585	C	intron_variant,non_coding_transcript_variant	MODIFIER	NLGN4Y	ENSG00000165246	Transcript	ENST00000476359.1	processed_transcript	-	2024-02-08	-	-	-	-	-	-	-	rs764653473	G	G/C	-	1	-	HGNC	15529	-	-	-	-	-	-	0.0016	-	-	-	-	-	-	-	-	-
Y:16852406-16852406	G	intron_variant	MODIFIER	NLGN4Y	ENSG00000165246	Transcript	ENST00000339174.5	protein_coding	-	2024-03-05	-	-	-	-	-	-	-	rs759750559	A	A/G	-	1	-	HGNC	15529	-	-	-	-	-	-	0.0016	-	-	-	-	-	-	-	-	-
Y:16852406-16852406	G	intron_variant	MODIFIER	NLGN4Y	ENSG00000165246	Transcript	ENST00000355905.2	protein_coding	-	2024-03-05	-	-	-	-	-	-	-	rs759750559	A	A/G	-	1	-	HGNC	15529	-	-	-	-	-	-	0.0016	-	-	-	-	-	-	-	-	-
Y:16852406-16852406	G	intron_variant	MODIFIER	NLGN4Y	ENSG00000165246	Transcript	ENST00000382868.1	protein_coding	-	2024-04-07	-	-	-	-	-	-	-	rs759750559	A	A/G	-	1	-	HGNC	15529	-	-	-	-	-	-	0.0016	-	-	-	-	-	-	-	-	-
Y:16852406-16852406	G	intron_variant	MODIFIER	NLGN4Y	ENSG00000165246	Transcript	ENST00000382872.1	protein_coding	-	2024-03-05	-	-	-	-	-	-	-	rs759750559	A	A/G	-	1	-	HGNC	15529	-	-	-	-	-	-	0.0016	-	-	-	-	-	-	-	-	-
Y:16852406-16852406	G	intron_variant,non_coding_transcript_variant	MODIFIER	NLGN4Y	ENSG00000165246	Transcript	ENST00000476359.1	processed_transcript	-	2024-04-08	-	-	-	-	-	-	-	rs759750559	A	A/G	-	1	-	HGNC	15529	-	-	-	-	-	-	0.0016	-	-	-	-	-	-	-	-	-
Y:16858331-16858331	T	intron_variant	MODIFIER	NLGN4Y	ENSG00000165246	Transcript	ENST00000339174.5	protein_coding	-	2024-03-05	-	-	-	-	-	-	-	-	C	C/T	-	1	-	HGNC	15529	-	-	-	-	-	-	-	-	-	-	-	-	-	-	-	-
Y:16858331-16858331	T	intron_variant	MODIFIER	NLGN4Y	ENSG00000165246	Transcript	ENST00000355905.2	protein_coding	-	2024-03-05	-	-	-	-	-	-	-	-	C	C/T	-	1	-	HGNC	15529	-	-	-	-	-	-	-	-	-	-	-	-	-	-	-	-
Y:16858331-16858331	T	intron_variant	MODIFIER	NLGN4Y	ENSG00000165246	Transcript	ENST00000382868.1	protein_coding	-	2024-04-07	-	-	-	-	-	-	-	-	C	C/T	-	1	-	HGNC	15529	-	-	-	-	-	-	-	-	-	-	-	-	-	-	-	-
Y:16858331-16858331	T	intron_variant	MODIFIER	NLGN4Y	ENSG00000165246	Transcript	ENST00000382872.1	protein_coding	-	2024-03-05	-	-	-	-	-	-	-	-	C	C/T	-	1	-	HGNC	15529	-	-	-	-	-	-	-	-	-	-	-	-	-	-	-	-
Y:16858331-16858331	T	intron_variant,non_coding_transcript_variant	MODIFIER	NLGN4Y	ENSG00000165246	Transcript	ENST00000476359.1	processed_transcript	-	2024-04-08	-	-	-	-	-	-	-	-	C	C/T	-	1	-	HGNC	15529	-	-	-	-	-	-	-	-	-	-	-	-	-	-	-	-
Y:16858526-16858526	T	intron_variant	MODIFIER	NLGN4Y	ENSG00000165246	Transcript	ENST00000339174.5	protein_coding	-	2024-03-05	-	-	-	-	-	-	-	-	C	C/T	-	1	-	HGNC	15529	-	-	-	-	-	-	-	-	-	-	-	-	-	-	-	-
Y:16858526-16858526	T	intron_variant	MODIFIER	NLGN4Y	ENSG00000165246	Transcript	ENST00000355905.2	protein_coding	-	2024-03-05	-	-	-	-	-	-	-	-	C	C/T	-	1	-	HGNC	15529	-	-	-	-	-	-	-	-	-	-	-	-	-	-	-	-
Y:16858526-16858526	T	intron_variant	MODIFIER	NLGN4Y	ENSG00000165246	Transcript	ENST00000382868.1	protein_coding	-	2024-04-07	-	-	-	-	-	-	-	-	C	C/T	-	1	-	HGNC	15529	-	-	-	-	-	-	-	-	-	-	-	-	-	-	-	-
Y:16858526-16858526	T	intron_variant	MODIFIER	NLGN4Y	ENSG00000165246	Transcript	ENST00000382872.1	protein_coding	-	2024-03-05	-	-	-	-	-	-	-	-	C	C/T	-	1	-	HGNC	15529	-	-	-	-	-	-	-	-	-	-	-	-	-	-	-	-
Y:16858526-16858526	T	intron_variant,non_coding_transcript_variant	MODIFIER	NLGN4Y	ENSG00000165246	Transcript	ENST00000476359.1	processed_transcript	-	2024-04-08	-	-	-	-	-	-	-	-	C	C/T	-	1	-	HGNC	15529	-	-	-	-	-	-	-	-	-	-	-	-	-	-	-	-
Y:16900247-16900247	A	intron_variant	MODIFIER	NLGN4Y	ENSG00000165246	Transcript	ENST00000339174.5	protein_coding	-	2024-03-05	-	-	-	-	-	-	-	rs111463427	G	G/A	-	1	-	HGNC	15529	-	-	-	-	-	-	0.0154	-	-	-	-	-	-	-	-	-
Y:16900247-16900247	A	intron_variant	MODIFIER	NLGN4Y	ENSG00000165246	Transcript	ENST00000355905.2	protein_coding	-	2024-03-05	-	-	-	-	-	-	-	rs111463427	G	G/A	-	1	-	HGNC	15529	-	-	-	-	-	-	0.0154	-	-	-	-	-	-	-	-	-
Y:16900247-16900247	A	intron_variant	MODIFIER	NLGN4Y	ENSG00000165246	Transcript	ENST00000382868.1	protein_coding	-	2024-05-07	-	-	-	-	-	-	-	rs111463427	G	G/A	-	1	-	HGNC	15529	-	-	-	-	-	-	0.0154	-	-	-	-	-	-	-	-	-
Y:16900247-16900247	A	intron_variant	MODIFIER	NLGN4Y	ENSG00000165246	Transcript	ENST00000382872.1	protein_coding	-	2024-03-05	-	-	-	-	-	-	-	rs111463427	G	G/A	-	1	-	HGNC	15529	-	-	-	-	-	-	0.0154	-	-	-	-	-	-	-	-	-
Y:16900247-16900247	A	intron_variant,non_coding_transcript_variant	MODIFIER	NLGN4Y	ENSG00000165246	Transcript	ENST00000476359.1	processed_transcript	-	2024-06-08	-	-	-	-	-	-	-	rs111463427	G	G/A	-	1	-	HGNC	15529	-	-	-	-	-	-	0.0154	-	-	-	-	-	-	-	-	-
Y:16911858-16911858	A	intron_variant	MODIFIER	NLGN4Y	ENSG00000165246	Transcript	ENST00000339174.5	protein_coding	-	2024-03-05	-	-	-	-	-	-	-	-	G	G/A	-	1	-	HGNC	15529	-	-	-	-	-	-	-	-	-	-	-	-	-	-	-	-
Y:16911858-16911858	A	intron_variant	MODIFIER	NLGN4Y	ENSG00000165246	Transcript	ENST00000355905.2	protein_coding	-	2024-03-05	-	-	-	-	-	-	-	-	G	G/A	-	1	-	HGNC	15529	-	-	-	-	-	-	-	-	-	-	-	-	-	-	-	-
Y:16911858-16911858	A	intron_variant	MODIFIER	NLGN4Y	ENSG00000165246	Transcript	ENST00000382868.1	protein_coding	-	2024-05-07	-	-	-	-	-	-	-	-	G	G/A	-	1	-	HGNC	15529	-	-	-	-	-	-	-	-	-	-	-	-	-	-	-	-
Y:16911858-16911858	A	intron_variant	MODIFIER	NLGN4Y	ENSG00000165246	Transcript	ENST00000382872.1	protein_coding	-	2024-03-05	-	-	-	-	-	-	-	-	G	G/A	-	1	-	HGNC	15529	-	-	-	-	-	-	-	-	-	-	-	-	-	-	-	-
Y:16911858-16911858	A	intron_variant,non_coding_transcript_variant	MODIFIER	NLGN4Y-AS1	ENSG00000228787	Transcript	ENST00000434164.1	antisense	-	2024-02-03	-	-	-	-	-	-	-	-	G	G/A	-	-1	-	HGNC	38793	-	-	-	-	-	-	-	-	-	-	-	-	-	-	-	-
Y:16911858-16911858	A	intron_variant,non_coding_transcript_variant	MODIFIER	NLGN4Y	ENSG00000165246	Transcript	ENST00000476359.1	processed_transcript	-	2024-06-08	-	-	-	-	-	-	-	-	G	G/A	-	1	-	HGNC	15529	-	-	-	-	-	-	-	-	-	-	-	-	-	-	-	-
Y:16946157-16946157	A	intron_variant	MODIFIER	NLGN4Y	ENSG00000165246	Transcript	ENST00000339174.5	protein_coding	-	2024-05-05	-	-	-	-	-	-	-	-	G	G/A	-	1	-	HGNC	15529	-	-	-	-	-	-	-	-	-	-	-	-	-	-	-	-
Y:16946157-16946157	A	intron_variant	MODIFIER	NLGN4Y	ENSG00000165246	Transcript	ENST00000355905.2	protein_coding	-	2024-05-05	-	-	-	-	-	-	-	-	G	G/A	-	1	-	HGNC	15529	-	-	-	-	-	-	-	-	-	-	-	-	-	-	-	-
Y:16946157-16946157	A	intron_variant	MODIFIER	NLGN4Y	ENSG00000165246	Transcript	ENST00000382868.1	protein_coding	-	2024-07-07	-	-	-	-	-	-	-	-	G	G/A	-	1	-	HGNC	15529	-	-	-	-	-	-	-	-	-	-	-	-	-	-	-	-
Y:16946157-16946157	A	intron_variant	MODIFIER	NLGN4Y	ENSG00000165246	Transcript	ENST00000382872.1	protein_coding	-	2024-05-05	-	-	-	-	-	-	-	-	G	G/A	-	1	-	HGNC	15529	-	-	-	-	-	-	-	-	-	-	-	-	-	-	-	-
Y:16946157-16946157	A	intron_variant,non_coding_transcript_variant	MODIFIER	NLGN4Y	ENSG00000165246	Transcript	ENST00000476359.1	processed_transcript	-	2024-08-08	-	-	-	-	-	-	-	-	G	G/A	-	1	-	HGNC	15529	-	-	-	-	-	-	-	-	-	-	-	-	-	-	-	-
Y:16946157-16946157	A	regulatory_region_variant	MODIFIER	-	-	RegulatoryFeature	ENSR00002106227	enhancer	-	-	-	-	-	-	-	-	-	-	G	G/A	-	-	-	-	-	-	-	-	-	-	-	-	-	-	-	-	-	-	-	-	-
Y:16946193-16946193	T	intron_variant	MODIFIER	NLGN4Y	ENSG00000165246	Transcript	ENST00000339174.5	protein_coding	-	2024-05-05	-	-	-	-	-	-	-	-	C	C/T	-	1	-	HGNC	15529	-	-	-	-	-	-	-	-	-	-	-	-	-	-	-	-
Y:16946193-16946193	T	intron_variant	MODIFIER	NLGN4Y	ENSG00000165246	Transcript	ENST00000355905.2	protein_coding	-	2024-05-05	-	-	-	-	-	-	-	-	C	C/T	-	1	-	HGNC	15529	-	-	-	-	-	-	-	-	-	-	-	-	-	-	-	-
Y:16946193-16946193	T	intron_variant	MODIFIER	NLGN4Y	ENSG00000165246	Transcript	ENST00000382868.1	protein_coding	-	2024-07-07	-	-	-	-	-	-	-	-	C	C/T	-	1	-	HGNC	15529	-	-	-	-	-	-	-	-	-	-	-	-	-	-	-	-
Y:16946193-16946193	T	intron_variant	MODIFIER	NLGN4Y	ENSG00000165246	Transcript	ENST00000382872.1	protein_coding	-	2024-05-05	-	-	-	-	-	-	-	-	C	C/T	-	1	-	HGNC	15529	-	-	-	-	-	-	-	-	-	-	-	-	-	-	-	-
Y:16946193-16946193	T	intron_variant,non_coding_transcript_variant	MODIFIER	NLGN4Y	ENSG00000165246	Transcript	ENST00000476359.1	processed_transcript	-	2024-08-08	-	-	-	-	-	-	-	-	C	C/T	-	1	-	HGNC	15529	-	-	-	-	-	-	-	-	-	-	-	-	-	-	-	-
Y:16946193-16946193	T	regulatory_region_variant	MODIFIER	-	-	RegulatoryFeature	ENSR00002106227	enhancer	-	-	-	-	-	-	-	-	-	-	C	C/T	-	-	-	-	-	-	-	-	-	-	-	-	-	-	-	-	-	-	-	-	-
Y:16958770-16958770	A	downstream_gene_variant	MODIFIER	NLGN4Y	ENSG00000165246	Transcript	ENST00000339174.5	protein_coding	-	-	-	-	-	-	-	-	-	-	C	C/A	3243	1	-	HGNC	15529	-	-	-	-	-	-	-	-	-	-	-	-	-	-	-	-
Y:16958770-16958770	A	downstream_gene_variant	MODIFIER	NLGN4Y	ENSG00000165246	Transcript	ENST00000355905.2	protein_coding	-	-	-	-	-	-	-	-	-	-	C	C/A	3164	1	-	HGNC	15529	-	-	-	-	-	-	-	-	-	-	-	-	-	-	-	-
Y:16958770-16958770	A	downstream_gene_variant	MODIFIER	NLGN4Y	ENSG00000165246	Transcript	ENST00000382868.1	protein_coding	-	-	-	-	-	-	-	-	-	-	C	C/A	3164	1	-	HGNC	15529	-	-	-	-	-	-	-	-	-	-	-	-	-	-	-	-
Y:16958770-16958770	A	downstream_gene_variant	MODIFIER	NLGN4Y	ENSG00000165246	Transcript	ENST00000382872.1	protein_coding	-	-	-	-	-	-	-	-	-	-	C	C/A	1240	1	-	HGNC	15529	-	-	-	-	-	-	-	-	-	-	-	-	-	-	-	-
Y:16958770-16958770	A	downstream_gene_variant	MODIFIER	NLGN4Y	ENSG00000165246	Transcript	ENST00000476359.1	processed_transcript	-	-	-	-	-	-	-	-	-	-	C	C/A	3164	1	-	HGNC	15529	-	-	-	-	-	-	-	-	-	-	-	-	-	-	-	-
Y:16959883-16959883	A	downstream_gene_variant	MODIFIER	NLGN4Y	ENSG00000165246	Transcript	ENST00000339174.5	protein_coding	-	-	-	-	-	-	-	-	-	rs546383438	G	G/A	4356	1	-	HGNC	15529	-	-	-	-	-	-	0.0041	-	-	-	-	-	-	-	-	-
Y:16959883-16959883	A	downstream_gene_variant	MODIFIER	NLGN4Y	ENSG00000165246	Transcript	ENST00000355905.2	protein_coding	-	-	-	-	-	-	-	-	-	rs546383438	G	G/A	4277	1	-	HGNC	15529	-	-	-	-	-	-	0.0041	-	-	-	-	-	-	-	-	-
Y:16959883-16959883	A	downstream_gene_variant	MODIFIER	NLGN4Y	ENSG00000165246	Transcript	ENST00000382868.1	protein_coding	-	-	-	-	-	-	-	-	-	rs546383438	G	G/A	4277	1	-	HGNC	15529	-	-	-	-	-	-	0.0041	-	-	-	-	-	-	-	-	-
Y:16959883-16959883	A	downstream_gene_variant	MODIFIER	NLGN4Y	ENSG00000165246	Transcript	ENST00000382872.1	protein_coding	-	-	-	-	-	-	-	-	-	rs546383438	G	G/A	2353	1	-	HGNC	15529	-	-	-	-	-	-	0.0041	-	-	-	-	-	-	-	-	-
Y:16959883-16959883	A	downstream_gene_variant	MODIFIER	NLGN4Y	ENSG00000165246	Transcript	ENST00000476359.1	processed_transcript	-	-	-	-	-	-	-	-	-	rs546383438	G	G/A	4277	1	-	HGNC	15529	-	-	-	-	-	-	0.0041	-	-	-	-	-	-	-	-	-
Y:16986414-16986414	T	intergenic_variant	MODIFIER	-	-	-	-	-	-	-	-	-	-	-	-	-	-	rs2043258552	C	C/T	-	-	-	-	-	-	-	-	-	-	-	-	-	-	-	-	-	-	-	-	-
Y:17008933-17008933	A	intergenic_variant	MODIFIER	-	-	-	-	-	-	-	-	-	-	-	-	-	-	-	G	G/A	-	-	-	-	-	-	-	-	-	-	-	-	-	-	-	-	-	-	-	-	-
Y:17073461-17073461	T	intergenic_variant	MODIFIER	-	-	-	-	-	-	-	-	-	-	-	-	-	-	-	C	C/T	-	-	-	-	-	-	-	-	-	-	-	-	-	-	-	-	-	-	-	-	-
Y:17089398-17089398	A	intergenic_variant	MODIFIER	-	-	-	-	-	-	-	-	-	-	-	-	-	-	-	C	C/A	-	-	-	-	-	-	-	-	-	-	-	-	-	-	-	-	-	-	-	-	-
Y:17098063-17098063	C	intergenic_variant	MODIFIER	-	-	-	-	-	-	-	-	-	-	-	-	-	-	-	T	T/C	-	-	-	-	-	-	-	-	-	-	-	-	-	-	-	-	-	-	-	-	-
Y:17098870-17098870	C	intergenic_variant	MODIFIER	-	-	-	-	-	-	-	-	-	-	-	-	-	-	-	T	T/C	-	-	-	-	-	-	-	-	-	-	-	-	-	-	-	-	-	-	-	-	-
Y:17128738-17128738	A	intergenic_variant	MODIFIER	-	-	-	-	-	-	-	-	-	-	-	-	-	-	-	G	G/A	-	-	-	-	-	-	-	-	-	-	-	-	-	-	-	-	-	-	-	-	-
Y:17138043-17138043	C	intergenic_variant	MODIFIER	-	-	-	-	-	-	-	-	-	-	-	-	-	-	-	G	G/C	-	-	-	-	-	-	-	-	-	-	-	-	-	-	-	-	-	-	-	-	-
Y:17174350-17174350	T	intergenic_variant	MODIFIER	-	-	-	-	-	-	-	-	-	-	-	-	-	-	-	C	C/T	-	-	-	-	-	-	-	-	-	-	-	-	-	-	-	-	-	-	-	-	-
Y:17194829-17194829	G	intergenic_variant	MODIFIER	-	-	-	-	-	-	-	-	-	-	-	-	-	-	-	T	T/G	-	-	-	-	-	-	-	-	-	-	-	-	-	-	-	-	-	-	-	-	-
Y:17205882-17205882	G	intergenic_variant	MODIFIER	-	-	-	-	-	-	-	-	-	-	-	-	-	-	-	T	T/G	-	-	-	-	-	-	-	-	-	-	-	-	-	-	-	-	-	-	-	-	-
Y:17272038-17272038	G	intergenic_variant	MODIFIER	-	-	-	-	-	-	-	-	-	-	-	-	-	-	rs749298317	A	A/G	-	-	-	-	-	-	-	-	-	-	-	0.0016	-	-	-	-	-	-	-	-	-
Y:17288135-17288135	C	intergenic_variant	MODIFIER	-	-	-	-	-	-	-	-	-	-	-	-	-	-	-	G	G/C	-	-	-	-	-	-	-	-	-	-	-	-	-	-	-	-	-	-	-	-	-
Y:17301733-17301733	T	intergenic_variant	MODIFIER	-	-	-	-	-	-	-	-	-	-	-	-	-	-	rs112141821	C	C/T	-	-	-	-	-	-	-	-	-	-	-	0.0097	-	-	-	-	-	-	-	-	-
Y:17303824-17303824	A	intergenic_variant	MODIFIER	-	-	-	-	-	-	-	-	-	-	-	-	-	-	-	G	G/A	-	-	-	-	-	-	-	-	-	-	-	-	-	-	-	-	-	-	-	-	-
Y:17341494-17341494	T	intergenic_variant	MODIFIER	-	-	-	-	-	-	-	-	-	-	-	-	-	-	-	C	C/T	-	-	-	-	-	-	-	-	-	-	-	-	-	-	-	-	-	-	-	-	-
Y:17342333-17342333	G	intergenic_variant	MODIFIER	-	-	-	-	-	-	-	-	-	-	-	-	-	-	-	A	A/G	-	-	-	-	-	-	-	-	-	-	-	-	-	-	-	-	-	-	-	-	-
Y:17351046-17351046	A	intergenic_variant	MODIFIER	-	-	-	-	-	-	-	-	-	-	-	-	-	-	-	G	G/A	-	-	-	-	-	-	-	-	-	-	-	-	-	-	-	-	-	-	-	-	-
Y:17385677-17385677	A	intergenic_variant	MODIFIER	-	-	-	-	-	-	-	-	-	-	-	-	-	-	-	G	G/A	-	-	-	-	-	-	-	-	-	-	-	-	-	-	-	-	-	-	-	-	-
Y:17395013-17395013	A	intergenic_variant	MODIFIER	-	-	-	-	-	-	-	-	-	-	-	-	-	-	-	C	C/A	-	-	-	-	-	-	-	-	-	-	-	-	-	-	-	-	-	-	-	-	-
Y:17397645-17397645	T	intergenic_variant	MODIFIER	-	-	-	-	-	-	-	-	-	-	-	-	-	-	rs13305372	C	C/T	-	-	-	-	-	-	-	-	-	-	-	0.9992	-	-	-	-	-	-	-	-	-
Y:17398399-17398399	G	intergenic_variant	MODIFIER	-	-	-	-	-	-	-	-	-	-	-	-	-	-	-	A	A/G	-	-	-	-	-	-	-	-	-	-	-	-	-	-	-	-	-	-	-	-	-
Y:17411384-17411384	A	intergenic_variant	MODIFIER	-	-	-	-	-	-	-	-	-	-	-	-	-	-	-	G	G/A	-	-	-	-	-	-	-	-	-	-	-	-	-	-	-	-	-	-	-	-	-
Y:17412198-17412198	C	intergenic_variant	MODIFIER	-	-	-	-	-	-	-	-	-	-	-	-	-	-	rs9785990	T	T/C	-	-	-	-	-	-	-	-	-	-	-	0.3114	-	-	-	-	-	-	-	-	-
Y:17424855-17424855	C	intergenic_variant	MODIFIER	-	-	-	-	-	-	-	-	-	-	-	-	-	-	-	T	T/C	-	-	-	-	-	-	-	-	-	-	-	-	-	-	-	-	-	-	-	-	-
Y:17434931-17434931	T	intergenic_variant	MODIFIER	-	-	-	-	-	-	-	-	-	-	-	-	-	-	-	C	C/T	-	-	-	-	-	-	-	-	-	-	-	-	-	-	-	-	-	-	-	-	-
Y:17461478-17461478	T	intron_variant,non_coding_transcript_variant	MODIFIER	HDHD1P1	ENSG00000234620	Transcript	ENST00000421058.1	unprocessed_pseudogene	-	2024-02-02	-	-	-	-	-	-	-	rs7067281	C	C/T	-	-1	-	HGNC	20200	-	-	-	-	-	-	0.8273	-	-	-	-	-	-	-	-	-
Y:17464159-17464159	A	intron_variant,non_coding_transcript_variant	MODIFIER	HDHD1P1	ENSG00000234620	Transcript	ENST00000421058.1	unprocessed_pseudogene	-	2024-02-02	-	-	-	-	-	-	-	-	T	T/A	-	-1	-	HGNC	20200	-	-	-	-	-	-	-	-	-	-	-	-	-	-	-	-
Y:17464159-17464159	A	intron_variant,non_coding_transcript_variant	MODIFIER	HDHD1P1	ENSG00000234620	Transcript	ENST00000421058.1	unprocessed_pseudogene	-	2024-02-02	-	-	-	-	-	-	-	-	T	T/A	-	-1	-	HGNC	20200	-	-	-	-	-	-	-	-	-	-	-	-	-	-	-	-
Y:17464197-17464197	T	intron_variant,non_coding_transcript_variant	MODIFIER	HDHD1P1	ENSG00000234620	Transcript	ENST00000421058.1	unprocessed_pseudogene	-	2024-02-02	-	-	-	-	-	-	-	rs7893044	C	C/T	-	-1	-	HGNC	20200	-	-	-	-	-	-	-	-	-	-	-	-	-	-	-	-
Y:17476346-17476346	T	intron_variant,non_coding_transcript_variant	MODIFIER	HDHD1P1	ENSG00000234620	Transcript	ENST00000421058.1	unprocessed_pseudogene	-	2024-02-02	-	-	-	-	-	-	-	-	C	C/T	-	-1	-	HGNC	20200	-	-	-	-	-	-	-	-	-	-	-	-	-	-	-	-
Y:17496071-17496071	C	intron_variant,non_coding_transcript_variant	MODIFIER	HDHD1P1	ENSG00000234620	Transcript	ENST00000421058.1	unprocessed_pseudogene	-	2024-01-02	-	-	-	-	-	-	-	-	T	T/C	-	-1	-	HGNC	20200	-	-	-	-	-	-	-	-	-	-	-	-	-	-	-	-
Y:17511829-17511829	T	intron_variant,non_coding_transcript_variant	MODIFIER	HDHD1P1	ENSG00000234620	Transcript	ENST00000421058.1	unprocessed_pseudogene	-	2024-01-02	-	-	-	-	-	-	-	rs564824811	C	C/T	-	-1	-	HGNC	20200	-	-	-	-	-	-	0.0049	-	-	-	-	-	-	-	-	-
Y:17517362-17517362	G	intron_variant,non_coding_transcript_variant	MODIFIER	HDHD1P1	ENSG00000234620	Transcript	ENST00000421058.1	unprocessed_pseudogene	-	2024-01-02	-	-	-	-	-	-	-	-	A	A/G	-	-1	-	HGNC	20200	-	-	-	-	-	-	-	-	-	-	-	-	-	-	-	-
Y:17534263-17534263	G	intron_variant,non_coding_transcript_variant	MODIFIER	HDHD1P1	ENSG00000234620	Transcript	ENST00000421058.1	unprocessed_pseudogene	-	2024-01-02	-	-	-	-	-	-	-	rs1345006058	A	A/G	-	-1	-	HGNC	20200	-	-	-	-	-	-	-	-	-	-	-	-	-	-	-	-
Y:17536180-17536180	G	intron_variant,non_coding_transcript_variant	MODIFIER	HDHD1P1	ENSG00000234620	Transcript	ENST00000421058.1	unprocessed_pseudogene	-	2024-01-02	-	-	-	-	-	-	-	rs1603510777	A	A/G	-	-1	-	HGNC	20200	-	-	-	-	-	-	-	-	-	-	-	-	-	-	-	-
Y:17537424-17537424	A	intron_variant,non_coding_transcript_variant	MODIFIER	HDHD1P1	ENSG00000234620	Transcript	ENST00000421058.1	unprocessed_pseudogene	-	2024-01-02	-	-	-	-	-	-	-	-	G	G/A	-	-1	-	HGNC	20200	-	-	-	-	-	-	-	-	-	-	-	-	-	-	-	-
Y:17548773-17548773	C	intron_variant,non_coding_transcript_variant	MODIFIER	HDHD1P1	ENSG00000234620	Transcript	ENST00000421058.1	unprocessed_pseudogene	-	2024-01-02	-	-	-	-	-	-	-	rs1603511118	T	T/C	-	-1	-	HGNC	20200	-	-	-	-	-	-	-	-	-	-	-	-	-	-	-	-
Y:17550918-17550918	G	intron_variant,non_coding_transcript_variant	MODIFIER	HDHD1P1	ENSG00000234620	Transcript	ENST00000421058.1	unprocessed_pseudogene	-	2024-01-02	-	-	-	-	-	-	-	-	A	A/G	-	-1	-	HGNC	20200	-	-	-	-	-	-	-	-	-	-	-	-	-	-	-	-
Y:17561038-17561038	G	intron_variant,non_coding_transcript_variant	MODIFIER	HDHD1P1	ENSG00000234620	Transcript	ENST00000421058.1	unprocessed_pseudogene	-	2024-01-02	-	-	-	-	-	-	-	-	A	A/G	-	-1	-	HGNC	20200	-	-	-	-	-	-	-	-	-	-	-	-	-	-	-	-
Y:17577084-17577084	G	intergenic_variant	MODIFIER	-	-	-	-	-	-	-	-	-	-	-	-	-	-	-	T	T/G	-	-	-	-	-	-	-	-	-	-	-	-	-	-	-	-	-	-	-	-	-
Y:17590812-17590812	G	regulatory_region_variant	MODIFIER	-	-	RegulatoryFeature	ENSR00002106243	CTCF_binding_site	-	-	-	-	-	-	-	-	-	rs764191870	A	A/G	-	-	-	-	-	-	-	-	-	-	-	0.0008	-	-	-	-	-	-	-	-	-
Y:17590812-17590812	G	intergenic_variant	MODIFIER	-	-	-	-	-	-	-	-	-	-	-	-	-	-	rs764191870	A	A/G	-	-	-	-	-	-	-	-	-	-	-	0.0008	-	-	-	-	-	-	-	-	-
Y:17590934-17590934	A	regulatory_region_variant	MODIFIER	-	-	RegulatoryFeature	ENSR00002106243	CTCF_binding_site	-	-	-	-	-	-	-	-	-	rs1267947547	G	G/A	-	-	-	-	-	-	-	-	-	-	-	-	-	-	-	-	-	-	-	-	-
Y:17590934-17590934	A	intergenic_variant	MODIFIER	-	-	-	-	-	-	-	-	-	-	-	-	-	-	rs1267947547	G	G/A	-	-	-	-	-	-	-	-	-	-	-	-	-	-	-	-	-	-	-	-	-
Y:17621314-17621314	T	intergenic_variant	MODIFIER	-	-	-	-	-	-	-	-	-	-	-	-	-	-	-	C	C/T	-	-	-	-	-	-	-	-	-	-	-	-	-	-	-	-	-	-	-	-	-
Y:17621578-17621578	C	intergenic_variant	MODIFIER	-	-	-	-	-	-	-	-	-	-	-	-	-	-	-	T	T/C	-	-	-	-	-	-	-	-	-	-	-	-	-	-	-	-	-	-	-	-	-
Y:17670179-17670179	C	intron_variant,non_coding_transcript_variant	MODIFIER	STSP1	ENSG00000227166	Transcript	ENST00000412493.1	unprocessed_pseudogene	-	2024-03-04	-	-	-	-	-	-	-	rs112486787	T	T/C	-	1	-	HGNC	11426	-	-	-	-	-	-	0.0041	-	-	-	-	-	-	-	-	-
Y:17670193-17670193	G	intron_variant,non_coding_transcript_variant	MODIFIER	STSP1	ENSG00000227166	Transcript	ENST00000412493.1	unprocessed_pseudogene	-	2024-03-04	-	-	-	-	-	-	-	rs113987596	A	A/G	-	1	-	HGNC	11426	-	-	-	-	-	-	0.0041	-	-	-	-	-	-	-	-	-
Y:17705425-17705425	C	downstream_gene_variant	MODIFIER	STSP1	ENSG00000227166	Transcript	ENST00000412493.1	unprocessed_pseudogene	-	-	-	-	-	-	-	-	-	-	T	T/C	214	1	-	HGNC	11426	-	-	-	-	-	-	-	-	-	-	-	-	-	-	-	-
Y:17749614-17749614	G	intergenic_variant	MODIFIER	-	-	-	-	-	-	-	-	-	-	-	-	-	-	-	T	T/G	-	-	-	-	-	-	-	-	-	-	-	-	-	-	-	-	-	-	-	-	-
Y:17750457-17750457	C	intergenic_variant	MODIFIER	-	-	-	-	-	-	-	-	-	-	-	-	-	-	rs112775165	T	T/C	-	-	-	-	-	-	-	-	-	-	-	0.0097	-	-	-	-	-	-	-	-	-
Y:17750853-17750853	T	intergenic_variant	MODIFIER	-	-	-	-	-	-	-	-	-	-	-	-	-	-	-	C	C/T	-	-	-	-	-	-	-	-	-	-	-	-	-	-	-	-	-	-	-	-	-
Y:17761736-17761736	C	intergenic_variant	MODIFIER	-	-	-	-	-	-	-	-	-	-	-	-	-	-	rs1263724679	T	T/C	-	-	-	-	-	-	-	-	-	-	-	-	-	-	-	-	-	-	-	-	-
Y:17763528-17763528	T	intergenic_variant	MODIFIER	-	-	-	-	-	-	-	-	-	-	-	-	-	-	-	G	G/T	-	-	-	-	-	-	-	-	-	-	-	-	-	-	-	-	-	-	-	-	-
Y:17771395-17771395	A	intergenic_variant	MODIFIER	-	-	-	-	-	-	-	-	-	-	-	-	-	-	rs1239354721	G	G/A	-	-	-	-	-	-	-	-	-	-	-	-	-	-	-	-	-	-	-	-	-
Y:17772186-17772186	T	regulatory_region_variant	MODIFIER	-	-	RegulatoryFeature	ENSR00001490259	TF_binding_site	-	-	-	-	-	-	-	-	-	-	C	C/T	-	-	-	-	-	-	-	-	-	-	-	-	-	-	-	-	-	-	-	-	-
Y:17772186-17772186	T	intergenic_variant	MODIFIER	-	-	-	-	-	-	-	-	-	-	-	-	-	-	-	C	C/T	-	-	-	-	-	-	-	-	-	-	-	-	-	-	-	-	-	-	-	-	-
Y:17791174-17791174	T	intergenic_variant	MODIFIER	-	-	-	-	-	-	-	-	-	-	-	-	-	-	rs1160139933	C	C/T	-	-	-	-	-	-	-	-	-	-	-	-	-	-	-	-	-	-	-	-	-
Y:17803517-17803517	T	intergenic_variant	MODIFIER	-	-	-	-	-	-	-	-	-	-	-	-	-	-	rs1252992560	A	A/T	-	-	-	-	-	-	-	-	-	-	-	-	-	-	-	-	-	-	-	-	-
Y:17803517-17803517	T	intergenic_variant	MODIFIER	-	-	-	-	-	-	-	-	-	-	-	-	-	-	rs1252992560	A	A/T	-	-	-	-	-	-	-	-	-	-	-	-	-	-	-	-	-	-	-	-	-
Y:17809005-17809005	T	intergenic_variant	MODIFIER	-	-	-	-	-	-	-	-	-	-	-	-	-	-	-	A	A/T	-	-	-	-	-	-	-	-	-	-	-	-	-	-	-	-	-	-	-	-	-
Y:17809005-17809005	T	intergenic_variant	MODIFIER	-	-	-	-	-	-	-	-	-	-	-	-	-	-	-	A	A/T	-	-	-	-	-	-	-	-	-	-	-	-	-	-	-	-	-	-	-	-	-
Y:17814042-17814042	G	intergenic_variant	MODIFIER	-	-	-	-	-	-	-	-	-	-	-	-	-	-	-	T	T/G	-	-	-	-	-	-	-	-	-	-	-	-	-	-	-	-	-	-	-	-	-
Y:17817616-17817616	A	intergenic_variant	MODIFIER	-	-	-	-	-	-	-	-	-	-	-	-	-	-	-	C	C/A	-	-	-	-	-	-	-	-	-	-	-	-	-	-	-	-	-	-	-	-	-
Y:17886479-17886479	G	intergenic_variant	MODIFIER	-	-	-	-	-	-	-	-	-	-	-	-	-	-	rs552799809	A	A/G	-	-	-	-	-	-	-	-	-	-	-	0.0041	-	-	-	-	-	-	-	-	-
Y:17920045-17920045	T	intergenic_variant	MODIFIER	-	-	-	-	-	-	-	-	-	-	-	-	-	-	-	C	C/T	-	-	-	-	-	-	-	-	-	-	-	-	-	-	-	-	-	-	-	-	-
Y:17984938-17984938	G	intergenic_variant	MODIFIER	-	-	-	-	-	-	-	-	-	-	-	-	-	-	rs1245081987	A	A/G	-	-	-	-	-	-	-	-	-	-	-	-	-	-	-	-	-	-	-	-	-
Y:17986687-17986687	C	intergenic_variant	MODIFIER	-	-	-	-	-	-	-	-	-	-	-	-	-	-	rs66915044	A	A/C	-	-	-	-	-	-	-	-	-	-	-	-	-	-	-	-	-	-	-	-	-
Y:18008040-18008040	C	intergenic_variant	MODIFIER	-	-	-	-	-	-	-	-	-	-	-	-	-	-	-	A	A/C	-	-	-	-	-	-	-	-	-	-	-	-	-	-	-	-	-	-	-	-	-
Y:18017528-18017528	G	intergenic_variant	MODIFIER	-	-	-	-	-	-	-	-	-	-	-	-	-	-	rs9786821	T	T/G	-	-	-	-	-	-	-	-	-	-	-	-	-	-	-	-	-	-	-	-	-
Y:18018000-18018000	A	intergenic_variant	MODIFIER	-	-	-	-	-	-	-	-	-	-	-	-	-	-	-	G	G/A	-	-	-	-	-	-	-	-	-	-	-	-	-	-	-	-	-	-	-	-	-
Y:18022608-18022608	G	intergenic_variant	MODIFIER	-	-	-	-	-	-	-	-	-	-	-	-	-	-	rs757670692	A	A/G	-	-	-	-	-	-	-	-	-	-	-	-	-	-	-	-	-	-	-	-	-
Y:18026572-18026572	A	intergenic_variant	MODIFIER	-	-	-	-	-	-	-	-	-	-	-	-	-	-	-	G	G/A	-	-	-	-	-	-	-	-	-	-	-	-	-	-	-	-	-	-	-	-	-
Y:18053867-18053867	T	intergenic_variant	MODIFIER	-	-	-	-	-	-	-	-	-	-	-	-	-	-	rs558896262	A	A/T	-	-	-	-	-	-	-	-	-	-	-	0.0041	-	-	-	-	-	-	-	-	-
Y:18053867-18053867	T	intergenic_variant	MODIFIER	-	-	-	-	-	-	-	-	-	-	-	-	-	-	rs558896262	A	A/T	-	-	-	-	-	-	-	-	-	-	-	0.0041	-	-	-	-	-	-	-	-	-
Y:18113973-18113973	G	intergenic_variant	MODIFIER	-	-	-	-	-	-	-	-	-	-	-	-	-	-	rs541938756	A	A/G	-	-	-	-	-	-	-	-	-	-	-	0.0041	-	-	-	-	-	-	-	-	-
Y:18118586-18118586	T	intergenic_variant	MODIFIER	-	-	-	-	-	-	-	-	-	-	-	-	-	-	-	C	C/T	-	-	-	-	-	-	-	-	-	-	-	-	-	-	-	-	-	-	-	-	-
Y:18147303-18147303	C	intergenic_variant	MODIFIER	-	-	-	-	-	-	-	-	-	-	-	-	-	-	rs2043858374	A	A/C	-	-	-	-	-	-	-	-	-	-	-	-	-	-	-	-	-	-	-	-	-
Y:18150040-18150040	T	intergenic_variant	MODIFIER	-	-	-	-	-	-	-	-	-	-	-	-	-	-	-	C	C/T	-	-	-	-	-	-	-	-	-	-	-	-	-	-	-	-	-	-	-	-	-
Y:18179224-18179224	G	downstream_gene_variant	MODIFIER	AC017020.1	ENSG00000252664	Transcript	ENST00000516855.1	miRNA	-	-	-	-	-	-	-	-	-	rs537541957	A	A/G	4515	1	-	Clone_based_ensembl_gene	-	-	-	-	-	-	-	0.0041	-	-	-	-	-	-	-	-	-
Y:18210026-18210026	T	intergenic_variant	MODIFIER	-	-	-	-	-	-	-	-	-	-	-	-	-	-	-	A	A/T	-	-	-	-	-	-	-	-	-	-	-	-	-	-	-	-	-	-	-	-	-
Y:18210026-18210026	T	intergenic_variant	MODIFIER	-	-	-	-	-	-	-	-	-	-	-	-	-	-	-	A	A/T	-	-	-	-	-	-	-	-	-	-	-	-	-	-	-	-	-	-	-	-	-
Y:18213988-18213988	G	intergenic_variant	MODIFIER	-	-	-	-	-	-	-	-	-	-	-	-	-	-	-	A	A/G	-	-	-	-	-	-	-	-	-	-	-	-	-	-	-	-	-	-	-	-	-
Y:18252389-18252389	T	upstream_gene_variant	MODIFIER	SNORA20	ENSG00000252689	Transcript	ENST00000516880.1	snoRNA	-	-	-	-	-	-	-	-	-	-	G	G/T	2130	-1	-	RFAM	-	-	-	-	-	-	-	-	-	-	-	-	-	-	-	-	-
Y:18381735-18381735	A	intergenic_variant	MODIFIER	-	-	-	-	-	-	-	-	-	-	-	-	-	-	rs9786121	G	G/A	-	-	-	-	-	-	-	-	-	-	-	-	-	-	-	-	-	-	-	-	-
Y:18421892-18421892	G	intergenic_variant	MODIFIER	-	-	-	-	-	-	-	-	-	-	-	-	-	-	-	A	A/G	-	-	-	-	-	-	-	-	-	-	-	-	-	-	-	-	-	-	-	-	-
Y:18566037-18566037	T	intergenic_variant	MODIFIER	-	-	-	-	-	-	-	-	-	-	-	-	-	-	-	G	G/T	-	-	-	-	-	-	-	-	-	-	-	-	-	-	-	-	-	-	-	-	-
Y:18611833-18611833	T	intergenic_variant	MODIFIER	-	-	-	-	-	-	-	-	-	-	-	-	-	-	rs963540918	C	C/T	-	-	-	-	-	-	-	-	-	-	-	-	-	-	-	-	-	-	-	-	-
Y:18638755-18638755	A	intergenic_variant	MODIFIER	-	-	-	-	-	-	-	-	-	-	-	-	-	-	-	G	G/A	-	-	-	-	-	-	-	-	-	-	-	-	-	-	-	-	-	-	-	-	-
Y:18663614-18663614	A	intergenic_variant	MODIFIER	-	-	-	-	-	-	-	-	-	-	-	-	-	-	-	G	G/A	-	-	-	-	-	-	-	-	-	-	-	-	-	-	-	-	-	-	-	-	-
Y:18715085-18715085	G	intergenic_variant	MODIFIER	-	-	-	-	-	-	-	-	-	-	-	-	-	-	-	A	A/G	-	-	-	-	-	-	-	-	-	-	-	-	-	-	-	-	-	-	-	-	-
Y:18715864-18715864	T	intergenic_variant	MODIFIER	-	-	-	-	-	-	-	-	-	-	-	-	-	-	-	G	G/T	-	-	-	-	-	-	-	-	-	-	-	-	-	-	-	-	-	-	-	-	-
Y:18720028-18720028	C	intergenic_variant	MODIFIER	-	-	-	-	-	-	-	-	-	-	-	-	-	-	rs9786307	T	T/C	-	-	-	-	-	-	-	-	-	-	-	0.6967	-	-	-	-	-	-	-	-	-
Y:18721240-18721240	C	intergenic_variant	MODIFIER	-	-	-	-	-	-	-	-	-	-	-	-	-	-	-	T	T/C	-	-	-	-	-	-	-	-	-	-	-	-	-	-	-	-	-	-	-	-	-
Y:18722301-18722301	A	intergenic_variant	MODIFIER	-	-	-	-	-	-	-	-	-	-	-	-	-	-	-	T	T/A	-	-	-	-	-	-	-	-	-	-	-	-	-	-	-	-	-	-	-	-	-
Y:18722301-18722301	A	intergenic_variant	MODIFIER	-	-	-	-	-	-	-	-	-	-	-	-	-	-	-	T	T/A	-	-	-	-	-	-	-	-	-	-	-	-	-	-	-	-	-	-	-	-	-
Y:18759708-18759708	C	intergenic_variant	MODIFIER	-	-	-	-	-	-	-	-	-	-	-	-	-	-	rs574176759	A	A/C	-	-	-	-	-	-	-	-	-	-	-	0.0041	-	-	-	-	-	-	-	-	-
Y:18771301-18771301	T	intergenic_variant	MODIFIER	-	-	-	-	-	-	-	-	-	-	-	-	-	-	-	C	C/T	-	-	-	-	-	-	-	-	-	-	-	-	-	-	-	-	-	-	-	-	-
Y:18774323-18774323	T	intergenic_variant	MODIFIER	-	-	-	-	-	-	-	-	-	-	-	-	-	-	rs1412136755	C	C/T	-	-	-	-	-	-	-	-	-	-	-	-	-	-	-	-	-	-	-	-	-
Y:18864642-18864642	C	intergenic_variant	MODIFIER	-	-	-	-	-	-	-	-	-	-	-	-	-	-	-	T	T/C	-	-	-	-	-	-	-	-	-	-	-	-	-	-	-	-	-	-	-	-	-
Y:18871232-18871232	G	intergenic_variant	MODIFIER	-	-	-	-	-	-	-	-	-	-	-	-	-	-	-	A	A/G	-	-	-	-	-	-	-	-	-	-	-	-	-	-	-	-	-	-	-	-	-
Y:18888231-18888231	G	intergenic_variant	MODIFIER	-	-	-	-	-	-	-	-	-	-	-	-	-	-	-	A	A/G	-	-	-	-	-	-	-	-	-	-	-	-	-	-	-	-	-	-	-	-	-
Y:18894404-18894404	A	intergenic_variant	MODIFIER	-	-	-	-	-	-	-	-	-	-	-	-	-	-	-	G	G/A	-	-	-	-	-	-	-	-	-	-	-	-	-	-	-	-	-	-	-	-	-
Y:18907236-18907236	A	intergenic_variant	MODIFIER	-	-	-	-	-	-	-	-	-	-	-	-	-	-	rs9786283	C	C/A	-	-	-	-	-	-	-	-	-	-	-	0.8329	-	-	-	29391530	-	-	-	-	-
Y:18919803-18919803	T	intergenic_variant	MODIFIER	-	-	-	-	-	-	-	-	-	-	-	-	-	-	-	G	G/T	-	-	-	-	-	-	-	-	-	-	-	-	-	-	-	-	-	-	-	-	-
Y:18944794-18944794	G	intergenic_variant	MODIFIER	-	-	-	-	-	-	-	-	-	-	-	-	-	-	-	A	A/G	-	-	-	-	-	-	-	-	-	-	-	-	-	-	-	-	-	-	-	-	-
Y:18945789-18945789	C	intergenic_variant	MODIFIER	-	-	-	-	-	-	-	-	-	-	-	-	-	-	-	A	A/C	-	-	-	-	-	-	-	-	-	-	-	-	-	-	-	-	-	-	-	-	-
Y:18948988-18948988	T	intergenic_variant	MODIFIER	-	-	-	-	-	-	-	-	-	-	-	-	-	-	rs111989077	C	C/T	-	-	-	-	-	-	-	-	-	-	-	0.0097	-	-	-	-	-	-	-	-	-
Y:18962105-18962105	A	intergenic_variant	MODIFIER	-	-	-	-	-	-	-	-	-	-	-	-	-	-	-	T	T/A	-	-	-	-	-	-	-	-	-	-	-	-	-	-	-	-	-	-	-	-	-
Y:18962105-18962105	A	intergenic_variant	MODIFIER	-	-	-	-	-	-	-	-	-	-	-	-	-	-	-	T	T/A	-	-	-	-	-	-	-	-	-	-	-	-	-	-	-	-	-	-	-	-	-
Y:18980535-18980535	C	intergenic_variant	MODIFIER	-	-	-	-	-	-	-	-	-	-	-	-	-	-	-	T	T/C	-	-	-	-	-	-	-	-	-	-	-	-	-	-	-	-	-	-	-	-	-
Y:18998577-18998577	A	intergenic_variant	MODIFIER	-	-	-	-	-	-	-	-	-	-	-	-	-	-	-	G	G/A	-	-	-	-	-	-	-	-	-	-	-	-	-	-	-	-	-	-	-	-	-
Y:19009817-19009817	T	intergenic_variant	MODIFIER	-	-	-	-	-	-	-	-	-	-	-	-	-	-	-	C	C/T	-	-	-	-	-	-	-	-	-	-	-	-	-	-	-	-	-	-	-	-	-
Y:19039593-19039593	C	intergenic_variant	MODIFIER	-	-	-	-	-	-	-	-	-	-	-	-	-	-	-	A	A/C	-	-	-	-	-	-	-	-	-	-	-	-	-	-	-	-	-	-	-	-	-
Y:19039594-19039594	C	intergenic_variant	MODIFIER	-	-	-	-	-	-	-	-	-	-	-	-	-	-	-	A	A/C	-	-	-	-	-	-	-	-	-	-	-	-	-	-	-	-	-	-	-	-	-
Y:19045124-19045124	T	intergenic_variant	MODIFIER	-	-	-	-	-	-	-	-	-	-	-	-	-	-	rs13304804	C	C/T	-	-	-	-	-	-	-	-	-	-	-	0.9992	-	-	-	-	-	-	-	-	-
Y:19047091-19047091	C	intergenic_variant	MODIFIER	-	-	-	-	-	-	-	-	-	-	-	-	-	-	rs1318439046	T	T/C	-	-	-	-	-	-	-	-	-	-	-	-	-	-	-	-	-	-	-	-	-
Y:19049243-19049243	T	intergenic_variant	MODIFIER	-	-	-	-	-	-	-	-	-	-	-	-	-	-	-	G	G/T	-	-	-	-	-	-	-	-	-	-	-	-	-	-	-	-	-	-	-	-	-
Y:19050477-19050477	C	intergenic_variant	MODIFIER	-	-	-	-	-	-	-	-	-	-	-	-	-	-	rs544567097	A	A/C	-	-	-	-	-	-	-	-	-	-	-	0.0016	-	-	-	-	-	-	-	-	-
Y:19061349-19061349	G	intergenic_variant	MODIFIER	-	-	-	-	-	-	-	-	-	-	-	-	-	-	rs9786684	T	T/G	-	-	-	-	-	-	-	-	-	-	-	0.7575	-	-	-	-	-	-	-	-	-
Y:19061448-19061448	C	intergenic_variant	MODIFIER	-	-	-	-	-	-	-	-	-	-	-	-	-	-	-	T	T/C	-	-	-	-	-	-	-	-	-	-	-	-	-	-	-	-	-	-	-	-	-
Y:19077394-19077394	A	intergenic_variant	MODIFIER	-	-	-	-	-	-	-	-	-	-	-	-	-	-	rs9786391	G	G/A	-	-	-	-	-	-	-	-	-	-	-	0.3114	-	-	-	-	-	-	-	-	-
Y:19087253-19087253	A	intergenic_variant	MODIFIER	-	-	-	-	-	-	-	-	-	-	-	-	-	-	-	G	G/A	-	-	-	-	-	-	-	-	-	-	-	-	-	-	-	-	-	-	-	-	-
Y:19093032-19093032	C	intergenic_variant	MODIFIER	-	-	-	-	-	-	-	-	-	-	-	-	-	-	rs967941405	G	G/C	-	-	-	-	-	-	-	-	-	-	-	-	-	-	-	-	-	-	-	-	-
Y:19104837-19104837	A	intergenic_variant	MODIFIER	-	-	-	-	-	-	-	-	-	-	-	-	-	-	-	T	T/A	-	-	-	-	-	-	-	-	-	-	-	-	-	-	-	-	-	-	-	-	-
Y:19104837-19104837	A	intergenic_variant	MODIFIER	-	-	-	-	-	-	-	-	-	-	-	-	-	-	-	T	T/A	-	-	-	-	-	-	-	-	-	-	-	-	-	-	-	-	-	-	-	-	-
Y:19105617-19105617	A	intergenic_variant	MODIFIER	-	-	-	-	-	-	-	-	-	-	-	-	-	-	-	G	G/A	-	-	-	-	-	-	-	-	-	-	-	-	-	-	-	-	-	-	-	-	-
Y:19109168-19109168	A	intergenic_variant	MODIFIER	-	-	-	-	-	-	-	-	-	-	-	-	-	-	-	C	C/A	-	-	-	-	-	-	-	-	-	-	-	-	-	-	-	-	-	-	-	-	-
Y:19112319-19112319	T	intergenic_variant	MODIFIER	-	-	-	-	-	-	-	-	-	-	-	-	-	-	-	G	G/T	-	-	-	-	-	-	-	-	-	-	-	-	-	-	-	-	-	-	-	-	-
Y:19118499-19118499	A	intergenic_variant	MODIFIER	-	-	-	-	-	-	-	-	-	-	-	-	-	-	-	G	G/A	-	-	-	-	-	-	-	-	-	-	-	-	-	-	-	-	-	-	-	-	-
Y:19119198-19119198	G	intergenic_variant	MODIFIER	-	-	-	-	-	-	-	-	-	-	-	-	-	-	-	A	A/G	-	-	-	-	-	-	-	-	-	-	-	-	-	-	-	-	-	-	-	-	-
Y:19141658-19141658	C	intergenic_variant	MODIFIER	-	-	-	-	-	-	-	-	-	-	-	-	-	-	rs1313616667	T	T/C	-	-	-	-	-	-	-	-	-	-	-	-	-	-	-	-	-	-	-	-	-
Y:19184390-19184390	T	intergenic_variant	MODIFIER	-	-	-	-	-	-	-	-	-	-	-	-	-	-	rs1370718907	C	C/T	-	-	-	-	-	-	-	-	-	-	-	-	-	-	-	-	-	-	-	-	-
Y:19185891-19185891	A	intergenic_variant	MODIFIER	-	-	-	-	-	-	-	-	-	-	-	-	-	-	-	C	C/A	-	-	-	-	-	-	-	-	-	-	-	-	-	-	-	-	-	-	-	-	-
Y:19202475-19202475	A	intergenic_variant	MODIFIER	-	-	-	-	-	-	-	-	-	-	-	-	-	-	-	T	T/A	-	-	-	-	-	-	-	-	-	-	-	-	-	-	-	-	-	-	-	-	-
Y:19202475-19202475	A	intergenic_variant	MODIFIER	-	-	-	-	-	-	-	-	-	-	-	-	-	-	-	T	T/A	-	-	-	-	-	-	-	-	-	-	-	-	-	-	-	-	-	-	-	-	-
Y:19205986-19205986	T	intergenic_variant	MODIFIER	-	-	-	-	-	-	-	-	-	-	-	-	-	-	-	G	G/T	-	-	-	-	-	-	-	-	-	-	-	-	-	-	-	-	-	-	-	-	-
Y:19209494-19209494	T	intergenic_variant	MODIFIER	-	-	-	-	-	-	-	-	-	-	-	-	-	-	rs1230861747	C	C/T	-	-	-	-	-	-	-	-	-	-	-	-	-	-	-	-	-	-	-	-	-
Y:19220444-19220444	A	intergenic_variant	MODIFIER	-	-	-	-	-	-	-	-	-	-	-	-	-	-	rs73626917	G	G/A	-	-	-	-	-	-	-	-	-	-	-	0.3114	-	-	-	-	-	-	-	-	-
Y:19230838-19230838	A	intergenic_variant	MODIFIER	-	-	-	-	-	-	-	-	-	-	-	-	-	-	rs759766580	G	G/A	-	-	-	-	-	-	-	-	-	-	-	0.0024	-	-	-	-	-	-	-	-	-
Y:19236598-19236598	G	intergenic_variant	MODIFIER	-	-	-	-	-	-	-	-	-	-	-	-	-	-	-	A	A/G	-	-	-	-	-	-	-	-	-	-	-	-	-	-	-	-	-	-	-	-	-
Y:19286391-19286391	G	intergenic_variant	MODIFIER	-	-	-	-	-	-	-	-	-	-	-	-	-	-	-	A	A/G	-	-	-	-	-	-	-	-	-	-	-	-	-	-	-	-	-	-	-	-	-
Y:19289420-19289420	A	intergenic_variant	MODIFIER	-	-	-	-	-	-	-	-	-	-	-	-	-	-	rs745867773	G	G/A	-	-	-	-	-	-	-	-	-	-	-	0.0016	-	-	-	-	-	-	-	-	-
Y:19311478-19311478	T	intergenic_variant	MODIFIER	-	-	-	-	-	-	-	-	-	-	-	-	-	-	-	C	C/T	-	-	-	-	-	-	-	-	-	-	-	-	-	-	-	-	-	-	-	-	-
Y:19321950-19321950	A	intergenic_variant	MODIFIER	-	-	-	-	-	-	-	-	-	-	-	-	-	-	rs1007786644	G	G/A	-	-	-	-	-	-	-	-	-	-	-	-	-	-	-	-	-	-	-	-	-
Y:19323941-19323941	T	intergenic_variant	MODIFIER	-	-	-	-	-	-	-	-	-	-	-	-	-	-	-	C	C/T	-	-	-	-	-	-	-	-	-	-	-	-	-	-	-	-	-	-	-	-	-
Y:19334021-19334021	G	intergenic_variant	MODIFIER	-	-	-	-	-	-	-	-	-	-	-	-	-	-	-	A	A/G	-	-	-	-	-	-	-	-	-	-	-	-	-	-	-	-	-	-	-	-	-
Y:19338584-19338584	G	intergenic_variant	MODIFIER	-	-	-	-	-	-	-	-	-	-	-	-	-	-	-	A	A/G	-	-	-	-	-	-	-	-	-	-	-	-	-	-	-	-	-	-	-	-	-
Y:19347226-19347226	T	intergenic_variant	MODIFIER	-	-	-	-	-	-	-	-	-	-	-	-	-	-	-	C	C/T	-	-	-	-	-	-	-	-	-	-	-	-	-	-	-	-	-	-	-	-	-
Y:19389365-19389365	T	intergenic_variant	MODIFIER	-	-	-	-	-	-	-	-	-	-	-	-	-	-	-	G	G/T	-	-	-	-	-	-	-	-	-	-	-	-	-	-	-	-	-	-	-	-	-
Y:19408029-19408029	G	intergenic_variant	MODIFIER	-	-	-	-	-	-	-	-	-	-	-	-	-	-	-	T	T/G	-	-	-	-	-	-	-	-	-	-	-	-	-	-	-	-	-	-	-	-	-
Y:19414323-19414323	C	intergenic_variant	MODIFIER	-	-	-	-	-	-	-	-	-	-	-	-	-	-	-	G	G/C	-	-	-	-	-	-	-	-	-	-	-	-	-	-	-	-	-	-	-	-	-
Y:19439013-19439013	A	intergenic_variant	MODIFIER	-	-	-	-	-	-	-	-	-	-	-	-	-	-	-	G	G/A	-	-	-	-	-	-	-	-	-	-	-	-	-	-	-	-	-	-	-	-	-
Y:19445252-19445252	A	intergenic_variant	MODIFIER	-	-	-	-	-	-	-	-	-	-	-	-	-	-	rs532922495	C	C/A	-	-	-	-	-	-	-	-	-	-	-	0.0041	-	-	-	-	-	-	-	-	-
Y:19476556-19476556	C	intergenic_variant	MODIFIER	-	-	-	-	-	-	-	-	-	-	-	-	-	-	-	T	T/C	-	-	-	-	-	-	-	-	-	-	-	-	-	-	-	-	-	-	-	-	-
Y:19498197-19498197	A	intergenic_variant	MODIFIER	-	-	-	-	-	-	-	-	-	-	-	-	-	-	-	G	G/A	-	-	-	-	-	-	-	-	-	-	-	-	-	-	-	-	-	-	-	-	-
Y:19539145-19539145	C	intergenic_variant	MODIFIER	-	-	-	-	-	-	-	-	-	-	-	-	-	-	-	T	T/C	-	-	-	-	-	-	-	-	-	-	-	-	-	-	-	-	-	-	-	-	-
Y:19564914-19564914	G	intergenic_variant	MODIFIER	-	-	-	-	-	-	-	-	-	-	-	-	-	-	-	T	T/G	-	-	-	-	-	-	-	-	-	-	-	-	-	-	-	-	-	-	-	-	-
Y:20811278-20811278	T	upstream_gene_variant	MODIFIER	RAB9AP4	ENSG00000235479	Transcript	ENST00000415230.1	unprocessed_pseudogene	-	-	-	-	-	-	-	-	-	-	G	G/T	279	1	-	HGNC	38108	-	-	-	-	-	-	-	-	-	-	-	-	-	-	-	-
Y:20814803-20814803	A	downstream_gene_variant	MODIFIER	RAB9AP4	ENSG00000235479	Transcript	ENST00000415230.1	unprocessed_pseudogene	-	-	-	-	-	-	-	-	-	-	G	G/A	2638	1	-	HGNC	38108	-	-	-	-	-	-	-	-	-	-	-	-	-	-	-	-
Y:20814803-20814803	A	downstream_gene_variant	MODIFIER	TRAPPC2P7	ENSG00000249606	Transcript	ENST00000509650.1	unprocessed_pseudogene	-	-	-	-	-	-	-	-	-	-	G	G/A	2603	-1	-	HGNC	10716	-	-	-	-	-	-	-	-	-	-	-	-	-	-	-	-
Y:21038299-21038299	T	intron_variant,non_coding_transcript_variant	MODIFIER	TTTY14	ENSG00000176728	Transcript	ENST00000324446.3	lincRNA	-	2024-01-01	-	-	-	-	-	-	-	-	G	G/T	-	-1	-	HGNC	18495	-	-	-	-	-	-	-	-	-	-	-	-	-	-	-	-
Y:21038299-21038299	T	downstream_gene_variant	MODIFIER	MTCYBP2	ENSG00000217179	Transcript	ENST00000407745.1	processed_pseudogene	-	-	-	-	-	-	-	-	-	-	G	G/T	4141	1	-	HGNC	38807	-	-	-	-	-	-	-	-	-	-	-	-	-	-	-	-
Y:21038299-21038299	T	intron_variant,non_coding_transcript_variant	MODIFIER	TTTY14	ENSG00000176728	Transcript	ENST00000454875.1	lincRNA	-	2024-02-02	-	-	-	-	-	-	-	-	G	G/T	-	-1	-	HGNC	18495	-	-	-	-	-	-	-	-	-	-	-	-	-	-	-	-
Y:21049253-21049253	A	intron_variant,non_coding_transcript_variant	MODIFIER	TTTY14	ENSG00000176728	Transcript	ENST00000454875.1	lincRNA	-	2024-01-02	-	-	-	-	-	-	-	-	G	G/A	-	-1	-	HGNC	18495	-	-	-	-	-	-	-	-	-	-	-	-	-	-	-	-
Y:21051988-21051988	C	intron_variant,non_coding_transcript_variant	MODIFIER	TTTY14	ENSG00000176728	Transcript	ENST00000454875.1	lincRNA	-	2024-01-02	-	-	-	-	-	-	-	rs1338520864	T	T/C	-	-1	-	HGNC	18495	-	-	-	-	-	-	-	-	-	-	-	-	-	-	-	-
Y:21069304-21069304	A	intron_variant,non_coding_transcript_variant	MODIFIER	TTTY14	ENSG00000176728	Transcript	ENST00000454875.1	lincRNA	-	2024-01-02	-	-	-	-	-	-	-	-	G	G/A	-	-1	-	HGNC	18495	-	-	-	-	-	-	-	-	-	-	-	-	-	-	-	-
Y:21080707-21080707	A	intron_variant,non_coding_transcript_variant	MODIFIER	TTTY14	ENSG00000176728	Transcript	ENST00000454875.1	lincRNA	-	2024-01-02	-	-	-	-	-	-	-	rs9786247	G	G/A	-	-1	-	HGNC	18495	-	-	-	-	-	-	0.3114	-	-	-	-	-	-	-	-	-
Y:21082806-21082806	G	intron_variant,non_coding_transcript_variant	MODIFIER	TTTY14	ENSG00000176728	Transcript	ENST00000454875.1	lincRNA	-	2024-01-02	-	-	-	-	-	-	-	rs1204951704	T	T/G	-	-1	-	HGNC	18495	-	-	-	-	-	-	-	-	-	-	-	-	-	-	-	-
Y:21111508-21111508	C	intron_variant,non_coding_transcript_variant	MODIFIER	TTTY14	ENSG00000176728	Transcript	ENST00000331787.2	lincRNA	-	2024-01-01	-	-	-	-	-	-	-	-	G	G/C	-	-1	-	HGNC	18495	-	-	-	-	-	-	-	-	-	-	-	-	-	-	-	-
Y:21111508-21111508	C	intron_variant,non_coding_transcript_variant	MODIFIER	TTTY14	ENSG00000176728	Transcript	ENST00000452584.1	lincRNA	-	2024-04-04	-	-	-	-	-	-	-	-	G	G/C	-	-1	-	HGNC	18495	-	-	-	-	-	-	-	-	-	-	-	-	-	-	-	-
Y:21111508-21111508	C	intron_variant,non_coding_transcript_variant	MODIFIER	TTTY14	ENSG00000176728	Transcript	ENST00000454875.1	lincRNA	-	2024-01-02	-	-	-	-	-	-	-	-	G	G/C	-	-1	-	HGNC	18495	-	-	-	-	-	-	-	-	-	-	-	-	-	-	-	-
Y:21147336-21147336	T	intron_variant,non_coding_transcript_variant	MODIFIER	TTTY14	ENSG00000176728	Transcript	ENST00000331787.2	lincRNA	-	2024-01-01	-	-	-	-	-	-	-	rs35249440	C	C/T	-	-1	-	HGNC	18495	-	-	-	-	-	-	0.3114	-	-	-	-	-	-	-	-	-
Y:21147336-21147336	T	non_coding_transcript_exon_variant	MODIFIER	ZNF839P1	ENSG00000217896	Transcript	ENST00000403487.2	processed_pseudogene	2024-01-02	-	-	-	276	-	-	-	-	rs35249440	C	C/T	-	1	-	HGNC	38455	-	-	-	-	-	-	0.3114	-	-	-	-	-	-	-	-	-
Y:21147336-21147336	T	intron_variant,non_coding_transcript_variant	MODIFIER	TTTY14	ENSG00000176728	Transcript	ENST00000452584.1	lincRNA	-	2024-04-04	-	-	-	-	-	-	-	rs35249440	C	C/T	-	-1	-	HGNC	18495	-	-	-	-	-	-	0.3114	-	-	-	-	-	-	-	-	-
Y:21147336-21147336	T	intron_variant,non_coding_transcript_variant	MODIFIER	TTTY14	ENSG00000176728	Transcript	ENST00000454875.1	lincRNA	-	2024-01-02	-	-	-	-	-	-	-	rs35249440	C	C/T	-	-1	-	HGNC	18495	-	-	-	-	-	-	0.3114	-	-	-	-	-	-	-	-	-
Y:21165328-21165328	G	intron_variant,non_coding_transcript_variant	MODIFIER	TTTY14	ENSG00000176728	Transcript	ENST00000331787.2	lincRNA	-	2024-01-01	-	-	-	-	-	-	-	-	A	A/G	-	-1	-	HGNC	18495	-	-	-	-	-	-	-	-	-	-	-	-	-	-	-	-
Y:21165328-21165328	G	intron_variant,non_coding_transcript_variant	MODIFIER	TTTY14	ENSG00000176728	Transcript	ENST00000452584.1	lincRNA	-	2024-04-04	-	-	-	-	-	-	-	-	A	A/G	-	-1	-	HGNC	18495	-	-	-	-	-	-	-	-	-	-	-	-	-	-	-	-
Y:21165328-21165328	G	intron_variant,non_coding_transcript_variant	MODIFIER	TTTY14	ENSG00000176728	Transcript	ENST00000454875.1	lincRNA	-	2024-01-02	-	-	-	-	-	-	-	-	A	A/G	-	-1	-	HGNC	18495	-	-	-	-	-	-	-	-	-	-	-	-	-	-	-	-
Y:21211984-21211984	G	intron_variant,non_coding_transcript_variant	MODIFIER	TTTY14	ENSG00000176728	Transcript	ENST00000331787.2	lincRNA	-	2024-01-01	-	-	-	-	-	-	-	rs1303616184	A	A/G	-	-1	-	HGNC	18495	-	-	-	-	-	-	-	-	-	-	-	-	-	-	-	-
Y:21211984-21211984	G	intron_variant,non_coding_transcript_variant	MODIFIER	TTTY14	ENSG00000176728	Transcript	ENST00000447937.1	lincRNA	-	2024-02-06	-	-	-	-	-	-	-	rs1303616184	A	A/G	-	-1	-	HGNC	18495	-	-	-	-	-	-	-	-	-	-	-	-	-	-	-	-
Y:21211984-21211984	G	intron_variant,non_coding_transcript_variant	MODIFIER	TTTY14	ENSG00000176728	Transcript	ENST00000452584.1	lincRNA	-	2024-02-04	-	-	-	-	-	-	-	rs1303616184	A	A/G	-	-1	-	HGNC	18495	-	-	-	-	-	-	-	-	-	-	-	-	-	-	-	-
Y:21211984-21211984	G	intron_variant,non_coding_transcript_variant	MODIFIER	TTTY14	ENSG00000176728	Transcript	ENST00000454875.1	lincRNA	-	2024-01-02	-	-	-	-	-	-	-	rs1303616184	A	A/G	-	-1	-	HGNC	18495	-	-	-	-	-	-	-	-	-	-	-	-	-	-	-	-
Y:21211984-21211984	G	regulatory_region_variant	MODIFIER	-	-	RegulatoryFeature	ENSR00001770951	enhancer	-	-	-	-	-	-	-	-	-	rs1303616184	A	A/G	-	-	-	-	-	-	-	-	-	-	-	-	-	-	-	-	-	-	-	-	-
Y:21235428-21235428	T	intron_variant,non_coding_transcript_variant	MODIFIER	TTTY14	ENSG00000176728	Transcript	ENST00000331787.2	lincRNA	-	2024-01-01	-	-	-	-	-	-	-	rs893850828	C	C/T	-	-1	-	HGNC	18495	-	-	-	-	-	-	-	-	-	-	-	-	-	-	-	-
Y:21235428-21235428	T	intron_variant,non_coding_transcript_variant	MODIFIER	TTTY14	ENSG00000176728	Transcript	ENST00000447937.1	lincRNA	-	2024-01-06	-	-	-	-	-	-	-	rs893850828	C	C/T	-	-1	-	HGNC	18495	-	-	-	-	-	-	-	-	-	-	-	-	-	-	-	-
Y:21235428-21235428	T	intron_variant,non_coding_transcript_variant	MODIFIER	TTTY14	ENSG00000176728	Transcript	ENST00000452584.1	lincRNA	-	2024-01-04	-	-	-	-	-	-	-	rs893850828	C	C/T	-	-1	-	HGNC	18495	-	-	-	-	-	-	-	-	-	-	-	-	-	-	-	-
Y:21235428-21235428	T	intron_variant,non_coding_transcript_variant	MODIFIER	TTTY14	ENSG00000176728	Transcript	ENST00000454875.1	lincRNA	-	2024-01-02	-	-	-	-	-	-	-	rs893850828	C	C/T	-	-1	-	HGNC	18495	-	-	-	-	-	-	-	-	-	-	-	-	-	-	-	-
Y:21248862-21248862	A	intergenic_variant	MODIFIER	-	-	-	-	-	-	-	-	-	-	-	-	-	-	-	G	G/A	-	-	-	-	-	-	-	-	-	-	-	-	-	-	-	-	-	-	-	-	-
Y:21268114-21268114	C	intergenic_variant	MODIFIER	-	-	-	-	-	-	-	-	-	-	-	-	-	-	rs571609061	G	G/C	-	-	-	-	-	-	-	-	-	-	-	0.0041	-	-	-	-	-	-	-	-	-
Y:21269484-21269484	C	intergenic_variant	MODIFIER	-	-	-	-	-	-	-	-	-	-	-	-	-	-	rs201237763	A	A/C	-	-	-	-	-	-	-	-	-	-	-	0.0286	-	-	-	-	-	-	-	-	-
Y:21289152-21289152	T	intergenic_variant	MODIFIER	-	-	-	-	-	-	-	-	-	-	-	-	-	-	rs536258436	G	G/T	-	-	-	-	-	-	-	-	-	-	-	0.0041	-	-	-	-	-	-	-	-	-
Y:21303027-21303027	G	intergenic_variant	MODIFIER	-	-	-	-	-	-	-	-	-	-	-	-	-	-	-	T	T/G	-	-	-	-	-	-	-	-	-	-	-	-	-	-	-	-	-	-	-	-	-
Y:21304118-21304118	T	intergenic_variant	MODIFIER	-	-	-	-	-	-	-	-	-	-	-	-	-	-	-	C	C/T	-	-	-	-	-	-	-	-	-	-	-	-	-	-	-	-	-	-	-	-	-
Y:21309165-21309165	A	intergenic_variant	MODIFIER	-	-	-	-	-	-	-	-	-	-	-	-	-	-	-	C	C/A	-	-	-	-	-	-	-	-	-	-	-	-	-	-	-	-	-	-	-	-	-
Y:21309531-21309531	A	intergenic_variant	MODIFIER	-	-	-	-	-	-	-	-	-	-	-	-	-	-	-	G	G/A	-	-	-	-	-	-	-	-	-	-	-	-	-	-	-	-	-	-	-	-	-
Y:21310766-21310766	C	intergenic_variant	MODIFIER	-	-	-	-	-	-	-	-	-	-	-	-	-	-	-	A	A/C	-	-	-	-	-	-	-	-	-	-	-	-	-	-	-	-	-	-	-	-	-
Y:21311141-21311141	C	intergenic_variant	MODIFIER	-	-	-	-	-	-	-	-	-	-	-	-	-	-	rs544430367	T	T/C	-	-	-	-	-	-	-	-	-	-	-	0.0041	-	-	-	-	-	-	-	-	-
Y:21311233-21311233	C	intergenic_variant	MODIFIER	-	-	-	-	-	-	-	-	-	-	-	-	-	-	-	T	T/C	-	-	-	-	-	-	-	-	-	-	-	-	-	-	-	-	-	-	-	-	-
Y:21312237-21312237	T	intergenic_variant	MODIFIER	-	-	-	-	-	-	-	-	-	-	-	-	-	-	-	C	C/T	-	-	-	-	-	-	-	-	-	-	-	-	-	-	-	-	-	-	-	-	-
Y:21333111-21333111	C	intergenic_variant	MODIFIER	-	-	-	-	-	-	-	-	-	-	-	-	-	-	-	T	T/C	-	-	-	-	-	-	-	-	-	-	-	-	-	-	-	-	-	-	-	-	-
Y:21345571-21345571	T	intergenic_variant	MODIFIER	-	-	-	-	-	-	-	-	-	-	-	-	-	-	-	C	C/T	-	-	-	-	-	-	-	-	-	-	-	-	-	-	-	-	-	-	-	-	-
Y:21366059-21366059	T	intergenic_variant	MODIFIER	-	-	-	-	-	-	-	-	-	-	-	-	-	-	rs893918647	C	C/T	-	-	-	-	-	-	-	-	-	-	-	-	-	-	-	-	-	-	-	-	-
Y:21367563-21367563	A	intergenic_variant	MODIFIER	-	-	-	-	-	-	-	-	-	-	-	-	-	-	rs747354709	G	G/A	-	-	-	-	-	-	-	-	-	-	-	0.0008	-	-	-	-	-	-	-	-	-
Y:21386071-21386071	G	intergenic_variant	MODIFIER	-	-	-	-	-	-	-	-	-	-	-	-	-	-	-	T	T/G	-	-	-	-	-	-	-	-	-	-	-	-	-	-	-	-	-	-	-	-	-
Y:21391240-21391240	G	intergenic_variant	MODIFIER	-	-	-	-	-	-	-	-	-	-	-	-	-	-	rs534826151	A	A/G	-	-	-	-	-	-	-	-	-	-	-	0.0041	-	-	-	-	-	-	-	-	-
Y:21391327-21391327	C	intergenic_variant	MODIFIER	-	-	-	-	-	-	-	-	-	-	-	-	-	-	-	T	T/C	-	-	-	-	-	-	-	-	-	-	-	-	-	-	-	-	-	-	-	-	-
Y:21410840-21410840	G	intergenic_variant	MODIFIER	-	-	-	-	-	-	-	-	-	-	-	-	-	-	rs9786424	T	T/G	-	-	-	-	-	-	-	-	-	-	-	0.8273	-	-	-	-	-	-	-	-	-
Y:21414903-21414903	G	intergenic_variant	MODIFIER	-	-	-	-	-	-	-	-	-	-	-	-	-	-	-	A	A/G	-	-	-	-	-	-	-	-	-	-	-	-	-	-	-	-	-	-	-	-	-
Y:21430317-21430317	C	intergenic_variant	MODIFIER	-	-	-	-	-	-	-	-	-	-	-	-	-	-	-	T	T/C	-	-	-	-	-	-	-	-	-	-	-	-	-	-	-	-	-	-	-	-	-
Y:21461498-21461498	G	intergenic_variant	MODIFIER	-	-	-	-	-	-	-	-	-	-	-	-	-	-	-	A	A/G	-	-	-	-	-	-	-	-	-	-	-	-	-	-	-	-	-	-	-	-	-
Y:21463738-21463738	T	intergenic_variant	MODIFIER	-	-	-	-	-	-	-	-	-	-	-	-	-	-	-	C	C/T	-	-	-	-	-	-	-	-	-	-	-	-	-	-	-	-	-	-	-	-	-
Y:21472976-21472976	A	intergenic_variant	MODIFIER	-	-	-	-	-	-	-	-	-	-	-	-	-	-	-	G	G/A	-	-	-	-	-	-	-	-	-	-	-	-	-	-	-	-	-	-	-	-	-
Y:21481278-21481278	A	intergenic_variant	MODIFIER	-	-	-	-	-	-	-	-	-	-	-	-	-	-	rs932946609	G	G/A	-	-	-	-	-	-	-	-	-	-	-	-	-	-	-	-	-	-	-	-	-
Y:21484649-21484649	T	upstream_gene_variant	MODIFIER	GAPDHP19	ENSG00000234529	Transcript	ENST00000431768.2	processed_pseudogene	-	-	-	-	-	-	-	-	-	-	C	C/T	4806	1	-	HGNC	23947	-	-	-	-	-	-	-	-	-	-	-	-	-	-	-	-
Y:21567520-21567520	A	intergenic_variant	MODIFIER	-	-	-	-	-	-	-	-	-	-	-	-	-	-	rs893606498	G	G/A	-	-	-	-	-	-	-	-	-	-	-	-	-	-	-	-	-	-	-	-	-
Y:21567932-21567932	T	intergenic_variant	MODIFIER	-	-	-	-	-	-	-	-	-	-	-	-	-	-	rs7893014	C	C/T	-	-	-	-	-	-	-	-	-	-	-	0.3114	-	-	-	-	-	-	-	-	-
Y:21568061-21568061	G	intergenic_variant	MODIFIER	-	-	-	-	-	-	-	-	-	-	-	-	-	-	-	A	A/G	-	-	-	-	-	-	-	-	-	-	-	-	-	-	-	-	-	-	-	-	-
Y:21568672-21568672	T	intergenic_variant	MODIFIER	-	-	-	-	-	-	-	-	-	-	-	-	-	-	-	C	C/T	-	-	-	-	-	-	-	-	-	-	-	-	-	-	-	-	-	-	-	-	-
Y:21569290-21569290	A	regulatory_region_variant	MODIFIER	-	-	RegulatoryFeature	ENSR00002106350	open_chromatin_region	-	-	-	-	-	-	-	-	-	rs915141335	G	G/A	-	-	-	-	-	-	-	-	-	-	-	-	-	-	-	-	-	-	-	-	-
Y:21569290-21569290	A	intergenic_variant	MODIFIER	-	-	-	-	-	-	-	-	-	-	-	-	-	-	rs915141335	G	G/A	-	-	-	-	-	-	-	-	-	-	-	-	-	-	-	-	-	-	-	-	-
Y:21570864-21570864	T	intergenic_variant	MODIFIER	-	-	-	-	-	-	-	-	-	-	-	-	-	-	rs774860855	C	C/T	-	-	-	-	-	-	-	-	-	-	-	0.0024	-	-	-	-	-	-	-	-	-
Y:21613371-21613371	T	downstream_gene_variant	MODIFIER	BCORP1	ENSG00000215580	Transcript	ENST00000400605.1	processed_transcript	-	-	-	-	-	-	-	-	-	-	C	C/T	4827	-1	-	HGNC	23953	-	-	-	-	-	-	-	-	-	-	-	-	-	-	-	-
Y:21613371-21613371	T	downstream_gene_variant	MODIFIER	BCORP1	ENSG00000215580	Transcript	ENST00000441139.1	processed_transcript	-	-	-	-	-	-	-	-	-	-	C	C/T	3946	-1	-	HGNC	23953	-	-	-	-	-	-	-	-	-	-	-	-	-	-	-	-
Y:21635798-21635798	A	non_coding_transcript_exon_variant	MODIFIER	BCORP1	ENSG00000215580	Transcript	ENST00000400605.1	processed_transcript	2024-04-11	-	-	-	728	-	-	-	-	rs779886444	G	G/A	-	-1	-	HGNC	23953	-	-	-	-	-	-	-	-	-	-	-	-	-	-	-	-
Y:21635798-21635798	A	non_coding_transcript_exon_variant	MODIFIER	BCORP1	ENSG00000215580	Transcript	ENST00000441139.1	processed_transcript	2024-04-09	-	-	-	745	-	-	-	-	rs779886444	G	G/A	-	-1	-	HGNC	23953	-	-	-	-	-	-	-	-	-	-	-	-	-	-	-	-
Y:21635798-21635798	A	non_coding_transcript_exon_variant	MODIFIER	BCORP1	ENSG00000215580	Transcript	ENST00000513194.1	transcribed_unprocessed_pseudogene	2024-05-10	-	-	-	3984	-	-	-	-	rs779886444	G	G/A	-	-1	-	HGNC	23953	-	-	-	-	-	-	-	-	-	-	-	-	-	-	-	-
Y:21642048-21642048	A	splice_region_variant,intron_variant,non_coding_transcript_variant	LOW	BCORP1	ENSG00000215580	Transcript	ENST00000400605.1	processed_transcript	-	2024-02-10	-	-	-	-	-	-	-	-	T	T/A	-	-1	-	HGNC	23953	-	-	-	-	-	-	-	-	-	-	-	-	-	-	-	-
Y:21642048-21642048	A	splice_region_variant,intron_variant,non_coding_transcript_variant	LOW	BCORP1	ENSG00000215580	Transcript	ENST00000441139.1	processed_transcript	-	2024-02-08	-	-	-	-	-	-	-	-	T	T/A	-	-1	-	HGNC	23953	-	-	-	-	-	-	-	-	-	-	-	-	-	-	-	-
Y:21642048-21642048	A	splice_donor_region_variant,intron_variant,non_coding_transcript_variant	LOW	BCORP1	ENSG00000215580	Transcript	ENST00000513194.1	transcribed_unprocessed_pseudogene	-	2024-03-09	-	-	-	-	-	-	-	-	T	T/A	-	-1	-	HGNC	23953	-	-	-	-	-	-	-	-	-	-	-	-	-	-	-	-
Y:21642048-21642048	A	splice_region_variant,intron_variant,non_coding_transcript_variant	LOW	BCORP1	ENSG00000215580	Transcript	ENST00000400605.1	processed_transcript	-	2024-02-10	-	-	-	-	-	-	-	-	T	T/A	-	-1	-	HGNC	23953	-	-	-	-	-	-	-	-	-	-	-	-	-	-	-	-
Y:21642048-21642048	A	splice_region_variant,intron_variant,non_coding_transcript_variant	LOW	BCORP1	ENSG00000215580	Transcript	ENST00000441139.1	processed_transcript	-	2024-02-08	-	-	-	-	-	-	-	-	T	T/A	-	-1	-	HGNC	23953	-	-	-	-	-	-	-	-	-	-	-	-	-	-	-	-
Y:21642048-21642048	A	splice_donor_region_variant,intron_variant,non_coding_transcript_variant	LOW	BCORP1	ENSG00000215580	Transcript	ENST00000513194.1	transcribed_unprocessed_pseudogene	-	2024-03-09	-	-	-	-	-	-	-	-	T	T/A	-	-1	-	HGNC	23953	-	-	-	-	-	-	-	-	-	-	-	-	-	-	-	-
Y:21666554-21666554	A	upstream_gene_variant	MODIFIER	BCORP1	ENSG00000215580	Transcript	ENST00000400605.1	processed_transcript	-	-	-	-	-	-	-	-	-	-	G	G/A	1532	-1	-	HGNC	23953	-	-	-	-	-	-	-	-	-	-	-	-	-	-	-	-
Y:21666554-21666554	A	upstream_gene_variant	MODIFIER	BCORP1	ENSG00000215580	Transcript	ENST00000441139.1	processed_transcript	-	-	-	-	-	-	-	-	-	-	G	G/A	1515	-1	-	HGNC	23953	-	-	-	-	-	-	-	-	-	-	-	-	-	-	-	-
Y:21667415-21667415	A	upstream_gene_variant	MODIFIER	BCORP1	ENSG00000215580	Transcript	ENST00000400605.1	processed_transcript	-	-	-	-	-	-	-	-	-	rs1175869217	T	T/A	2393	-1	-	HGNC	23953	-	-	-	-	-	-	-	-	-	-	-	-	-	-	-	-
Y:21667415-21667415	A	upstream_gene_variant	MODIFIER	BCORP1	ENSG00000215580	Transcript	ENST00000441139.1	processed_transcript	-	-	-	-	-	-	-	-	-	rs1175869217	T	T/A	2376	-1	-	HGNC	23953	-	-	-	-	-	-	-	-	-	-	-	-	-	-	-	-
Y:21667415-21667415	A	upstream_gene_variant	MODIFIER	BCORP1	ENSG00000215580	Transcript	ENST00000400605.1	processed_transcript	-	-	-	-	-	-	-	-	-	rs1175869217	T	T/A	2393	-1	-	HGNC	23953	-	-	-	-	-	-	-	-	-	-	-	-	-	-	-	-
Y:21667415-21667415	A	upstream_gene_variant	MODIFIER	BCORP1	ENSG00000215580	Transcript	ENST00000441139.1	processed_transcript	-	-	-	-	-	-	-	-	-	rs1175869217	T	T/A	2376	-1	-	HGNC	23953	-	-	-	-	-	-	-	-	-	-	-	-	-	-	-	-
Y:21672501-21672501	T	intergenic_variant	MODIFIER	-	-	-	-	-	-	-	-	-	-	-	-	-	-	-	C	C/T	-	-	-	-	-	-	-	-	-	-	-	-	-	-	-	-	-	-	-	-	-
Y:21723336-21723336	C	intergenic_variant	MODIFIER	-	-	-	-	-	-	-	-	-	-	-	-	-	-	-	T	T/C	-	-	-	-	-	-	-	-	-	-	-	-	-	-	-	-	-	-	-	-	-
Y:21724378-21724378	G	upstream_gene_variant	MODIFIER	TXLNG2P	ENSG00000131002	Transcript	ENST00000251749.6	transcribed_unprocessed_pseudogene	-	-	-	-	-	-	-	-	-	rs1333564392	A	A/G	4857	1	-	HGNC	18473	-	-	-	-	-	-	-	-	-	-	-	-	-	-	-	-
Y:21724378-21724378	G	upstream_gene_variant	MODIFIER	TXLNG2P	ENSG00000131002	Transcript	ENST00000407724.3	processed_transcript	-	-	-	-	-	-	-	-	-	rs1333564392	A	A/G	4821	1	-	HGNC	18473	-	-	-	-	-	-	-	-	-	-	-	-	-	-	-	-
Y:21724378-21724378	G	upstream_gene_variant	MODIFIER	TXLNG2P	ENSG00000131002	Transcript	ENST00000445715.1	transcribed_unprocessed_pseudogene	-	-	-	-	-	-	-	-	-	rs1333564392	A	A/G	4890	1	-	HGNC	18473	-	-	-	-	-	-	-	-	-	-	-	-	-	-	-	-
Y:21724378-21724378	G	upstream_gene_variant	MODIFIER	TXLNG2P	ENSG00000131002	Transcript	ENST00000447520.1	processed_transcript	-	-	-	-	-	-	-	-	-	rs1333564392	A	A/G	4890	1	-	HGNC	18473	-	-	-	-	-	-	-	-	-	-	-	-	-	-	-	-
Y:21724378-21724378	G	upstream_gene_variant	MODIFIER	TXLNG2P	ENSG00000131002	Transcript	ENST00000459719.2	retained_intron	-	-	-	-	-	-	-	-	-	rs1333564392	A	A/G	4858	1	-	HGNC	18473	-	-	-	-	-	-	-	-	-	-	-	-	-	-	-	-
Y:21739790-21739790	C	intron_variant,non_coding_transcript_variant	MODIFIER	TXLNG2P	ENSG00000131002	Transcript	ENST00000251749.6	transcribed_unprocessed_pseudogene	-	2024-01-05	-	-	-	-	-	-	-	rs2045122264	T	T/C	-	1	-	HGNC	18473	-	-	-	-	-	-	-	-	-	-	-	-	-	-	-	-
Y:21739790-21739790	C	intron_variant,non_coding_transcript_variant	MODIFIER	TXLNG2P	ENSG00000131002	Transcript	ENST00000407724.3	processed_transcript	-	2024-01-04	-	-	-	-	-	-	-	rs2045122264	T	T/C	-	1	-	HGNC	18473	-	-	-	-	-	-	-	-	-	-	-	-	-	-	-	-
Y:21739790-21739790	C	intron_variant,non_coding_transcript_variant	MODIFIER	TXLNG2P	ENSG00000131002	Transcript	ENST00000445715.1	transcribed_unprocessed_pseudogene	-	2024-01-10	-	-	-	-	-	-	-	rs2045122264	T	T/C	-	1	-	HGNC	18473	-	-	-	-	-	-	-	-	-	-	-	-	-	-	-	-
Y:21739790-21739790	C	intron_variant,non_coding_transcript_variant	MODIFIER	TXLNG2P	ENSG00000131002	Transcript	ENST00000447202.2	retained_intron	-	2024-01-01	-	-	-	-	-	-	-	rs2045122264	T	T/C	-	1	-	HGNC	18473	-	-	-	-	-	-	-	-	-	-	-	-	-	-	-	-
Y:21739790-21739790	C	intron_variant,non_coding_transcript_variant	MODIFIER	TXLNG2P	ENSG00000131002	Transcript	ENST00000447520.1	processed_transcript	-	2024-01-03	-	-	-	-	-	-	-	rs2045122264	T	T/C	-	1	-	HGNC	18473	-	-	-	-	-	-	-	-	-	-	-	-	-	-	-	-
Y:21739790-21739790	C	intron_variant,non_coding_transcript_variant	MODIFIER	TXLNG2P	ENSG00000131002	Transcript	ENST00000459719.2	retained_intron	-	2024-01-03	-	-	-	-	-	-	-	rs2045122264	T	T/C	-	1	-	HGNC	18473	-	-	-	-	-	-	-	-	-	-	-	-	-	-	-	-
Y:21739790-21739790	C	intron_variant,non_coding_transcript_variant	MODIFIER	TXLNG2P	ENSG00000131002	Transcript	ENST00000538014.2	retained_intron	-	2024-02-03	-	-	-	-	-	-	-	rs2045122264	T	T/C	-	1	-	HGNC	18473	-	-	-	-	-	-	-	-	-	-	-	-	-	-	-	-
Y:21739790-21739790	C	upstream_gene_variant	MODIFIER	AC009977.1	ENSG00000269084	Transcript	ENST00000599485.1	protein_coding	-	-	-	-	-	-	-	-	-	rs2045122264	T	T/C	1722	-1	-	Clone_based_ensembl_gene	-	-	-	-	-	-	-	-	-	-	-	-	-	-	-	-	-
Y:21778932-21778932	A	intergenic_variant	MODIFIER	-	-	-	-	-	-	-	-	-	-	-	-	-	-	-	T	T/A	-	-	-	-	-	-	-	-	-	-	-	-	-	-	-	-	-	-	-	-	-
Y:21778932-21778932	A	intergenic_variant	MODIFIER	-	-	-	-	-	-	-	-	-	-	-	-	-	-	-	T	T/A	-	-	-	-	-	-	-	-	-	-	-	-	-	-	-	-	-	-	-	-	-
Y:21809020-21809020	G	intergenic_variant	MODIFIER	-	-	-	-	-	-	-	-	-	-	-	-	-	-	-	A	A/G	-	-	-	-	-	-	-	-	-	-	-	-	-	-	-	-	-	-	-	-	-
Y:21811108-21811108	G	intergenic_variant	MODIFIER	-	-	-	-	-	-	-	-	-	-	-	-	-	-	rs9786789	T	T/G	-	-	-	-	-	-	-	-	-	-	-	0.6975	-	-	-	-	-	-	-	-	-
Y:21813182-21813182	A	intergenic_variant	MODIFIER	-	-	-	-	-	-	-	-	-	-	-	-	-	-	rs976234986	G	G/A	-	-	-	-	-	-	-	-	-	-	-	-	-	-	-	-	-	-	-	-	-
Y:21825230-21825230	T	intergenic_variant	MODIFIER	-	-	-	-	-	-	-	-	-	-	-	-	-	-	-	C	C/T	-	-	-	-	-	-	-	-	-	-	-	-	-	-	-	-	-	-	-	-	-
Y:21843090-21843090	C	intergenic_variant	MODIFIER	-	-	-	-	-	-	-	-	-	-	-	-	-	-	rs891407	G	G/C	-	-	-	-	-	-	-	-	-	-	-	0.734	-	-	-	22649659	-	-	-	-	-
Y:21928446-21928446	T	intergenic_variant	MODIFIER	-	-	-	-	-	-	-	-	-	-	-	-	-	-	-	C	C/T	-	-	-	-	-	-	-	-	-	-	-	-	-	-	-	-	-	-	-	-	-
Y:21936857-21936857	C	intergenic_variant	MODIFIER	-	-	-	-	-	-	-	-	-	-	-	-	-	-	rs754574917	T	T/C	-	-	-	-	-	-	-	-	-	-	-	0.0016	-	-	-	-	-	-	-	-	-
Y:22003770-22003770	G	intergenic_variant	MODIFIER	-	-	-	-	-	-	-	-	-	-	-	-	-	-	rs9786678	A	A/G	-	-	-	-	-	-	-	-	-	-	-	0.6975	-	-	-	-	-	-	-	-	-
Y:22007897-22007897	A	intergenic_variant	MODIFIER	-	-	-	-	-	-	-	-	-	-	-	-	-	-	-	T	T/A	-	-	-	-	-	-	-	-	-	-	-	-	-	-	-	-	-	-	-	-	-
Y:22007897-22007897	A	intergenic_variant	MODIFIER	-	-	-	-	-	-	-	-	-	-	-	-	-	-	-	T	T/A	-	-	-	-	-	-	-	-	-	-	-	-	-	-	-	-	-	-	-	-	-
Y:22067044-22067044	A	intergenic_variant	MODIFIER	-	-	-	-	-	-	-	-	-	-	-	-	-	-	rs111730054	T	T/A	-	-	-	-	-	-	-	-	-	-	-	0.0097	-	-	-	-	-	-	-	-	-
Y:22067044-22067044	A	intergenic_variant	MODIFIER	-	-	-	-	-	-	-	-	-	-	-	-	-	-	rs111730054	T	T/A	-	-	-	-	-	-	-	-	-	-	-	0.0097	-	-	-	-	-	-	-	-	-
Y:22082267-22082267	T	intergenic_variant	MODIFIER	-	-	-	-	-	-	-	-	-	-	-	-	-	-	-	C	C/T	-	-	-	-	-	-	-	-	-	-	-	-	-	-	-	-	-	-	-	-	-
Y:22082476-22082476	T	intergenic_variant	MODIFIER	-	-	-	-	-	-	-	-	-	-	-	-	-	-	-	C	C/T	-	-	-	-	-	-	-	-	-	-	-	-	-	-	-	-	-	-	-	-	-
Y:22093390-22093390	C	intergenic_variant	MODIFIER	-	-	-	-	-	-	-	-	-	-	-	-	-	-	rs746755455	T	T/C	-	-	-	-	-	-	-	-	-	-	-	0.0041	-	-	-	-	-	-	-	-	-
Y:22102325-22102325	A	intergenic_variant	MODIFIER	-	-	-	-	-	-	-	-	-	-	-	-	-	-	-	G	G/A	-	-	-	-	-	-	-	-	-	-	-	-	-	-	-	-	-	-	-	-	-
Y:22139383-22139383	T	intergenic_variant	MODIFIER	-	-	-	-	-	-	-	-	-	-	-	-	-	-	rs914922648	C	C/T	-	-	-	-	-	-	-	-	-	-	-	-	-	-	-	-	-	-	-	-	-
Y:22141943-22141943	T	intergenic_variant	MODIFIER	-	-	-	-	-	-	-	-	-	-	-	-	-	-	rs2124249478	C	C/T	-	-	-	-	-	-	-	-	-	-	-	-	-	-	-	-	-	-	-	-	-
Y:22147146-22147146	T	downstream_gene_variant	MODIFIER	RCC2P2	ENSG00000237997	Transcript	ENST00000422174.1	processed_pseudogene	-	-	-	-	-	-	-	-	-	-	A	A/T	1315	-1	-	HGNC	38419	-	-	-	-	-	-	-	-	-	-	-	-	-	-	-	-
Y:22147146-22147146	T	downstream_gene_variant	MODIFIER	RCC2P2	ENSG00000237997	Transcript	ENST00000422174.1	processed_pseudogene	-	-	-	-	-	-	-	-	-	-	A	A/T	1315	-1	-	HGNC	38419	-	-	-	-	-	-	-	-	-	-	-	-	-	-	-	-
Y:22168445-22168445	A	intron_variant,non_coding_transcript_variant	MODIFIER	ZNF886P	ENSG00000232522	Transcript	ENST00000450781.1	unprocessed_pseudogene	-	2024-01-02	-	-	-	-	-	-	-	-	G	G/A	-	-1	-	HGNC	38420	-	-	-	-	-	-	-	-	-	-	-	-	-	-	-	-
Y:22187626-22187626	G	intergenic_variant	MODIFIER	-	-	-	-	-	-	-	-	-	-	-	-	-	-	rs748691533	A	A/G	-	-	-	-	-	-	-	-	-	-	-	0.0016	-	-	-	-	-	-	-	-	-
Y:22216559-22216559	A	intergenic_variant	MODIFIER	-	-	-	-	-	-	-	-	-	-	-	-	-	-	-	T	T/A	-	-	-	-	-	-	-	-	-	-	-	-	-	-	-	-	-	-	-	-	-
Y:22216559-22216559	A	intergenic_variant	MODIFIER	-	-	-	-	-	-	-	-	-	-	-	-	-	-	-	T	T/A	-	-	-	-	-	-	-	-	-	-	-	-	-	-	-	-	-	-	-	-	-
Y:22521028-22521028	T	intergenic_variant	MODIFIER	-	-	-	-	-	-	-	-	-	-	-	-	-	-	-	G	G/T	-	-	-	-	-	-	-	-	-	-	-	-	-	-	-	-	-	-	-	-	-
Y:22563904-22563904	T	intergenic_variant	MODIFIER	-	-	-	-	-	-	-	-	-	-	-	-	-	-	-	G	G/T	-	-	-	-	-	-	-	-	-	-	-	-	-	-	-	-	-	-	-	-	-
Y:22567951-22567951	T	intergenic_variant	MODIFIER	-	-	-	-	-	-	-	-	-	-	-	-	-	-	rs531069333	C	C/T	-	-	-	-	-	-	-	-	-	-	-	0.0041	-	-	-	-	-	-	-	-	-
Y:22601068-22601068	T	intergenic_variant	MODIFIER	-	-	-	-	-	-	-	-	-	-	-	-	-	-	rs9785928	C	C/T	-	-	-	-	-	-	-	-	-	-	-	0.7575	-	-	-	-	-	-	-	-	-
Y:22613518-22613518	A	intergenic_variant	MODIFIER	-	-	-	-	-	-	-	-	-	-	-	-	-	-	-	C	C/A	-	-	-	-	-	-	-	-	-	-	-	-	-	-	-	-	-	-	-	-	-
Y:22625732-22625732	C	downstream_gene_variant	MODIFIER	TTTY10	ENSG00000229236	Transcript	ENST00000455084.1	lincRNA	-	-	-	-	-	-	-	-	-	rs568054022	T	T/C	1822	-1	-	HGNC	18491	-	-	-	-	-	-	0.0041	-	-	-	-	-	-	-	-	-
Y:22646080-22646080	G	intron_variant,non_coding_transcript_variant	MODIFIER	TTTY10	ENSG00000229236	Transcript	ENST00000455084.1	lincRNA	-	2024-02-05	-	-	-	-	-	-	-	-	A	A/G	-	-1	-	HGNC	18491	-	-	-	-	-	-	-	-	-	-	-	-	-	-	-	-
Y:22654318-22654318	G	intron_variant,non_coding_transcript_variant	MODIFIER	TTTY10	ENSG00000229236	Transcript	ENST00000455084.1	lincRNA	-	2024-02-05	-	-	-	-	-	-	-	-	A	A/G	-	-1	-	HGNC	18491	-	-	-	-	-	-	-	-	-	-	-	-	-	-	-	-
Y:22665342-22665342	A	downstream_gene_variant	MODIFIER	TTTY10	ENSG00000229236	Transcript	ENST00000439472.1	lincRNA	-	-	-	-	-	-	-	-	-	rs889734535	G	G/A	3798	-1	-	HGNC	18491	-	-	-	-	-	-	-	-	-	-	-	-	-	-	-	-
Y:22665342-22665342	A	intron_variant,non_coding_transcript_variant	MODIFIER	TTTY10	ENSG00000229236	Transcript	ENST00000455084.1	lincRNA	-	2024-02-05	-	-	-	-	-	-	-	rs889734535	G	G/A	-	-1	-	HGNC	18491	-	-	-	-	-	-	-	-	-	-	-	-	-	-	-	-
Y:22665397-22665397	A	downstream_gene_variant	MODIFIER	TTTY10	ENSG00000229236	Transcript	ENST00000439472.1	lincRNA	-	-	-	-	-	-	-	-	-	-	G	G/A	3743	-1	-	HGNC	18491	-	-	-	-	-	-	-	-	-	-	-	-	-	-	-	-
Y:22665397-22665397	A	intron_variant,non_coding_transcript_variant	MODIFIER	TTTY10	ENSG00000229236	Transcript	ENST00000455084.1	lincRNA	-	2024-02-05	-	-	-	-	-	-	-	-	G	G/A	-	-1	-	HGNC	18491	-	-	-	-	-	-	-	-	-	-	-	-	-	-	-	-
Y:22676065-22676065	T	intron_variant,non_coding_transcript_variant	MODIFIER	TTTY10	ENSG00000229236	Transcript	ENST00000439472.1	lincRNA	-	2024-01-01	-	-	-	-	-	-	-	-	C	C/T	-	-1	-	HGNC	18491	-	-	-	-	-	-	-	-	-	-	-	-	-	-	-	-
Y:22676065-22676065	T	intron_variant,non_coding_transcript_variant	MODIFIER	TTTY10	ENSG00000229236	Transcript	ENST00000455084.1	lincRNA	-	2024-01-05	-	-	-	-	-	-	-	-	C	C/T	-	-1	-	HGNC	18491	-	-	-	-	-	-	-	-	-	-	-	-	-	-	-	-
Y:22682884-22682884	T	upstream_gene_variant	MODIFIER	TTTY10	ENSG00000229236	Transcript	ENST00000439472.1	lincRNA	-	-	-	-	-	-	-	-	-	-	C	C/T	2591	-1	-	HGNC	18491	-	-	-	-	-	-	-	-	-	-	-	-	-	-	-	-
Y:22682884-22682884	T	upstream_gene_variant	MODIFIER	TTTY10	ENSG00000229236	Transcript	ENST00000455084.1	lincRNA	-	-	-	-	-	-	-	-	-	-	C	C/T	1770	-1	-	HGNC	18491	-	-	-	-	-	-	-	-	-	-	-	-	-	-	-	-
Y:22700501-22700501	T	intergenic_variant	MODIFIER	-	-	-	-	-	-	-	-	-	-	-	-	-	-	-	C	C/T	-	-	-	-	-	-	-	-	-	-	-	-	-	-	-	-	-	-	-	-	-
Y:22719837-22719837	T	intergenic_variant	MODIFIER	-	-	-	-	-	-	-	-	-	-	-	-	-	-	-	C	C/T	-	-	-	-	-	-	-	-	-	-	-	-	-	-	-	-	-	-	-	-	-
Y:22758832-22758832	A	downstream_gene_variant	MODIFIER	EIF1AY	ENSG00000198692	Transcript	ENST00000361365.2	protein_coding	-	-	-	-	-	-	-	-	-	-	G	G/A	3792	1	-	HGNC	3252	-	-	-	-	-	-	-	-	-	-	-	-	-	-	-	-
Y:22758832-22758832	A	downstream_gene_variant	MODIFIER	EIF1AY	ENSG00000198692	Transcript	ENST00000382772.3	protein_coding	-	-	-	-	-	-	-	-	-	-	G	G/A	4316	1	-	HGNC	3252	-	-	-	-	-	-	-	-	-	-	-	-	-	-	-	-
Y:22758832-22758832	A	downstream_gene_variant	MODIFIER	EIF1AY	ENSG00000198692	Transcript	ENST00000464196.1	processed_transcript	-	-	-	-	-	-	-	-	-	-	G	G/A	4316	1	-	HGNC	3252	-	-	-	-	-	-	-	-	-	-	-	-	-	-	-	-
Y:22758832-22758832	A	downstream_gene_variant	MODIFIER	EIF1AY	ENSG00000198692	Transcript	ENST00000485584.1	processed_transcript	-	-	-	-	-	-	-	-	-	-	G	G/A	4316	1	-	HGNC	3252	-	-	-	-	-	-	-	-	-	-	-	-	-	-	-	-
Y:22759159-22759159	A	downstream_gene_variant	MODIFIER	EIF1AY	ENSG00000198692	Transcript	ENST00000361365.2	protein_coding	-	-	-	-	-	-	-	-	-	-	G	G/A	4119	1	-	HGNC	3252	-	-	-	-	-	-	-	-	-	-	-	-	-	-	-	-
Y:22759159-22759159	A	downstream_gene_variant	MODIFIER	EIF1AY	ENSG00000198692	Transcript	ENST00000382772.3	protein_coding	-	-	-	-	-	-	-	-	-	-	G	G/A	4643	1	-	HGNC	3252	-	-	-	-	-	-	-	-	-	-	-	-	-	-	-	-
Y:22759159-22759159	A	downstream_gene_variant	MODIFIER	EIF1AY	ENSG00000198692	Transcript	ENST00000464196.1	processed_transcript	-	-	-	-	-	-	-	-	-	-	G	G/A	4643	1	-	HGNC	3252	-	-	-	-	-	-	-	-	-	-	-	-	-	-	-	-
Y:22759159-22759159	A	downstream_gene_variant	MODIFIER	EIF1AY	ENSG00000198692	Transcript	ENST00000485584.1	processed_transcript	-	-	-	-	-	-	-	-	-	-	G	G/A	4643	1	-	HGNC	3252	-	-	-	-	-	-	-	-	-	-	-	-	-	-	-	-
Y:22796697-22796697	T	intergenic_variant	MODIFIER	-	-	-	-	-	-	-	-	-	-	-	-	-	-	rs9785897	C	C/T	-	-	-	-	-	-	-	-	-	-	-	0.8273	-	-	-	-	-	-	-	-	-
Y:22797173-22797173	G	intergenic_variant	MODIFIER	-	-	-	-	-	-	-	-	-	-	-	-	-	-	-	A	A/G	-	-	-	-	-	-	-	-	-	-	-	-	-	-	-	-	-	-	-	-	-
Y:22818334-22818334	C	intergenic_variant	MODIFIER	-	-	-	-	-	-	-	-	-	-	-	-	-	-	rs67211246	T	T/C	-	-	-	-	-	-	-	-	-	-	-	0.734	-	-	-	-	-	-	-	-	-
Y:22911917-22911917	C	intergenic_variant	MODIFIER	-	-	-	-	-	-	-	-	-	-	-	-	-	-	-	A	A/C	-	-	-	-	-	-	-	-	-	-	-	-	-	-	-	-	-	-	-	-	-
Y:22917526-22917526	T	upstream_gene_variant	MODIFIER	RPS4Y2	ENSG00000157828	Transcript	ENST00000288666.5	protein_coding	-	-	-	-	-	-	-	-	-	-	A	A/T	524	1	-	HGNC	18501	-	-	-	-	-	-	-	-	-	-	-	-	-	-	-	-
Y:22917526-22917526	T	upstream_gene_variant	MODIFIER	RPS4Y2	ENSG00000157828	Transcript	ENST00000288666.5	protein_coding	-	-	-	-	-	-	-	-	-	-	A	A/T	524	1	-	HGNC	18501	-	-	-	-	-	-	-	-	-	-	-	-	-	-	-	-
Y:22919136-22919136	T	intron_variant	MODIFIER	RPS4Y2	ENSG00000157828	Transcript	ENST00000288666.5	protein_coding	-	2024-02-06	-	-	-	-	-	-	-	-	C	C/T	-	1	-	HGNC	18501	-	-	-	-	-	-	-	-	-	-	-	-	-	-	-	-
Y:22925664-22925664	C	intron_variant	MODIFIER	RPS4Y2	ENSG00000157828	Transcript	ENST00000288666.5	protein_coding	-	2024-04-06	-	-	-	-	-	-	-	-	G	G/C	-	1	-	HGNC	18501	-	-	-	-	-	-	-	-	-	-	-	-	-	-	-	-
Y:22931502-22931502	C	intron_variant	MODIFIER	RPS4Y2	ENSG00000157828	Transcript	ENST00000288666.5	protein_coding	-	2024-05-06	-	-	-	-	-	-	-	rs540309024	T	T/C	-	1	-	HGNC	18501	-	-	-	-	-	-	0.0041	-	-	-	-	-	-	-	-	-
Y:22932702-22932702	A	intron_variant	MODIFIER	RPS4Y2	ENSG00000157828	Transcript	ENST00000288666.5	protein_coding	-	2024-05-06	-	-	-	-	-	-	-	-	G	G/A	-	1	-	HGNC	18501	-	-	-	-	-	-	-	-	-	-	-	-	-	-	-	-
Y:22941817-22941817	C	intron_variant	MODIFIER	RPS4Y2	ENSG00000157828	Transcript	ENST00000288666.5	protein_coding	-	2024-06-06	-	-	-	-	-	-	-	-	A	A/C	-	1	-	HGNC	18501	-	-	-	-	-	-	-	-	-	-	-	-	-	-	-	-
Y:22945921-22945921	A	downstream_gene_variant	MODIFIER	RPS4Y2	ENSG00000157828	Transcript	ENST00000288666.5	protein_coding	-	-	-	-	-	-	-	-	-	-	T	T/A	3003	1	-	HGNC	18501	-	-	-	-	-	-	-	-	-	-	-	-	-	-	-	-
Y:22945921-22945921	A	downstream_gene_variant	MODIFIER	RPS4Y2	ENSG00000157828	Transcript	ENST00000288666.5	protein_coding	-	-	-	-	-	-	-	-	-	-	T	T/A	3003	1	-	HGNC	18501	-	-	-	-	-	-	-	-	-	-	-	-	-	-	-	-
Y:22959863-22959863	A	intergenic_variant	MODIFIER	-	-	-	-	-	-	-	-	-	-	-	-	-	-	-	G	G/A	-	-	-	-	-	-	-	-	-	-	-	-	-	-	-	-	-	-	-	-	-
Y:22976598-22976598	C	upstream_gene_variant	MODIFIER	HSFY4P	ENSG00000224482	Transcript	ENST00000415994.1	unprocessed_pseudogene	-	-	-	-	-	-	-	-	-	-	G	G/C	2903	-1	-	HGNC	37721	-	-	-	-	-	-	-	-	-	-	-	-	-	-	-	-
Y:22978119-22978119	T	upstream_gene_variant	MODIFIER	HSFY4P	ENSG00000224482	Transcript	ENST00000415994.1	unprocessed_pseudogene	-	-	-	-	-	-	-	-	-	-	C	C/T	4424	-1	-	HGNC	37721	-	-	-	-	-	-	-	-	-	-	-	-	-	-	-	-
Y:23020633-23020633	A	upstream_gene_variant	MODIFIER	GAPDHP17	ENSG00000229551	Transcript	ENST00000449858.2	processed_pseudogene	-	-	-	-	-	-	-	-	-	rs1603581539	G	G/A	2590	1	-	HGNC	37765	-	-	-	-	-	-	-	-	-	-	-	-	-	-	-	-
Y:23030778-23030778	C	intergenic_variant	MODIFIER	-	-	-	-	-	-	-	-	-	-	-	-	-	-	-	G	G/C	-	-	-	-	-	-	-	-	-	-	-	-	-	-	-	-	-	-	-	-	-
Y:23035132-23035132	G	intergenic_variant	MODIFIER	-	-	-	-	-	-	-	-	-	-	-	-	-	-	rs9786261	A	A/G	-	-	-	-	-	-	-	-	-	-	-	0.7364	-	-	-	22649659	-	-	-	-	-
Y:23046573-23046573	T	intergenic_variant	MODIFIER	-	-	-	-	-	-	-	-	-	-	-	-	-	-	-	A	A/T	-	-	-	-	-	-	-	-	-	-	-	-	-	-	-	-	-	-	-	-	-
Y:23046573-23046573	T	intergenic_variant	MODIFIER	-	-	-	-	-	-	-	-	-	-	-	-	-	-	-	A	A/T	-	-	-	-	-	-	-	-	-	-	-	-	-	-	-	-	-	-	-	-	-
Y:23057655-23057655	T	intergenic_variant	MODIFIER	-	-	-	-	-	-	-	-	-	-	-	-	-	-	-	G	G/T	-	-	-	-	-	-	-	-	-	-	-	-	-	-	-	-	-	-	-	-	-
Y:23067936-23067936	G	downstream_gene_variant	MODIFIER	TMEM167AP1	ENSG00000226504	Transcript	ENST00000423409.1	processed_pseudogene	-	-	-	-	-	-	-	-	-	-	A	A/G	1294	-1	-	HGNC	23956	-	-	-	-	-	-	-	-	-	-	-	-	-	-	-	-
Y:23070121-23070121	A	upstream_gene_variant	MODIFIER	TMEM167AP1	ENSG00000226504	Transcript	ENST00000423409.1	processed_pseudogene	-	-	-	-	-	-	-	-	-	-	C	C/A	673	-1	-	HGNC	23956	-	-	-	-	-	-	-	-	-	-	-	-	-	-	-	-
Y:23070188-23070188	C	upstream_gene_variant	MODIFIER	TMEM167AP1	ENSG00000226504	Transcript	ENST00000423409.1	processed_pseudogene	-	-	-	-	-	-	-	-	-	rs895154694	A	A/C	740	-1	-	HGNC	23956	-	-	-	-	-	-	-	-	-	-	-	-	-	-	-	-
Y:23071984-23071984	G	upstream_gene_variant	MODIFIER	TMEM167AP1	ENSG00000226504	Transcript	ENST00000423409.1	processed_pseudogene	-	-	-	-	-	-	-	-	-	rs1253531929	T	T/G	2536	-1	-	HGNC	23956	-	-	-	-	-	-	-	-	-	-	-	-	-	-	-	-
Y:23114739-23114739	A	intergenic_variant	MODIFIER	-	-	-	-	-	-	-	-	-	-	-	-	-	-	-	C	C/A	-	-	-	-	-	-	-	-	-	-	-	-	-	-	-	-	-	-	-	-	-
Y:23125515-23125515	T	intergenic_variant	MODIFIER	-	-	-	-	-	-	-	-	-	-	-	-	-	-	-	C	C/T	-	-	-	-	-	-	-	-	-	-	-	-	-	-	-	-	-	-	-	-	-
Y:23130105-23130105	T	intergenic_variant	MODIFIER	-	-	-	-	-	-	-	-	-	-	-	-	-	-	-	C	C/T	-	-	-	-	-	-	-	-	-	-	-	-	-	-	-	-	-	-	-	-	-
Y:23139472-23139472	C	intergenic_variant	MODIFIER	-	-	-	-	-	-	-	-	-	-	-	-	-	-	rs2089548649	T	T/C	-	-	-	-	-	-	-	-	-	-	-	-	-	-	-	-	-	-	-	-	-
Y:23147039-23147039	A	intergenic_variant	MODIFIER	-	-	-	-	-	-	-	-	-	-	-	-	-	-	-	G	G/A	-	-	-	-	-	-	-	-	-	-	-	-	-	-	-	-	-	-	-	-	-
Y:23155405-23155405	A	intergenic_variant	MODIFIER	-	-	-	-	-	-	-	-	-	-	-	-	-	-	rs897250654	G	G/A	-	-	-	-	-	-	-	-	-	-	-	-	-	-	-	-	-	-	-	-	-
Y:23158073-23158073	T	intergenic_variant	MODIFIER	-	-	-	-	-	-	-	-	-	-	-	-	-	-	-	C	C/T	-	-	-	-	-	-	-	-	-	-	-	-	-	-	-	-	-	-	-	-	-
Y:23190598-23190598	A	intergenic_variant	MODIFIER	-	-	-	-	-	-	-	-	-	-	-	-	-	-	rs984341499	T	T/A	-	-	-	-	-	-	-	-	-	-	-	-	-	-	-	-	-	-	-	-	-
Y:23190598-23190598	A	intergenic_variant	MODIFIER	-	-	-	-	-	-	-	-	-	-	-	-	-	-	rs984341499	T	T/A	-	-	-	-	-	-	-	-	-	-	-	-	-	-	-	-	-	-	-	-	-
Y:23194692-23194692	A	intergenic_variant	MODIFIER	-	-	-	-	-	-	-	-	-	-	-	-	-	-	rs753561013	T	T/A	-	-	-	-	-	-	-	-	-	-	-	-	-	-	-	-	-	-	-	-	-
Y:23194692-23194692	A	intergenic_variant	MODIFIER	-	-	-	-	-	-	-	-	-	-	-	-	-	-	rs753561013	T	T/A	-	-	-	-	-	-	-	-	-	-	-	-	-	-	-	-	-	-	-	-	-
Y:23234360-23234360	T	intergenic_variant	MODIFIER	-	-	-	-	-	-	-	-	-	-	-	-	-	-	-	C	C/T	-	-	-	-	-	-	-	-	-	-	-	-	-	-	-	-	-	-	-	-	-
Y:23237493-23237493	T	intergenic_variant	MODIFIER	-	-	-	-	-	-	-	-	-	-	-	-	-	-	rs943852315	A	A/T	-	-	-	-	-	-	-	-	-	-	-	-	-	-	-	-	-	-	-	-	-
Y:23237493-23237493	T	intergenic_variant	MODIFIER	-	-	-	-	-	-	-	-	-	-	-	-	-	-	rs943852315	A	A/T	-	-	-	-	-	-	-	-	-	-	-	-	-	-	-	-	-	-	-	-	-
Y:23239533-23239533	A	intergenic_variant	MODIFIER	-	-	-	-	-	-	-	-	-	-	-	-	-	-	-	C	C/A	-	-	-	-	-	-	-	-	-	-	-	-	-	-	-	-	-	-	-	-	-
Y:23240320-23240320	T	intergenic_variant	MODIFIER	-	-	-	-	-	-	-	-	-	-	-	-	-	-	-	C	C/T	-	-	-	-	-	-	-	-	-	-	-	-	-	-	-	-	-	-	-	-	-
Y:23240528-23240528	C	intergenic_variant	MODIFIER	-	-	-	-	-	-	-	-	-	-	-	-	-	-	rs917377294	G	G/C	-	-	-	-	-	-	-	-	-	-	-	-	-	-	-	-	-	-	-	-	-
Y:23255616-23255616	C	intergenic_variant	MODIFIER	-	-	-	-	-	-	-	-	-	-	-	-	-	-	-	T	T/C	-	-	-	-	-	-	-	-	-	-	-	-	-	-	-	-	-	-	-	-	-
Y:23279880-23279880	G	intergenic_variant	MODIFIER	-	-	-	-	-	-	-	-	-	-	-	-	-	-	-	A	A/G	-	-	-	-	-	-	-	-	-	-	-	-	-	-	-	-	-	-	-	-	-
Y:23298645-23298645	T	intergenic_variant	MODIFIER	-	-	-	-	-	-	-	-	-	-	-	-	-	-	rs112499202	C	C/T	-	-	-	-	-	-	-	-	-	-	-	0.0097	-	-	-	-	-	-	-	-	-
Y:23328972-23328972	G	intergenic_variant	MODIFIER	-	-	-	-	-	-	-	-	-	-	-	-	-	-	-	A	A/G	-	-	-	-	-	-	-	-	-	-	-	-	-	-	-	-	-	-	-	-	-
Y:23353148-23353148	G	intergenic_variant	MODIFIER	-	-	-	-	-	-	-	-	-	-	-	-	-	-	-	A	A/G	-	-	-	-	-	-	-	-	-	-	-	-	-	-	-	-	-	-	-	-	-
Y:23354909-23354909	C	intergenic_variant	MODIFIER	-	-	-	-	-	-	-	-	-	-	-	-	-	-	rs9786198	A	A/C	-	-	-	-	-	-	-	-	-	-	-	-	-	-	-	-	-	-	-	-	-
Y:23370402-23370402	T	intergenic_variant	MODIFIER	-	-	-	-	-	-	-	-	-	-	-	-	-	-	rs764484392	C	C/T	-	-	-	-	-	-	-	-	-	-	-	0.0016	-	-	-	-	-	-	-	-	-
Y:23371085-23371085	T	intergenic_variant	MODIFIER	-	-	-	-	-	-	-	-	-	-	-	-	-	-	-	C	C/T	-	-	-	-	-	-	-	-	-	-	-	-	-	-	-	-	-	-	-	-	-
Y:23379254-23379254	G	downstream_gene_variant	MODIFIER	NEFLP1	ENSG00000232634	Transcript	ENST00000436364.1	processed_pseudogene	-	-	-	-	-	-	-	-	-	rs7893080	A	A/G	3738	-1	-	HGNC	37662	-	-	-	-	-	-	0.8273	-	-	-	-	-	-	-	-	-
Y:23405276-23405276	T	intergenic_variant	MODIFIER	-	-	-	-	-	-	-	-	-	-	-	-	-	-	rs570479832	C	C/T	-	-	-	-	-	-	-	-	-	-	-	0.0041	-	-	-	-	-	-	-	-	-
Y:23410344-23410344	G	regulatory_region_variant	MODIFIER	-	-	RegulatoryFeature	ENSR00001770997	enhancer	-	-	-	-	-	-	-	-	-	-	T	T/G	-	-	-	-	-	-	-	-	-	-	-	-	-	-	-	-	-	-	-	-	-
Y:23410344-23410344	G	intergenic_variant	MODIFIER	-	-	-	-	-	-	-	-	-	-	-	-	-	-	-	T	T/G	-	-	-	-	-	-	-	-	-	-	-	-	-	-	-	-	-	-	-	-	-
Y:23421724-23421724	A	intergenic_variant	MODIFIER	-	-	-	-	-	-	-	-	-	-	-	-	-	-	-	G	G/A	-	-	-	-	-	-	-	-	-	-	-	-	-	-	-	-	-	-	-	-	-
Y:23422234-23422234	C	regulatory_region_variant	MODIFIER	-	-	RegulatoryFeature	ENSR00002106387	CTCF_binding_site	-	-	-	-	-	-	-	-	-	-	A	A/C	-	-	-	-	-	-	-	-	-	-	-	-	-	-	-	-	-	-	-	-	-
Y:23422234-23422234	C	intergenic_variant	MODIFIER	-	-	-	-	-	-	-	-	-	-	-	-	-	-	-	A	A/C	-	-	-	-	-	-	-	-	-	-	-	-	-	-	-	-	-	-	-	-	-
Y:23430285-23430285	T	intergenic_variant	MODIFIER	-	-	-	-	-	-	-	-	-	-	-	-	-	-	rs73626987	C	C/T	-	-	-	-	-	-	-	-	-	-	-	0.3114	-	-	-	-	-	-	-	-	-
Y:23499190-23499190	T	intergenic_variant	MODIFIER	-	-	-	-	-	-	-	-	-	-	-	-	-	-	-	C	C/T	-	-	-	-	-	-	-	-	-	-	-	-	-	-	-	-	-	-	-	-	-
Y:23503614-23503614	T	intergenic_variant	MODIFIER	-	-	-	-	-	-	-	-	-	-	-	-	-	-	-	C	C/T	-	-	-	-	-	-	-	-	-	-	-	-	-	-	-	-	-	-	-	-	-
Y:23532272-23532272	C	intergenic_variant	MODIFIER	-	-	-	-	-	-	-	-	-	-	-	-	-	-	-	T	T/C	-	-	-	-	-	-	-	-	-	-	-	-	-	-	-	-	-	-	-	-	-
Y:23555082-23555082	T	downstream_gene_variant	MODIFIER	RBMY2EP	ENSG00000223637	Transcript	ENST00000444169.1	processed_transcript	-	-	-	-	-	-	-	-	-	rs111327221	A	A/T	1952	-1	-	HGNC	23890	-	-	-	-	-	-	0.0097	-	-	-	-	-	-	-	-	-
Y:23555082-23555082	T	downstream_gene_variant	MODIFIER	RBMY2EP	ENSG00000223637	Transcript	ENST00000456360.1	transcribed_unprocessed_pseudogene	-	-	-	-	-	-	-	-	-	rs111327221	A	A/T	1795	-1	-	HGNC	23890	-	-	-	-	-	-	0.0097	-	-	-	-	-	-	-	-	-
Y:23555082-23555082	T	downstream_gene_variant	MODIFIER	RBMY2EP	ENSG00000223637	Transcript	ENST00000444169.1	processed_transcript	-	-	-	-	-	-	-	-	-	rs111327221	A	A/T	1952	-1	-	HGNC	23890	-	-	-	-	-	-	0.0097	-	-	-	-	-	-	-	-	-
Y:23555082-23555082	T	downstream_gene_variant	MODIFIER	RBMY2EP	ENSG00000223637	Transcript	ENST00000456360.1	transcribed_unprocessed_pseudogene	-	-	-	-	-	-	-	-	-	rs111327221	A	A/T	1795	-1	-	HGNC	23890	-	-	-	-	-	-	0.0097	-	-	-	-	-	-	-	-	-
Y:23565114-23565114	T	upstream_gene_variant	MODIFIER	AC010086.5	ENSG00000236615	Transcript	ENST00000428616.1	unprocessed_pseudogene	-	-	-	-	-	-	-	-	-	rs527723916	A	A/T	2542	1	-	Clone_based_vega_gene	-	-	-	-	-	-	-	0.0041	-	-	-	-	-	-	-	-	-
Y:23565114-23565114	T	upstream_gene_variant	MODIFIER	RBMY2EP	ENSG00000223637	Transcript	ENST00000444169.1	processed_transcript	-	-	-	-	-	-	-	-	-	rs527723916	A	A/T	1666	-1	-	HGNC	23890	-	-	-	-	-	-	0.0041	-	-	-	-	-	-	-	-	-
Y:23565114-23565114	T	upstream_gene_variant	MODIFIER	RBMY2EP	ENSG00000223637	Transcript	ENST00000456360.1	transcribed_unprocessed_pseudogene	-	-	-	-	-	-	-	-	-	rs527723916	A	A/T	1643	-1	-	HGNC	23890	-	-	-	-	-	-	0.0041	-	-	-	-	-	-	-	-	-
Y:23565114-23565114	T	upstream_gene_variant	MODIFIER	AC010086.5	ENSG00000236615	Transcript	ENST00000428616.1	unprocessed_pseudogene	-	-	-	-	-	-	-	-	-	rs527723916	A	A/T	2542	1	-	Clone_based_vega_gene	-	-	-	-	-	-	-	0.0041	-	-	-	-	-	-	-	-	-
Y:23565114-23565114	T	upstream_gene_variant	MODIFIER	RBMY2EP	ENSG00000223637	Transcript	ENST00000444169.1	processed_transcript	-	-	-	-	-	-	-	-	-	rs527723916	A	A/T	1666	-1	-	HGNC	23890	-	-	-	-	-	-	0.0041	-	-	-	-	-	-	-	-	-
Y:23565114-23565114	T	upstream_gene_variant	MODIFIER	RBMY2EP	ENSG00000223637	Transcript	ENST00000456360.1	transcribed_unprocessed_pseudogene	-	-	-	-	-	-	-	-	-	rs527723916	A	A/T	1643	-1	-	HGNC	23890	-	-	-	-	-	-	0.0041	-	-	-	-	-	-	-	-	-
Y:23585400-23585400	C	intergenic_variant	MODIFIER	-	-	-	-	-	-	-	-	-	-	-	-	-	-	-	T	T/C	-	-	-	-	-	-	-	-	-	-	-	-	-	-	-	-	-	-	-	-	-
Y:23589833-23589833	C	downstream_gene_variant	MODIFIER	RBMY2TP	ENSG00000237269	Transcript	ENST00000451162.1	unprocessed_pseudogene	-	-	-	-	-	-	-	-	-	-	G	G/C	2750	-1	-	HGNC	23897	-	-	-	-	-	-	-	-	-	-	-	-	-	-	-	-
Y:23595854-23595854	C	intron_variant,non_coding_transcript_variant	MODIFIER	RBMY2TP	ENSG00000237269	Transcript	ENST00000451162.1	unprocessed_pseudogene	-	2024-02-05	-	-	-	-	-	-	-	-	A	A/C	-	-1	-	HGNC	23897	-	-	-	-	-	-	-	-	-	-	-	-	-	-	-	-
Y:23611805-23611805	G	intergenic_variant	MODIFIER	-	-	-	-	-	-	-	-	-	-	-	-	-	-	-	A	A/G	-	-	-	-	-	-	-	-	-	-	-	-	-	-	-	-	-	-	-	-	-
Y:23612898-23612898	T	intergenic_variant	MODIFIER	-	-	-	-	-	-	-	-	-	-	-	-	-	-	rs368143669	C	C/T	-	-	-	-	-	-	-	-	-	-	-	-	-	-	-	-	-	-	-	-	-
Y:23616652-23616652	T	intergenic_variant	MODIFIER	-	-	-	-	-	-	-	-	-	-	-	-	-	-	-	C	C/T	-	-	-	-	-	-	-	-	-	-	-	-	-	-	-	-	-	-	-	-	-
Y:23622440-23622440	G	downstream_gene_variant	MODIFIER	AC010141.1	ENSG00000235719	Transcript	ENST00000425318.1	unprocessed_pseudogene	-	-	-	-	-	-	-	-	-	-	A	A/G	4830	-1	-	Clone_based_vega_gene	-	-	-	-	-	-	-	-	-	-	-	-	-	-	-	-	-
Y:23626498-23626498	G	upstream_gene_variant	MODIFIER	TSPY14P	ENSG00000169849	Transcript	ENST00000303979.7	unprocessed_pseudogene	-	-	-	-	-	-	-	-	-	-	T	T/G	3546	1	-	HGNC	23906	-	-	-	-	-	-	-	-	-	-	-	-	-	-	-	-
Y:23626498-23626498	G	downstream_gene_variant	MODIFIER	AC010141.1	ENSG00000235719	Transcript	ENST00000425318.1	unprocessed_pseudogene	-	-	-	-	-	-	-	-	-	-	T	T/G	772	-1	-	Clone_based_vega_gene	-	-	-	-	-	-	-	-	-	-	-	-	-	-	-	-	-
Y:23631629-23631629	C	non_coding_transcript_exon_variant	MODIFIER	TSPY14P	ENSG00000169849	Transcript	ENST00000303979.7	unprocessed_pseudogene	2024-04-06	-	-	-	750	-	-	-	-	rs2124007774,rs2124007784,rs2124007791,rs9785974	A	A/C	-	1	-	HGNC	23906	-	-	-	-	-	-	0.734	-	-	-	-	-	-	-	-	-
Y:23631629-23631629	C	upstream_gene_variant	MODIFIER	AC010141.1	ENSG00000235719	Transcript	ENST00000425318.1	unprocessed_pseudogene	-	-	-	-	-	-	-	-	-	rs2124007774,rs2124007784,rs2124007791,rs9785974	A	A/C	2580	-1	-	Clone_based_vega_gene	-	-	-	-	-	-	-	0.734	-	-	-	-	-	-	-	-	-
Y:23632657-23632657	T	downstream_gene_variant	MODIFIER	TSPY14P	ENSG00000169849	Transcript	ENST00000303979.7	unprocessed_pseudogene	-	-	-	-	-	-	-	-	-	-	C	C/T	88	1	-	HGNC	23906	-	-	-	-	-	-	-	-	-	-	-	-	-	-	-	-
Y:23632657-23632657	T	upstream_gene_variant	MODIFIER	AC010141.1	ENSG00000235719	Transcript	ENST00000425318.1	unprocessed_pseudogene	-	-	-	-	-	-	-	-	-	-	C	C/T	3608	-1	-	Clone_based_vega_gene	-	-	-	-	-	-	-	-	-	-	-	-	-	-	-	-	-
Y:23641390-23641390	A	intergenic_variant	MODIFIER	-	-	-	-	-	-	-	-	-	-	-	-	-	-	-	G	G/A	-	-	-	-	-	-	-	-	-	-	-	-	-	-	-	-	-	-	-	-	-
Y:23644318-23644318	A	intergenic_variant	MODIFIER	-	-	-	-	-	-	-	-	-	-	-	-	-	-	-	C	C/A	-	-	-	-	-	-	-	-	-	-	-	-	-	-	-	-	-	-	-	-	-
Y:23644574-23644574	A	intergenic_variant	MODIFIER	-	-	-	-	-	-	-	-	-	-	-	-	-	-	-	G	G/A	-	-	-	-	-	-	-	-	-	-	-	-	-	-	-	-	-	-	-	-	-
Y:23969009-23969009	A	intergenic_variant	MODIFIER	-	-	-	-	-	-	-	-	-	-	-	-	-	-	-	T	T/A	-	-	-	-	-	-	-	-	-	-	-	-	-	-	-	-	-	-	-	-	-
Y:23969009-23969009	A	intergenic_variant	MODIFIER	-	-	-	-	-	-	-	-	-	-	-	-	-	-	-	T	T/A	-	-	-	-	-	-	-	-	-	-	-	-	-	-	-	-	-	-	-	-	-
Y:24359931-24359931	T	intron_variant,non_coding_transcript_variant	MODIFIER	RBMY1KP	ENSG00000229234	Transcript	ENST00000423480.1	unprocessed_pseudogene	-	2024-03-03	-	-	-	-	-	-	-	rs9786095	C	C/T	-	1	-	HGNC	38750	-	-	-	-	-	-	-	-	-	-	-	-	-	-	-	-
Y:24363226-24363226	T	downstream_gene_variant	MODIFIER	RBMY1KP	ENSG00000229234	Transcript	ENST00000423480.1	unprocessed_pseudogene	-	-	-	-	-	-	-	-	-	-	A	A/T	499	1	-	HGNC	38750	-	-	-	-	-	-	-	-	-	-	-	-	-	-	-	-
Y:24363226-24363226	T	downstream_gene_variant	MODIFIER	RBMY1KP	ENSG00000229234	Transcript	ENST00000423480.1	unprocessed_pseudogene	-	-	-	-	-	-	-	-	-	-	A	A/T	499	1	-	HGNC	38750	-	-	-	-	-	-	-	-	-	-	-	-	-	-	-	-
Y:24394612-24394612	G	intergenic_variant	MODIFIER	-	-	-	-	-	-	-	-	-	-	-	-	-	-	rs67462087	A	A/G	-	-	-	-	-	-	-	-	-	-	-	0.8264	-	-	-	-	-	-	-	-	-
Y:24432446-24432446	G	intergenic_variant	MODIFIER	-	-	-	-	-	-	-	-	-	-	-	-	-	-	-	A	A/G	-	-	-	-	-	-	-	-	-	-	-	-	-	-	-	-	-	-	-	-	-
Y:24443836-24443836	G	non_coding_transcript_exon_variant	MODIFIER	TTTY5	ENSG00000215560	Transcript	ENST00000400581.2	lincRNA	2024-02-02	-	-	-	671	-	-	-	-	rs28542474	T	T/G	-	-1	-	HGNC	16482	-	-	-	-	-	-	0.6975	-	-	-	-	-	-	-	-	-
Y:24443898-24443898	C	non_coding_transcript_exon_variant	MODIFIER	TTTY5	ENSG00000215560	Transcript	ENST00000400581.2	lincRNA	2024-02-02	-	-	-	609	-	-	-	-	rs112061226	T	T/C	-	-1	-	HGNC	16482	-	-	-	-	-	-	0.0097	-	-	-	-	-	-	-	-	-
Y:24513349-24513349	A	intron_variant	MODIFIER	RBMY1J	ENSG00000226941	Transcript	ENST00000414629.2	protein_coding	-	2024-01-11	-	-	-	-	-	-	-	-	C	C/A	-	1	-	HGNC	23917	-	-	-	-	-	-	-	-	-	-	-	-	-	-	-	-
Y:24513349-24513349	A	intron_variant	MODIFIER	RBMY1J	ENSG00000226941	Transcript	ENST00000445779.2	protein_coding	-	2024-01-10	-	-	-	-	-	-	-	-	C	C/A	-	1	-	HGNC	23917	-	-	-	-	-	-	-	-	-	-	-	-	-	-	-	-
Y:28463599-28463599	C	intron_variant,non_coding_transcript_variant	MODIFIER	PPP1R12BP1	ENSG00000229238	Transcript	ENST00000367272.4	unprocessed_pseudogene	-	2024-08-12	-	-	-	-	-	-	-	-	G	G/C	-	-1	-	HGNC	18498	-	-	-	-	-	-	-	-	-	-	-	-	-	-	-	-
