# Supplementary material for: Genetic diversity of late Neanderthals in northwestern Europe
Source: Nature. 2026 Jun 24;655(8122):409–17. doi: 10.1038/s41586-026-10625-1 (PMC13345965; doi:10.1038/s41586-026-10625-1)
Supplement: Supplementary file 7 — General characteristics and summary statistics of the nuclear capture data. [file 41586_2026_10625_MOESM7_ESM.xlsx]

## Sheet: 5.1 Libraries mapped hg19
Supplementary Data Table 5.1: General characteristics and summary statistics of the single stranded DNA libraries of late Neandertals from present-day Belgium and France after being enriched for nuclear DNA using the ArchaicPlus capture array. Sequencing data aligned to the hg19 with ancient DNA parameters, filtered for a minimum length of at least 35 base pairs and a mapping quality of at least …
Sample information																	Nuclear capture sequence summary statistics (all sequences)																Terminal deamination				Conditional terminal demination				Deaminated sequences summary statistics								Contamination LC (all sequences)
Site	Sample ID (archeological)	Sample ID (internal)	Skeletal element	Bone powder sampled (mg)	Bleach pre-treatment	Phosphate pre-treament	Extract ID	Input for library preparation (microL)	Unindexed library ID	UDG-treated libraries	Quantification pre-Indexing total (Number of molecules)	Quantification pre-Indexing Spike-in (Number of molecules)	Indexed library ID (CoreDB)	Indexed library ID (Freshkills)	Captured library ID (Round 1)	Captured library ID (Round 2)	Raw sequences	Merged sequences	FILTER	Sequences >35 bp	Sequences mapped to hg19, >35bp	Sequences mapped to hg19, >35bp, MQ25	Percentage of sequences mapped	Sequences mapped to hg19, >35bp, MQ25, ON TARGET	Unique sequences	Average duplication rate	Singleton sequences	Average sequence length	Average coverage (All sequences)	target SNPs	target SNPs covered	% target SNPs covered	C->T at 5' end	C->T at 3' end	Confidence intervals C->T at 5' end	Confidence intervals C->T at 3' end	Conditional C->T at 5' end	Conditional C->T at 3' end	Confidence intervals Conditional C->T at 5' end	Confidence intervals Conditional C->T at 3' end	Sequences after filtering for deamination	Percentage mapped of deaminated sequences	Average size deaminated sequences	Average coverage (Deam sequences)	Breadth of coverage (Deam sequences)	target SNPs (Deam sequences)	target SNPs covered (Deam sequences)	% target SNPs covered (Deam sequences)	Estimate
Arcy-sur-Cure	AR-30	SP3821	Skull fragment	18.19	yes	no	E3344	10	A24675	no	151712500	105600	Lib.L.9396	A24771	Cap.J.4486	Cap.J.4576	25014860	24295788	24295788	14042204	2538285	2327204	16.573	1863788	18623	100.08	2257	51.3	0.00814943	2284453	17989	0.787453	52.8	42.3	51.4-54.2	40.8-43.8	52.1	41.9	48.5-55.6	38.8-45.1	6752	0.0480836	50.8	0.00295563	6638	2284453	6638	0.290573	5.81911
Arcy-sur-Cure	AR-30	SP3821	Skull fragment	18.19	yes	no	E3344	10	A24676	no	108837500	65200	Lib.L.9397	A24772	Cap.J.4488	Cap.J.4578	20982235	20429772	20429772	10404548	2116439	1969785	18.932	1636674	13671	119.72	2219	50.6	0.00598568	2284453	13265	0.580664	53.6	42.7	52.0-55.2	41.0-44.4	53.5	41.6	49.3-57.6	38.0-45.2	5032	0.0483635	50.7	0.00220359	4958	2284453	4958	0.217032	3.51812
Arcy-sur-Cure	AR-30	SP3821	Skull fragment	18.19	yes	no	E3344	8	A24677	no	168187500	122575	Lib.L.9398	A24773	Cap.J.4489	Cap.J.4579	25012752	24310757	24310757	12433470	2989905	2832171	22.779	2477194	17989	137.71	2646	51	0.00787322	2284453	17205	0.753134	53.2	43.4	51.8-54.6	41.9-44.9	50.4	42.5	46.8-53.9	39.2-45.8	6703	0.0539109	50.6	0.00293331	6569	2284453	6571	0.28764	4.60276
Fonds-de-Forêt	Fonds-de-Forêt 1	SP9962	Femur	26.7	no	no	E17841	30	A29157	no	5820000000	1340000	Lib.I.3107	A29253	Cap.J.4445	Cap.J.4535	16553167	15934389	15934389	12075370	8248538	8004149	66.285	7416962	1421998	5.22	447749	74.3	0.625464	2284453	864661	37.8498	24.8	22.4	24.6-24.9	22.2-22.5	26.6	23.8	26.0-27.1	23.3-24.3	237171	1.96409	73.6	0.104367	214914	2284453	214948	9.40917	6.00123
Fonds-de-Forêt	Fonds-de-Forêt 1	SP9962	Femur	26.7	no	no	E17841	30	A29157	no	5820000000	1340000	Lib.I.3107	A29253	Cap.J.4490	Cap.J.4580	25183185	24068513	24068513	19767890	9028299	8700394	44.013	7911294	1463048	5.41	409496	73.8	0.643669	2284453	876377	38.3627	23.8	21	23.7-23.9	20.8-21.1	25.6	22.6	25.1-26.2	22.1-23.1	244269	1.23569	73.4	0.107533	876286	2284453	219251	9.59753	6.11925
Fonds-de-Forêt	Fonds-de-Forêt 1	SP9962	Femur	26.7	no	no	E17841	30	A29157	no	5820000000	1340000	Lib.I.3107	A29253	Cap.J.7590	Cap.J.7614	13660008	13430807	13430807	12505076	8868527	8763618	70.08	8381350	1623702	5.16	557746	66.7	0.71351	2284453	868184	38.004	22.7	19.8	22.6-22.8	19.7-19.9	24.4	21.4	24.0-24.9	21.0-21.8	270421	2.16249	66.7	0.118877	234618	2284453	234655	10.2718	6.53184
Goyet	Goyet 1424-3D	SP4645	LLI2 from a child (incisor)	25	no	no	E4870	5	F1687	no	6150000000	1210000	Lib.I.1611	F1785	Cap.J.4447	Cap.J.4537	20754311	20177215	20177215	11853038	687852	672859	5.677	637939	24516	26.02	1078	80.8	0.0108144	2284453	23959	1.04878	5.3	3.8	4.7-6.0	3.3-4.4	33.7	29.9	24.0-44.5	21.0-40.0	721	0.00608283	56.2	0.000316487	720	2284453	720	0.0315174	90.3139
Goyet	Goyet 1424-3D	SP4645	LLI2 from a child (incisor)	25	no	no	E4870	5	F1687	no	6150000000	1210000	Lib.I.1611	F1785	Cap.J.4492	Cap.J.4582	21873746	21225369	21225369	14688979	224500	213019	1.45	192717	26653	7.23	5442	79.7	0.0117547	2284453	25960	1.13638	5.3	3.6	4.7-5.9	3.2-4.1	38	27.5	28.5-48.3	19.7-36.4	837	0.00569815	55.8	0.000366827	25950	2284453	834	0.0365076	88.039
Goyet	Goyet C5-1	SP4646	Left parietal fragment	22.8	yes	no	E5253	10	F3187	no	1150000000	285000	Lib.I.1291	F3283	Cap.J.4448	Cap.J.4538	18497139	18079677	18079677	8088147	387742	355753	4.398	314123	8473	37.07	1196	63.9	0.00371949	2284453	8163	0.357328	33.9	21.3	31.9-36.0	19.5-23.1	48	33	40.8-55.2	27.4-38.9	1779	0.0219951	49.5	0.000777867	1736	2284453	1738	0.0760795	44.127
Goyet	Goyet C5-1	SP4646	Left parietal fragment	22.8	yes	no	E5253	10	F3187	no	1150000000	285000	Lib.I.1291	F3283	Cap.J.4493	Cap.J.4583	21148333	20539848	20539848	11268803	203138	175045	1.553	139367	7590	18.36	1541	64.3	0.00333296	2284453	7292	0.319201	32.6	19.5	30.5-34.7	17.7-21.4	42.7	30.7	35.3-50.3	24.9-37.0	1515	0.0134442	50.2	0.000662303	7281	2284453	1477	0.0646544	48.97
Goyet	Goyet Q119-2	SP4647	Left rib	31	yes	no	E5254	10	F3188	no	885000000	346000	Lib.I.1292	F3284	Cap.J.4449	Cap.J.4539	11223525	10966549	10966549	6593226	735017	684036	10.375	596050	24316	24.51	4131	62.2	0.0106669	2284453	23305	1.02016	31.8	24.6	30.7-33.0	23.5-25.7	37.7	29.3	33.8-41.7	26.1-32.7	5545	0.0841015	58.5	0.0024299	5453	2284453	5454	0.238744	13.1759
Goyet	Goyet Q119-2	SP4647	Left rib	31	yes	no	E5254	10	F3188	no	885000000	346000	Lib.I.1292	F3284	Cap.J.4494	Cap.J.4584	15092974	14611145	14611145	8659683	435918	391462	4.521	317585	21958	14.46	5134	61.7	0.00962769	2284453	20897	0.914749	31.9	24.3	30.7-33.1	23.1-25.4	38.7	27.5	34.6-42.9	24.2-30.9	5101	0.0589052	57.8	0.00223511	20884	2284453	4976	0.21782	14.471
Goyet	Goyet Q305-1	GOY004	Femur	NA	no	no	E32530	NA	NA	no	8790000000	NA	Lib.L.9392	GOY004.A0102 (Lib.J.1531)	Cap.J.4450	Cap.J.4540	11827094	11526794	11526794	8447132	3864013	3639942	43.091	3197246	550448	5.81	117355	58.8	0.2412	2284453	399905	17.5055	43.5	36.7	43.3-43.8	36.4-36.9	43	35.9	42.3-43.7	35.3-36.5	178731	2.11588	57.2	0.2412	399849	2284453	156628	6.85626	5.38424
Goyet	Goyet Q305-1	GOY004	Femur	NA	no	no	E32530	NA	Lib.J.2547	no	8790000000	NA	Lib.J.3501	GOY004.A0103 (Lib.J.3501)	Cap.J.4451	Cap.J.4541	12526684	12061388	12061388	8954357	3824939	3643337	40.688	3203887	626383	5.11	114394	62.4	0.274584	2284453	433058	18.9567	46.8	35.7	46.6-47.0	35.5-36.0	46.5	34.7	45.9-47.2	34.2-35.3	197725	2.20814	59.9	0.274584	432993	2284453	170666	7.47076	6.31457
Goyet	Goyet Q305-1	GOY004	Femur	NA	no	no	E32530	NA	NA	no	8790000000	NA	Lib.L.9392	GOY004.A0102 (Lib.J.1531)	Cap.J.4495	Cap.J.4585	28663966	28054404	28054404	20817985	3932867	3634918	17.46	3095280	752274	4.11	187468	58.1	0.329648	2284453	486156	21.2811	41.7	34.1	41.5-41.9	33.9-34.4	41.2	33.7	40.6-41.7	33.2-34.2	240217	1.15389	56.7	0.105211	486084	2284453	199503	8.73308	5.46905
Goyet	Goyet Q305-1	GOY004	Femur	NA	no	no	E32530	NA	Lib.J.2547	no	8790000000	NA	Lib.J.3501	GOY004.A0103 (Lib.J.3501)	Cap.J.4496	Cap.J.4586	27060784	25687125	25687125	20984144	3375644	3168570	15.1	2706462	815832	3.32	262579	62.3	0.357719	2284453	523218	22.9034	44.3	31.9	44.1-44.5	31.7-32.1	44.4	31.5	43.8-45.0	31.0-32.0	249420	1.18861	60	0.10929	523131	2284453	208316	9.11886	6.48249
Goyet	Goyet Q305-4	SP3369	Left tibia	41.2	no	no	E2452	15	A9000	yes	29600000000	775000	Lib.I.1275	A9020	Cap.J.4452	Cap.J.4542	14983916	14103786	14103786	10043039	4624855	4483183	44.64	4166063	624522	6.67	132007	67.9	0.2745	2284453	467973	20.4851	9.4	23.5	9.2-9.6	23.3-23.7	13.1	31.7	12.4-13.8	30.0-33.4	47802	0.475971	60.3	0.0209696	46422	2284453	46427	2.0323	16.9044
Goyet	Goyet Q305-4	SP3369	Left tibia	41.2	no	no	E2452	15	A9000	yes	29600000000	775000	Lib.I.1275	A9020	Cap.J.4497	Cap.J.4587	26173508	23123948	23123948	18709671	3064922	2928051	15.65	2634027	564646	4.66	152213	68.6	0.248286	2284453	425902	18.6435	9.1	21.5	8.9-9.3	21.3-21.7	12.8	29.2	12.0-13.5	27.6-30.9	32398	0.173162	61	0.0142122	425866	2284453	31574	1.38213	16.9466
Goyet	Goyet Q305-4	SP4642	Left tibia	28.5	yes	no	E5250	10	F3184	no	519000000	1190000	Lib.I.1625	F3280	Cap.J.4454	Cap.J.4544	14086258	13079540	13079540	7366323	5592951	5495990	74.61	5108610	148426	34.42	23855	74.1	0.0653592	2284453	136468	5.97377	20.7	13.5	20.3-21.1	13.1-13.9	39.5	30.2	37.4-41.7	28.4-32.1	18038	0.244871	58.1	0.00790561	17719	2284453	17723	0.775809	54.2751
Goyet	Goyet Q305-7	SP4146	Right tibia	10.9	no	no	E18865	30	A33391	no	26600000000	650000	Lib.I.2325	A33487	Cap.J.4455	Cap.J.4545	19954837	19471285	19471285	12118741	3075334	2943965	24.293	2625969	209558	12.53	11889	67.2	0.0919909	2284453	183473	8.03138	32.4	29.2	32.0-32.8	28.8-29.7	36.3	32	35.0-37.6	30.8-33.2	47431	0.391386	64.3	0.0208194	45909	2284453	45912	2.00976	3.599
Goyet	Goyet Q305-7	SP4146	Right tibia	9.4	no	no	E18866	30	A33392	no	7140000000	747000	Lib.I.2326	A33488	Cap.J.4456	Cap.J.4546	14830280	14454782	14454782	8400894	2601241	2499535	29.753	2247757	289965	7.75	58070	66.2	0.127321	2284453	251277	10.9994	26.1	21.2	25.8-26.5	20.9-21.5	35.6	30.8	34.3-36.8	29.7-32.0	49365	0.587616	58.5	0.0216288	47858	2284453	47868	2.09538	32.4261
Goyet	Goyet Q305-7	SP4146	Right tibia	11.7	no	no	E18867	30	A33393	no	11900000000	573000	Lib.I.2327	A33489	Cap.J.4458	Cap.J.4548	21681930	21246176	21246176	11636047	1586997	1513390	13.006	1340241	135973	9.86	19961	61.9	0.0596173	2284453	125456	5.49173	34.4	29.6	33.9-34.9	29.1-30.2	37.9	31.3	36.4-39.5	29.9-32.7	32887	0.28263	59.1	0.0144135	32158	2284453	32161	1.40782	2.88958
Goyet	Goyet Q305-7	SP4146	Right tibia	10.9	no	no	E18865	30	A33391	no	26600000000	650000	Lib.I.2325	A33487	Cap.J.7599	Cap.J.7623	13801207	13382866	13382866	10987251	3440083	3382144	30.782	3225539	801655	4.02	264324	58.3	0.351628	2284453	527183	23.077	29.6	26	29.4-29.7	25.8-26.2	31.9	27	31.3-32.5	26.5-27.5	183460	1.66975	56.5	0.0804429	161777	2284453	161801	7.0827	2.91454
Goyet	Goyet Q305-7	SP4146	Right tibia	9.4	no	no	E18866	30	A33392	no	7140000000	747000	Lib.I.2326	A33488	Cap.J.7600	Cap.J.7624	13452764	13155987	13155987	10975066	4073630	4012281	36.558	3834811	683815	5.61	220172	59.6	0.300062	2284453	506957	22.1916	25.3	20.4	25.1-25.5	20.2-20.6	33.7	28.4	32.9-34.4	27.8-29.1	123190	1.12245	53.8	0.0539661	114736	2284453	114761	5.02357	27.5608
Goyet	Goyet Q305-7	SP4643	Right tibia	17.8	no	no	E4868	5	F1685	no	6280000000	1280000	Lib.I.1287	F1783	Cap.J.4459	Cap.J.4549	14765512	13165989	13165989	6705677	1909381	1867495	27.849	1735989	186637	9.3	34050	87.2	0.0826981	2284453	167326	7.32455	15.5	3.8	15.1-16.0	3.7-4.0	36.1	30.6	33.4-38.9	28.2-33.1	11012	0.164219	62	0.00483004	10921	2284453	10923	0.478145	70.675
Goyet	Goyet Q374a-1	SP4145	Right tibia	30.2	yes	no	E4221	10	A40247	no	101000000	1850000	Lib.I.2940	A40342	Cap.J.4453	Cap.J.4543	21336472	20355949	20355949	14562800	8775622	8289784	56.924	6767079	224057	30.2	23383	66.8	0.0984187	2284453	202560	8.86689	36.2	28.7	35.8-36.6	28.3-29.1	41.1	32.8	39.8-42.3	31.7-33.9	54953	0.377352	61.9	0.0241143	53320	2284453	53325	2.33426	7.70077
Goyet	Goyet Q374a-1	SP4145	Right tibia	14	no	no	E18862	30	A33388	no	3020000000	657000	Lib.I.2322	A33484	Cap.J.4460	Cap.J.4550	25307472	24864609	24864609	15372268	3786559	3672204	23.888	3396368	285672	11.89	47013	66.2	0.125455	2284453	250510	10.9659	32.2	24.9	31.8-32.5	24.6-25.2	36.4	28.4	35.2-37.5	27.5-29.4	62480	0.406446	62.2	0.0274123	60367	2284453	60372	2.64273	1.20341
Goyet	Goyet Q374a-1	SP4145	Right tibia	11.9	no	no	E18863	30	A33389	no	4940000000	524000	Lib.I.2323	A33485	Cap.J.4461	Cap.J.4551	9609874	9400714	9400714	5026887	840275	809872	16.111	736201	130083	5.66	35693	64.6	0.0570736	2284453	121284	5.3091	34	27.1	33.5-34.5	26.5-27.6	38.2	29.8	36.5-39.9	28.4-31.3	29518	0.587202	60.7	0.0129418	29014	2284453	29019	1.27028	1.27742
Goyet	Goyet Q374a-1	SP4145	Right tibia	10.1	no	no	E18864	30	A33390	no	3940000000	662000	Lib.I.2324	A33486	Cap.J.4462	Cap.J.4552	17250976	16879078	16879078	10289035	5077214	4859664	47.231	4277570	555403	7.7	117081	67.4	0.243819	2284453	436549	19.1096	30	25	29.8-30.2	24.7-25.3	32	26.3	31.2-32.8	25.5-27.0	111415	1.08285	65.2	0.0489001	105532	2284453	105543	4.62006	0.432563
Goyet	Goyet Q374a-1	SP4644	Right tibia	15.2	no	no	E4869	10	A40598	no	6530000000	2020000	Lib.I.2948	A40694	Cap.J.4463	Cap.J.4553	23726519	23036541	23036541	13965905	3162553	3070594	21.986	2831563	246092	11.51	31965	69.8	0.108144	2284453	214677	9.3973	27.6	23.4	27.2-27.9	23.1-23.8	30.7	26	29.5-32.0	24.9-27.2	46712	0.334472	66.6	0.0205156	45433	2284453	45440	1.9891	5.07784
Goyet	Goyet Q376-25	SP4649	Right rib	24.7	yes	no	E5256	10	F3190	no	1500000000	766000	Lib.L.9393	F3286	Cap.J.4464	Cap.J.4554	26815785	26070887	26070887	11741735	1707463	1675800	14.272	1578933	38456	41.06	1649	70.5	0.0169161	2284453	36823	1.6119	8.2	6.3	7.7-8.8	5.8-6.9	34.6	30.9	28.6-41.0	25.4-36.7	2025	0.0172462	57.9	0.000886864	1997	2284453	2000	0.0875483	76.5781
Goyet	Goyet Q54-4	SP11829	Right tibia	36	no	no	E30941	30	A57717	no	7860000000	6180	Lib.H.8516	A57813	Cap.J.4465	Cap.J.4555	14016245	13055296	13055296	9711079	5208823	4931607	50.783	4169917	655513	6.36	157057	75.7	0.288463	2284453	496353	21.7274	26.2	22.7	25.9-26.4	22.4-22.9	32.8	29.4	32.0-33.7	28.6-30.2	112678	1.1603	69.7	0.0495033	106501	2284453	106520	4.66282	15.5022
Goyet	Goyet Q54-4	SP11829	Right tibia	36	no	no	E30941	30	A57717	no	7860000000	6180	Lib.H.8516	A57813	Cap.J.4510	Cap.J.4600	26119154	24375255	24375255	19394486	5339280	5056364	26.071	4319120	847216	5.1	256764	73.9	0.372873	2284453	600346	26.2796	24.8	20.7	24.6-25.0	20.5-20.9	30.8	25.8	30.1-31.5	25.2-26.4	146414	0.754926	68.3	0.0643366	600281	2284453	135235	5.9198	15.2738
Goyet	Goyet Q55-4	SP4637	Right tibia	22.4	no	no	E4862	5	F1679	no	7670000000	1310000	Lib.I.1607	F1777	Cap.J.4466	Cap.J.4556	15572231	15167182	15167182	7906401	742730	721645	9.127	674301	57452	11.74	6498	78.1	0.0253172	2284453	55151	2.41419	15.3	13.5	14.7-16.0	12.9-14.2	29.9	23.4	26.3-33.7	20.3-26.8	5824	0.0736618	70	0.00256035	5798	2284453	5798	0.253803	45.7698
Goyet	Goyet Q56-1	SP3367	Right femur	48.6	yes	no	E2513	10	A9042	yes	1950000000	905000	Lib.I.1587	A9058	Cap.J.4467	Cap.J.4557	19698219	18174829	18174829	13315096	9844550	9285406	69.736	7828480	467860	16.73	82399	67.8	0.205517	2284453	391155	17.1225	7.4	18.8	7.2-7.6	18.6-19.1	8.5	20.9	7.8-9.3	19.1-22.9	29627	0.222507	65.3	0.0130149	29293	2284453	29298	1.2825	1.18608
Goyet	Goyet Q56-1	SP4638	Right femur	35.1	yes	no	E5246	10	F3179	no	751000000	1210000	Lib.I.1624	F3275	Cap.J.4468	Cap.J.4558	7007442	6850515	6850515	3278070	804738	776381	23.684	691955	36764	18.82	6670	61.1	0.0161146	2284453	34999	1.53205	36.4	29.8	35.4-37.3	28.8-30.9	39.3	30.2	36.3-42.3	27.6-32.8	9736	0.297004	58.3	0.00426667	9600	2284453	9604	0.420407	2.90324
Goyet	Goyet Q57-1	SP3368	Left tibia	9.6	no	no	E18854	30	A33380	no	7120000000	847000	Lib.I.2320	A33476	Cap.J.4469	Cap.J.4559	21280731	20803147	20803147	10530016	1705180	1642593	15.599	1482864	82463	17.98	4807	67.8	0.03621	2284453	78476	3.43522	31.3	26.7	30.7-32.0	26.1-27.4	35.5	29.2	33.3-37.7	27.3-31.2	17201	0.163352	63.3	0.00754885	17045	2284453	17050	0.746349	0.986088
Goyet	Goyet Q57-1	SP3368	Left tibia	23.6	yes	no	E4227	10	D6396	no	2700000000	65500	Lib.I.981	D6444	Cap.J.4470	Cap.J.4560	11750691	11471815	11471815	7766559	273455	251910	3.244	214828	18963	11.33	2895	64.4	0.00831534	2284453	18331	0.802424	40	31.2	38.6-41.3	29.8-32.6	41.3	32.3	37.3-45.3	28.7-35.9	5108	0.0657692	62.6	0.00223817	5071	2284453	5073	0.222066	6.03033
Goyet	Goyet Q57-2	SP3366	Right femur	37.5	no	no	E2446	10	A39992	no	4730000000	916000	Lib.I.2931	A40088	Cap.J.4471	Cap.J.4561	16341548	15691022	15691022	12004446	6784052	6469316	53.891	5720474	708892	8.07	137801	69.4	0.3115	2284453	518682	22.7049	27.5	22.7	27.3-27.7	22.5-22.9	31.7	26.5	30.9-32.4	25.9-27.2	130625	1.08814	65.5	0.0573634	121789	2284453	121798	5.3316	6.97384
Goyet	Goyet Q57-2	SP3366	Right femur	37.5	no	no	E2446	10	A40245	no	4900000000	859000	Lib.I.2939	A40341	Cap.J.4472	Cap.J.4562	12142760	11686470	11686470	8723908	4795978	4576297	52.457	4046825	744385	5.44	213571	69.9	0.32714	2284453	534955	23.4172	27.8	23.2	27.6-28.0	23.0-23.4	31.8	27.2	31.1-32.6	26.6-27.9	138362	1.58601	66	0.0607559	128426	2284453	128442	5.62244	7.46898
Goyet	Goyet Q57-2	SP3366	Right femur	37.5	no	no	E2446	10	A40595	no	5680000000	2010000	Lib.I.2945	A40691	Cap.J.4473	Cap.J.4563	25921294	24779323	24779323	18667943	9832754	9345045	50.059	8177896	758806	10.78	101094	70.9	0.333578	2284453	544418	23.8314	28.1	22.5	27.9-28.3	22.3-22.7	32.4	26	31.6-33.1	25.4-26.7	139643	0.748036	66.9	0.0613276	129469	2284453	129494	5.66849	7.69795
Goyet	Goyet Q57-2	SP3366	Right femur	37.5	no	no	E2446	15	A5494	yes	21500000000	785000	Lib.I.1062	A9014	Cap.J.4474	Cap.J.4564	11757078	10940762	10940762	8438510	4472215	4263363	50.523	3792369	846993	4.48	237219	70.1	0.372372	2284453	571677	25.0247	8	21.6	7.8-8.1	21.4-21.8	10.5	26.6	9.9-11.1	25.1-28.1	55771	0.660911	65	0.0245105	54020	2284453	54023	2.36481	10.7287
Goyet	Goyet Q57-2	SP3366	Right femur	18	no	no	E2553	10	A9080	yes	10500000000	855000	Lib.I.1080	A9102	Cap.J.4475	Cap.J.4565	19150064	17911979	17911979	13940789	3401265	3223852	23.125	2777579	336364	8.26	55674	73.5	0.148035	2284453	289373	12.6671	7.2	16.9	7.0-7.4	16.6-17.2	11.6	26.6	10.4-12.7	24.1-29.3	18106	0.129878	65.3	0.00795727	17959	2284453	17959	0.78614	26.9626
Goyet	Goyet Q57-2	SP3366	Right femur	29.9	yes	no	E4226	10	D6395	no	895000000	72600	Lib.I.980	D6443	Cap.J.4476	Cap.J.4566	12035299	11461953	11461953	5684180	1185366	1132042	19.916	991930	49826	19.91	8197	59.5	0.021831	2284453	47077	2.06076	43	33.4	42.1-43.8	32.5-34.3	46.5	37.3	44.1-49.0	35.2-39.5	14809	0.26053	57.4	0.00648689	14530	2284453	14533	0.63617	6.37705
Goyet	Goyet Q57-2	SP3366	Right femur	37.5	no	no	E2446	10	A40245	no	4900000000	859000	Lib.I.2939	A40341	Cap.J.4517	Cap.J.4607	29999301	29027564	29027564	22479626	7806854	7445544	33.121	6616600	905709	7.31	184351	68	0.397955	2284453	619447	27.1158	26.7	21.7	26.5-26.9	21.5-21.9	30.9	24.8	30.2-31.5	24.2-25.3	169124	0.752343	64.6	0.0742629	619393	2284453	153742	6.72993	7.18417
Goyet	Goyet Q57-2	SP3366	Right femur	37.5	no	no	E2446	10	A40595	no	5680000000	2010000	Lib.I.2945	A40691	Cap.J.4518	Cap.J.4608	28725457	27609968	27609968	21784391	7032518	6698660	30.75	5931904	1114973	5.32	294722	70	0.490217	2284453	697509	30.5329	26.7	20.8	26.6-26.9	20.7-21.0	30.9	24.2	30.3-31.5	23.7-24.7	203970	0.936313	66.3	0.089614	697427	2284453	181480	7.94413	7.85427
Goyet	Goyet Q57-2	SP4640	Right femur	20.1	no	no	E4865	5	F1682	no	5980000000	1580000	Lib.I.1286	F1780	Cap.J.4477	Cap.J.4567	14950010	14289897	14289897	8880652	464778	443734	4.997	393762	29730	13.24	2587	73.5	0.013074	2284453	28683	1.25557	29.7	21.2	28.6-30.8	20.2-22.3	34.3	23.2	30.1-38.7	19.9-26.8	5322	0.059928	70.1	0.00233885	5299	2284453	5299	0.231959	6.28273
Goyet	Goyet Q57-3	SP4641	Right tibia	20.3	yes	no	E5249	10	F3182	no	754000000	901000	Lib.I.1290	F3278	Cap.J.4478	Cap.J.4568	29814070	28351473	28351473	14380930	3821946	3702895	25.749	3321439	77020	43.12	6584	68.6	0.0338357	2284453	72875	3.19004	27.6	20.1	27.0-28.3	19.5-20.7	46.9	36.8	44.3-49.6	34.6-39.1	13650	0.0949174	57	0.00597824	13390	2284453	13397	0.586442	44.8857
Spy	Spy 8	SP4653	Right femur	22.8	no	no	E4878	10	A24672	no	16900000000	1020000	Lib.I.2315	A24768	Cap.J.4481	Cap.J.4571	19532832	18992255	18992255	11650168	853872	810636	6.958	746774	58504	12.76	5827	65.5	0.0256836	2284453	55793	2.44229	31.3	25.4	30.5-32.0	24.6-26.2	34.2	28	31.6-36.9	25.8-30.3	12089	0.103767	62.8	0.00530455	11974	2284453	11975	0.524196	16.2009
Spy	Spy 8	SP4653	Right femur	22.8	no	no	E4878	10	A24673	no	14300000000	1070000	Lib.I.2316	A24769	Cap.J.4482	Cap.J.4572	11080207	10712480	10712480	7251820	454614	424707	5.857	381387	13891	27.46	277	66.5	0.00609818	2284453	13719	0.600538	31.8	24.8	30.3-33.4	23.3-26.3	33.6	25.7	28.3-39.1	21.4-30.4	2893	0.0398934	63.3	0.00126901	2891	2284453	2891	0.126551	17.1677
Spy	Spy 8	SP4653	Right femur	22.8	no	no	E4878	10	A24674	no	15000000000	1060000	Lib.L.9395	A24770	Cap.J.4483	Cap.J.4573	18212970	17510104	17510104	13043810	768842	716687	5.494	642771	45731	14.06	4145	69.8	0.0200937	2284453	44215	1.93547	31.8	24.9	30.9-32.7	24.0-25.7	36.8	29.6	33.8-40.0	27.0-32.3	9293	0.0712445	66.3	0.0040815	9256	2284453	9257	0.405217	18.2537
Spy	Spy 8	SP4653	Right femur	22.8	no	no	E4878	5	F1696	no	7620000000	1340000	Lib.I.1612	F1794	Cap.J.4484	Cap.J.4574	14920863	14514444	14514444	8514908	562775	533581	6.266	481112	31743	15.16	1982	69.8	0.0139478	2284453	30664	1.34229	32.4	25.9	31.4-33.5	24.8-26.9	33.2	28.1	29.7-36.9	25.1-31.4	6630	0.0778634	66	0.00290792	6587	2284453	6588	0.288384	18.578
Spy	Spy 8	SP4653	Right femur	22.8	no	no	E4878	5	F1696	no	7620000000	1340000	Lib.I.1612	F1794	Cap.J.7597	Cap.J.7621	10001679	9816612	9816612	7732419	551258	539222	6.974	516431	93250	5.54	31191	60	0.0409069	2284453	85510	3.74313	29.9	23.2	29.3-30.5	22.7-23.8	30.8	25.2	28.9-32.8	23.6-26.9	19568	0.253064	57.9	0.00857711	19142	2284453	19148	0.838188	14.6453
Spy	Spy 8	SP4653	Right femur	23	yes	no	E5259	10	F3194	no	3260000000	1050000	Lib.I.1004	F3290	Cap.J.4485	Cap.J.4575	14215479	13911239	13911239	7330327	63255	43615	0.595	35716	3126	11.43	467	65.8	0.00137013	2284453	3087	0.135131	15.3	12.5	12.7-18.1	10.1-15.4	38.7	36.7	21.8-57.8	19.9-56.1	274	0.0037379	55.7	0.000119941	274	2284453	274	0.0119941	61.7959
Spy	Spy 8	SP4653	Right femur	23	yes	no	E5259	10	F3194	no	3260000000	1050000	Lib.I.1004	F3290	Cap.J.4530	Cap.J.4620	24756730	24043402	24043402	17391053	60193	39527	0.227	31740	3555	8.93	774	64.9	0.00156011	2284453	3488	0.152684	13.7	9.9	11.4-16.2	7.9-12.2	46.7	29.2	28.3-65.7	17.0-44.1	296	0.00170202	54.8	0.000130009	3488	2284453	294	0.0128696	64.7747
Spy	Spy 8	SP4653	Right femur	23	yes	no	E5259	10	F3194	no	3260000000	1050000	Lib.I.1004	F3290	Cap.J.7598	Cap.J.7622	16445798	16130571	16130571	13322428	183025	175109	1.314	166646	8470	19.67	1652	58	0.00371074	2284453	8146	0.356584	13.7	10.4	12.3-15.3	9.1-11.9	38.8	30.2	28.1-50.3	21.7-39.9	772	0.00579474	50.2	0.000338374	760	2284453	760	0.0332684	59.3144
Spy	Spy 8	SP4653	Right femur	22.8	no	no	E4878	10	A24673	no	14300000000	1070000	Lib.I.2316	A24769	Cap.J.7595	Cap.J.7619	7749828	7579900	7579900	6145894	454756	447098	7.275	427576	111477	3.84	42226	60.2	0.0489286	2284453	101973	4.46378	28.9	22.8	28.4-29.5	22.3-23.3	32.2	25.4	30.4-34.0	23.9-27.0	22911	0.372785	58	0.0100505	22420	2284453	22421	0.98146	14.3443
Spy	Spy 8	SP4653	Right femur	22.8	no	no	E4878	10	A24674	no	15000000000	1060000	Lib.L.9395	A24770	Cap.J.7596	Cap.J.7620	13135077	12652211	12652211	10984443	882404	870534	7.925	835384	166528	5.02	58141	63.2	0.0731239	2284453	148663	6.5076	29.5	23.3	29.0-29.9	22.9-23.7	33.4	27.3	31.9-35.0	26.0-28.6	33919	0.308791	60.8	0.0148828	33023	2284453	33029	1.44582	15.8653
Trou Magrite	Trou Magrite 2422-36	TMA002	Femur	NA	no	no	E32529	NA	NA	no	313000000	NA	Lib.L.9394	TMA002.A0102 (Lib.J.1530)	Cap.J.4524	Cap.J.4614	18082893	17662912	17662912	8430392	2152734	2016328	23.917	1680542	116659	14.41	12981	54.8	0.0511138	2284453	109350	4.7867	35.6	33	35.1-36.2	32.4-33.5	37.7	35.6	36.2-39.2	34.2-37.0	33170	0.393457	51.4	0.0511138	109324	2284453	32445	1.42025	15.4094
Trou Magrite	Trou Magrite 2422-36	TMA002	Femur	NA	no	no	E32529	NA	Lib.J.2546	no	313000000	NA	Lib.J.3500	TMA002.A0103 (Lib.J.3500)	Cap.J.4480	Cap.J.4570	18110089	17511638	17511638	9229976	2806685	2682011	29.058	2337490	139084	16.81	15688	58.6	0.0609586	2284453	129568	5.67173	34.6	29.7	34.0-35.1	29.2-30.2	40.1	35	38.5-41.7	33.6-36.5	34831	0.377368	53.3	0.0609586	129531	2284453	34008	1.48867	19.1237
Trou Magrite	Trou Magrite 2422-36	TMA002	Femur	NA	no	no	E32529	NA	NA	no	313000000	NA	Lib.L.9394	TMA002.A0102 (Lib.J.1530)	Cap.J.4524	Cap.J.4614	29032961	28498273	28498273	17158616	1884448	1739574	10.138	1437787	173544	8.28	42046	54.1	0.0760348	2284453	158000	6.91632	33.8	30.5	33.3-34.2	30.1-30.9	36.6	34.8	35.4-37.8	33.6-35.9	47865	0.278956	50.8	0.0209516	157946	2284453	46306	2.02701	16.0808
Trou Magrite	Trou Magrite 2422-36	TMA002	Femur	NA	no	no	E32529	NA	NA	no	313000000	NA	Lib.L.9394	TMA002.A0102 (Lib.J.1530)	Cap.J.7601	Cap.J.7625	11617519	11463979	11463979	8588981	3616212	3535514	41.163	3372019	375648	8.98	109150	50.2	0.164523	2284453	318624	13.9475	33	30.9	32.7-33.3	30.7-31.2	34.2	33	33.4-35.0	32.3-33.8	104767	1.21978	48.2	0.0458547	99078	2284453	99110	4.33846	13.061
Les Cottés	Les Cottés Z4-1514	SP3052	Tooth	16	yes	yes	E2889	NA	R5190	no	116250000	540000	Lib.L.1239	A9254	Cap.J.4487	Cap.J.4577	18580605	17310151	17310151	14676974	12511322	11297120	76.972	8917220	346791	25.71	94282	56.6	0.151846	2284453	305311	13.3647	50.9	59.6	50.6-51.3	59.2-60.0	47.9	57	47.1-48.6	56.1-57.8	127364	0.867781	56.6	0.0557818	121007	2284453	121050	5.29886	0.640867
Les Cottés	Les Cottés Z4-1514	SP3052	Tooth	16	yes	yes	E2889	NA	R5190	no	116250000	540000	Lib.L.1239	A9254	Cap.J.4532	Cap.J.4622	23974984	22680591	22680591	19728765	13221538	11941218	60.527	9593543	374045	25.65	108037	57	0.163778	2284453	325472	14.2473	50.7	59.1	50.4-51.0	58.8-59.5	47.6	56.5	46.8-48.3	55.6-57.3	137713	0.698032	57	0.0603168	325280	2284453	129653	5.67545	0.675701
Les Cottés	Les Cottés Z4-1514	SP3052	Tooth	16	yes	yes	E2889	NA	R5190	no	116250000	540000	Lib.L.1239	A9254	Cap.J.7593	Cap.J.7617	13136661	12967520	12967520	12170885	10775999	10589296	87.005	10120853	372099	27.2	79669	55.8	0.162913	2284453	318477	13.9411	49.1	58.2	48.8-49.4	57.8-58.6	46.1	55.5	45.4-46.8	54.7-56.4	135212	1.11095	55.9	0.0592111	126603	2284453	126663	5.54457	0.576116
[truncated: 8 more columns]

## Sheet: 5.2 Libraries mapped AltRef
Supplementary Data Table 5.2: General characteristics and summary statistics of the single stranded DNA libraries of late Neandertals from present-day Belgium and France after being enriched for nuclear DNA using the ArchaicPlus capture array. Sequencing data aligned a reference with a third allele to minimaze reference bias, with ancient DNA parameters, filtered for a minimum length of at least …
Sample information																	Nuclear capture sequence summary statistics (all sequences)																Terminal deamination				Conditional terminal demination				Deaminated sequences summary statistics								Contamination LC (all sequences)
Site	Sample ID (archeological)	Sample ID (internal)	Skeletal element	Bone powder sampled (mg)	Bleach pre-treatment	Phosphate pre-treament	Extract ID	Input for library preparation (microL)	Unindexed library ID	UDG-treated libraries	Quantification pre-Indexing total (Number of molecules)	Quantification pre-Indexing Spike-in (Number of molecules)	Indexed library ID (CoreDB)	Indexed library ID (Freshkills)	Captured library ID (Round 1)	Captured library ID (Round 2)	Raw sequences	Merged sequences	FILTER	Sequences >35 bp	Sequences mapped to hg19, >35bp	Sequences mapped to hg19, >35bp, MQ25	Percentage of sequences mapped	Sequences mapped to hg19, >35bp, MQ25, ON TARGET	Unique sequences	Average duplication rate	Singleton sequences	Average sequence length	Average coverage (All sequences)	target SNPs	target SNPs covered	% target SNPs covered	C->T at 5' end	C->T at 3' end	Confidence intervals C->T at 5' end	Confidence intervals C->T at 3' end	Conditional C->T at 5' end	Conditional C->T at 3' end	Confidence intervals Conditional C->T at 5' end	Confidence intervals Conditional C->T at 3' end	Sequences after filtering for deamination	Percentage mapped of deaminated sequences	Average size deaminated sequences	Average coverage (Deam sequences)	Breadth of coverage (Deam sequences)	target SNPs (Deam sequences)	target SNPs covered (Deam sequences)	% target SNPs covered (Deam sequences)	Estimate
Arcy-sur-Cure	AR-30	SP3821	Skull fragment	18.19	yes	no	E3344	10	A24675	no	151712500	105600	Lib.L.9396	A24771	Cap.J.4486	Cap.J.4576	138536	138536	138536	109781	109781	109781	100	18666	18666	100.17	2266	51.3	0.00816913	2284453	18028	0.78916	52.9	42.4	51.6-54.3	41.0-43.9	52.2	42.1	48.7-55.7	39.0-45.2	6784	6.17958	50.8	0.00296964	6669	2284453	6669	0.29193	5.92366
Arcy-sur-Cure	AR-30	SP3821	Skull fragment	18.19	yes	no	E3344	10	A24676	no	108837500	65200	Lib.L.9397	A24772	Cap.J.4488	Cap.J.4578	104320	104320	104320	81619	81619	81619	100	13703	13703	119.73	2221	50.6	0.00599969	2284453	13295	0.581977	53.7	42.8	52.1-55.3	41.0-44.5	53.6	41.8	49.5-57.7	38.2-45.4	5053	6.19096	50.7	0.00221278	4977	2284453	4977	0.217864	3.49402
Arcy-sur-Cure	AR-30	SP3821	Skull fragment	18.19	yes	no	E3344	8	A24677	no	168187500	122575	Lib.L.9398	A24773	Cap.J.4489	Cap.J.4579	118465	118465	118465	93627	93627	93627	100	18032	18032	137.77	2655	51	0.00789204	2284453	17246	0.754929	53.3	43.5	51.9-54.7	42.0-45.0	50.4	42.8	46.9-53.9	39.5-46.1	6734	7.19237	50.6	0.00294688	6599	2284453	6601	0.288953	4.7132
Fonds-de-Forêt	Fonds-de-Forêt 1	SP9962	Femur	26.7	no	no	E17841	30	A29157	no	5820000000	1340000	Lib.I.3107	A29253	Cap.J.4445	Cap.J.4535	1846362	1846362	1846362	1783869	1783869	1783869	100	1422514	1422514	5.22	447887	74.3	0.625701	2284453	864845	37.8579	24.8	22.4	24.7-25.0	22.2-22.5	26.7	23.9	26.1-27.2	23.4-24.4	237542	13.3161	73.6	0.104533	215224	2284453	215257	9.42269	5.99977
Fonds-de-Forêt	Fonds-de-Forêt 1	SP9962	Femur	26.7	no	no	E17841	30	A29157	no	5820000000	1340000	Lib.I.3107	A29253	Cap.J.4490	Cap.J.4817	1972024	1972024	1972024	1910156	1910156	1910156	100	1463665	1463665	5.41	409629	73.8	0.643953	2284453	876565	38.3709	23.8	21	23.7-24.0	20.9-21.2	25.7	22.7	25.2-26.3	22.2-23.2	244707	12.8108	73.4	0.107729	219536	2284453	219581	9.61197	6.11771
Fonds-de-Forêt	Fonds-de-Forêt 1	SP9962	Femur	26.7	no	no	E17841	30	A29157	no	5820000000	1340000	Lib.I.3107	A29253	Cap.J.7590	Cap.J.7614	1853961	1853961	1853961	1792566	1792566	1792566	100	1624457	1624457	5.16	558005	66.7	0.713858	2284453	868325	38.0102	22.7	19.8	22.6-22.9	19.7-19.9	24.6	21.5	24.1-25.0	21.1-22.0	270963	15.1159	66.7	0.119118	235021	2284453	235058	10.2895	6.52862
Goyet	Goyet 1424-3D	SP4645	LLI2 from a child (incisor)	25	no	no	E4870	5	F1687	no	6150000000	1210000	Lib.I.1611	F1785	Cap.J.4447	Cap.J.4537	32869	32869	32869	29999	29999	29999	100	24524	24524	26.04	1079	80.8	0.0108179	2284453	23965	1.04905	5.3	3.8	4.7-6.0	3.3-4.4	34.4	30.6	24.7-45.2	21.7-40.7	725	2.41675	56.2	0.000318238	724	2284453	724	0.0316925	90.3139
Goyet	Goyet 1424-3D	SP4645	LLI2 from a child (incisor)	25	no	no	E4870	5	F1687	no	6150000000	1210000	Lib.I.1611	F1785	Cap.J.4492	Cap.J.4819	38567	38567	38567	34644	34644	34644	100	26662	26662	7.23	5445	79.6	0.0117586	2284453	25966	1.13664	5.3	3.6	4.7-5.9	3.2-4.1	38	27.5	28.5-48.3	19.7-36.4	839	2.42178	55.8	0.000367703	836	2284453	836	0.0365952	88.039
Goyet	Goyet C5-1	SP4646	Left parietal fragment	22.8	yes	no	E5253	10	F3187	no	1150000000	285000	Lib.I.1291	F3283	Cap.J.4448	Cap.J.4538	31357	31357	31357	21078	21078	21078	100	8493	8493	37.04	1204	63.9	0.00372824	2284453	8182	0.35816	34.1	21.3	32.1-36.2	19.5-23.2	49	33.2	41.9-56.1	27.7-39.1	1790	8.49227	49.5	0.000782682	1747	2284453	1749	0.076561	44.0764
Goyet	Goyet C5-1	SP4646	Left parietal fragment	22.8	yes	no	E5253	10	F3187	no	1150000000	285000	Lib.I.1291	F3283	Cap.J.4493	Cap.J.4820	32493	32493	32493	21685	21685	21685	100	7611	7611	18.33	1547	64.3	0.00334216	2284453	7310	0.319989	32.8	19.5	30.7-35.0	17.7-21.4	43.6	30.5	36.3-51.2	24.7-36.7	1526	7.03712	50.2	0.000667118	1486	2284453	1488	0.0651359	48.9084
Goyet	Goyet Q119-2	SP4647	Left rib	31	yes	no	E5254	10	F3188	no	885000000	346000	Lib.I.1292	F3284	Cap.J.4449	Cap.J.4539	70156	70156	70156	54945	54945	54945	100	24360	24360	24.49	4143	62.1	0.0106861	2284453	23344	1.02186	31.9	24.6	30.7-33.1	23.5-25.8	37.9	29.6	33.9-41.9	26.4-33.0	5567	10.132	58.5	0.00243953	5474	2284453	5475	0.239663	13.0485
Goyet	Goyet Q119-2	SP4647	Left rib	31	yes	no	E5254	10	F3188	no	885000000	346000	Lib.I.1292	F3284	Cap.J.4494	Cap.J.4821	70686	70686	70686	54914	54914	54914	100	22004	22004	14.44	5153	61.7	0.00964782	2284453	20937	0.916499	31.9	24.3	30.8-33.2	23.2-25.5	38.9	27.8	34.8-43.1	24.5-31.2	5125	9.33277	57.8	0.00224561	4999	2284453	5000	0.218871	14.4149
Goyet	Goyet Q305-1	GOY004	Femur	NA	no	no	E32530	NA	NA	no	8790000000	NA	Lib.L.9392	GOY004.A0102 (Lib.J.1531)	Cap.J.4450	Cap.J.4540	794884	794884	794884	738382	738382	738382	100	551443	551443	5.81	117546	58.8	0.241639	2284453	400388	17.5266	43.6	36.8	43.4-43.9	36.5-37.0	43.3	36.1	42.6-43.9	35.5-36.7	179531	24.3141	57.2	0.078635	157201	2284453	157223	6.8823	5.38653
Goyet	Goyet Q305-1	GOY004	Femur	NA	no	no	E32530	NA	Lib.J.2547	no	8790000000	NA	Lib.J.3501	GOY004.A0103 (Lib.J.3501)	Cap.J.4451	Cap.J.4541	822625	822625	822625	785930	785930	785930	100	627670	627670	5.12	114600	62.4	0.275153	2284453	433648	18.9826	46.9	35.8	46.7-47.1	35.6-36.1	46.8	35	46.1-47.5	34.4-35.6	198688	25.2806	60	0.0870497	171346	2284453	171377	7.50188	6.30217
Goyet	Goyet Q305-1	GOY004	Femur	NA	no	no	E32530	NA	NA	no	8790000000	NA	Lib.L.9392	GOY004.A0102 (Lib.J.1531)	Cap.J.4495	Cap.J.4822	1128631	1128631	1128631	1045018	1045018	1045018	100	753739	753739	4.11	187827	58.1	0.330294	2284453	486679	21.304	41.8	34.3	41.6-42.0	34.0-34.5	41.4	33.9	40.9-42.0	33.4-34.5	241379	23.0981	56.7	0.105723	200230	2284453	200268	8.76656	5.45899
Goyet	Goyet Q305-1	GOY004	Femur	NA	no	no	E32530	NA	Lib.J.2547	no	8790000000	NA	Lib.J.3501	GOY004.A0103 (Lib.J.3501)	Cap.J.4496	Cap.J.4823	1154514	1154514	1154514	1097407	1097407	1097407	100	817497	817497	3.32	263118	62.3	0.358456	2284453	523872	22.9321	44.4	32	44.2-44.6	31.8-32.2	44.6	31.7	44.0-45.2	31.2-32.2	250674	22.8424	60	0.109841	209134	2284453	209177	9.15655	6.46527
Goyet	Goyet Q305-4	SP3369	Left tibia	41.2	no	no	E2452	15	A9000	yes	29600000000	775000	Lib.I.1275	A9020	Cap.J.4452	Cap.J.4542	809210	809210	809210	764706	764706	764706	100	624620	624620	6.67	132035	67.9	0.274544	2284453	468020	20.4872	9.4	23.5	9.2-9.6	23.3-23.8	13.1	31.8	12.4-13.9	30.1-33.5	47820	6.25338	60.3	0.0209775	46435	2284453	46440	2.03287	16.8997
Goyet	Goyet Q305-4	SP3369	Left tibia	41.2	no	no	E2452	15	A9000	yes	29600000000	775000	Lib.I.1275	A9020	Cap.J.4497	Cap.J.4824	763592	763592	763592	722151	722151	722151	100	564717	564717	4.66	152226	68.6	0.248319	2284453	425952	18.6457	9.1	21.5	8.9-9.3	21.3-21.7	12.8	29.3	12.1-13.6	27.7-31.0	43179	5.97922	61	0.018945	41791	2284453	41796	1.82958	16.9471
Goyet	Goyet Q305-4	SP4642	Left tibia	28.5	yes	no	E5250	10	F3184	no	519000000	1190000	Lib.I.1625	F3280	Cap.J.4454	Cap.J.4544	323737	323737	323737	302146	302146	302146	100	148500	148500	34.42	23857	74.1	0.0653925	2284453	136529	5.97644	20.8	13.6	20.3-21.2	13.2-13.9	39.7	30.4	37.5-41.9	28.6-32.3	18093	5.98816	58.1	0.00792969	17773	2284453	17777	0.778173	54.2479
Goyet	Goyet Q305-7	SP4146	Right tibia	10.9	no	no	E18865	30	A33391	no	26600000000	650000	Lib.I.2325	A33487	Cap.J.4455	Cap.J.4545	288218	288218	288218	268834	268834	268834	100	209711	209711	12.53	11901	67.2	0.0920579	2284453	183592	8.03658	32.5	29.3	32.1-32.9	28.9-29.7	36.4	32.1	35.2-37.7	30.9-33.3	47557	17.6901	64.2	0.0208746	46028	2284453	46031	2.01497	3.5958
Goyet	Goyet Q305-7	SP4146	Right tibia	9.4	no	no	E18866	30	A33392	no	7140000000	747000	Lib.I.2326	A33488	Cap.J.4456	Cap.J.4546	435221	435221	435221	398630	398630	398630	100	290185	290185	7.75	58124	66.2	0.12742	2284453	251439	11.0065	26.2	21.3	25.9-26.5	21.0-21.6	35.7	31	34.5-37.0	29.9-32.2	49530	12.4251	58.5	0.0217019	48011	2284453	48021	2.10208	32.3893
Goyet	Goyet Q305-7	SP4146	Right tibia	11.7	no	no	E18867	30	A33393	no	11900000000	573000	Lib.I.2327	A33489	Cap.J.4458	Cap.J.4548	213059	213059	213059	191011	191011	191011	100	136094	136094	9.86	19983	61.8	0.0596707	2284453	125559	5.49624	34.5	29.7	34.0-34.9	29.2-30.3	38.1	31.5	36.5-39.6	30.1-32.9	32981	17.2665	59.1	0.0144547	32246	2284453	32249	1.41167	2.88643
Goyet	Goyet Q305-7	SP4146	Right tibia	10.9	no	no	E18865	30	A33391	no	26600000000	650000	Lib.I.2325	A33487	Cap.J.7599	Cap.J.7623	940623	940623	940623	873511	873511	873511	100	802335	802335	4.02	264566	58.3	0.351931	2284453	527427	23.0877	29.6	26	29.4-29.8	25.8-26.2	32	27.2	31.5-32.7	26.6-27.7	183999	21.0643	56.5	0.0806806	162190	2284453	162211	7.10065	2.91168
Goyet	Goyet Q305-7	SP4146	Right tibia	9.4	no	no	E18866	30	A33392	no	7140000000	747000	Lib.I.2326	A33488	Cap.J.7600	Cap.J.7624	818062	818062	818062	758463	758463	758463	100	684405	684405	5.61	220348	59.6	0.300323	2284453	507242	22.2041	25.4	20.5	25.2-25.6	20.3-20.7	33.9	28.7	33.2-34.7	28.0-29.4	123661	16.3042	53.8	0.0541727	115125	2284453	115150	5.04059	27.5274
Goyet	Goyet Q305-7	SP4643	Right tibia	17.8	no	no	E4868	5	F1685	no	6280000000	1280000	Lib.I.1287	F1783	Cap.J.4459	Cap.J.4549	251601	251601	251601	241374	241374	241374	100	186699	186699	9.3	34068	87.2	0.0827257	2284453	167379	7.32687	15.6	3.8	15.2-16.0	3.7-4.0	36.4	30.7	33.8-39.2	28.2-33.2	11057	4.58086	61.9	0.00484974	10965	2284453	10967	0.480071	70.6487
Goyet	Goyet Q374a-1	SP4145	Right tibia	30.2	yes	no	E4221	10	A40247	no	101000000	1850000	Lib.I.2940	A40342	Cap.J.4453	Cap.J.4543	723261	723261	723261	653447	653447	653447	100	224361	224361	30.2	23422	66.8	0.0985527	2284453	202810	8.87784	36.3	28.8	35.9-36.7	28.4-29.2	41.3	32.9	40.0-42.5	31.9-34.0	55195	8.44674	61.8	0.0242202	53548	2284453	53553	2.34424	7.69042
Goyet	Goyet Q374a-1	SP4145	Right tibia	14	no	no	E18862	30	A33388	no	3020000000	657000	Lib.I.2322	A33484	Cap.J.4460	Cap.J.4550	442438	442438	442438	404090	404090	404090	100	285925	285925	11.89	47058	66.2	0.125568	2284453	250699	10.9741	32.3	24.9	31.9-32.6	24.6-25.3	36.7	28.6	35.5-37.8	27.7-29.6	62672	15.5094	62.2	0.0274967	60547	2284453	60551	2.65057	1.2013
Goyet	Goyet Q374a-1	SP4145	Right tibia	11.9	no	no	E18863	30	A33389	no	4940000000	524000	Lib.I.2323	A33485	Cap.J.4461	Cap.J.4551	185500	185500	185500	169341	169341	169341	100	130190	130190	5.66	35730	64.6	0.0571209	2284453	121378	5.31322	34.1	27.1	33.6-34.6	26.6-27.6	38.4	30	36.7-40.1	28.5-31.5	29601	17.4801	60.7	0.0129777	29092	2284453	29097	1.2737	1.27558
Goyet	Goyet Q374a-1	SP4145	Right tibia	10.1	no	no	E18864	30	A33390	no	3940000000	662000	Lib.I.2324	A33486	Cap.J.4462	Cap.J.4552	883319	883319	883319	812628	812628	812628	100	555656	555656	7.7	117137	67.4	0.243933	2284453	436709	19.1166	30	25	29.8-30.3	24.8-25.3	32.2	26.4	31.3-33.0	25.7-27.1	111620	13.7357	65.1	0.0489898	105716	2284453	105727	4.62811	0.431783
Goyet	Goyet Q374a-1	SP4644	Right tibia	15.2	no	no	E4869	10	A40598	no	6530000000	2020000	Lib.I.2948	A40694	Cap.J.4463	Cap.J.4553	340644	340644	340644	320924	320924	320924	100	246228	246228	11.51	31972	69.8	0.108204	2284453	214773	9.40151	27.6	23.5	27.2-27.9	23.1-23.9	30.8	26.1	29.6-32.1	25.0-27.3	46815	14.5876	66.5	0.0205607	45527	2284453	45534	1.99321	5.0759
Goyet	Goyet Q376-25	SP4649	Right rib	24.7	yes	no	E5256	10	F3190	no	1500000000	766000	Lib.L.9393	F3286	Cap.J.4464	Cap.J.4554	56091	56091	56091	51975	51975	51975	100	38467	38467	41.03	1650	70.5	0.0169213	2284453	36832	1.61229	8.2	6.4	7.7-8.8	5.8-6.9	35.5	31.5	29.5-41.9	26.0-37.4	2031	3.90765	57.8	0.000889491	2003	2284453	2006	0.087811	76.5598
Goyet	Goyet Q54-4	SP11829	Right tibia	36	no	no	E30941	30	A57717	no	7860000000	6180	Lib.H.8516	A57813	Cap.J.4465	Cap.J.4555	1067029	1067029	1067029	1003985	1003985	1003985	100	655932	655932	6.36	157165	75.7	0.288648	2284453	496603	21.7384	26.2	22.7	26.0-26.4	22.5-22.9	33	29.5	32.1-33.8	28.7-30.3	112961	11.2513	69.7	0.0496272	106751	2284453	106770	4.67377	15.5033
Goyet	Goyet Q54-4	SP11829	Right tibia	36	no	no	E30941	30	A57717	no	7860000000	6180	Lib.H.8516	A57813	Cap.J.4510	Cap.J.4826	1348227	1348227	1348227	1280322	1280322	1280322	100	847765	847765	5.1	256953	73.9	0.373121	2284453	600623	26.2918	24.8	20.7	24.7-25.0	20.6-20.9	31	25.9	30.3-31.7	25.3-26.5	146813	11.4669	68.3	0.0645135	135547	2284453	135568	5.93437	15.275
Goyet	Goyet Q55-4	SP4637	Right tibia	22.4	no	no	E4862	5	F1679	no	7670000000	1310000	Lib.I.1607	F1777	Cap.J.4466	Cap.J.4556	73385	73385	73385	69661	69661	69661	100	57465	57465	11.74	6500	78.1	0.0253238	2284453	55162	2.41467	15.3	13.5	14.7-16.0	12.9-14.2	30	23.4	26.4-33.7	20.3-26.8	5829	8.36767	70	0.00256254	5803	2284453	5803	0.254021	45.7475
Goyet	Goyet Q56-1	SP3367	Right femur	48.6	yes	no	E2513	10	A9042	yes	1950000000	905000	Lib.I.1587	A9058	Cap.J.4467	Cap.J.4557	1192769	1192769	1192769	1063285	1063285	1063285	100	467893	467893	16.73	82409	67.8	0.205535	2284453	391184	17.1237	7.4	18.8	7.2-7.6	18.6-19.1	8.5	20.9	7.8-9.3	19.1-22.9	29629	2.78655	65.3	0.0130162	29296	2284453	29300	1.28258	1.18081
Goyet	Goyet Q56-1	SP4638	Right femur	35.1	yes	no	E5246	10	F3179	no	751000000	1210000	Lib.I.1624	F3275	Cap.J.4468	Cap.J.4558	73028	73028	73028	65678	65678	65678	100	36818	36818	18.83	6681	61.1	0.01614	2284453	35050	1.53428	36.5	30	35.6-37.4	28.9-31.0	39.6	30.5	36.6-42.6	27.9-33.1	9790	14.9061	58.3	0.0042903	9653	2284453	9657	0.422727	2.89797
Goyet	Goyet Q57-1	SP3368	Left tibia	9.6	no	no	E18854	30	A33380	no	7120000000	847000	Lib.I.2320	A33476	Cap.J.4469	Cap.J.4559	124986	124986	124986	112063	112063	112063	100	82521	82521	17.98	4809	67.8	0.0362358	2284453	78521	3.43719	31.4	26.8	30.7-32.0	26.2-27.5	35.6	29.5	33.4-37.8	27.5-31.5	17245	15.3887	63.3	0.00756855	17088	2284453	17092	0.748188	0.983974
Goyet	Goyet Q57-1	SP3368	Left tibia	23.6	yes	no	E4227	10	D6396	no	2700000000	65500	Lib.I.981	D6444	Cap.J.4470	Cap.J.4560	34098	34098	34098	30426	30426	30426	100	18974	18974	11.33	2896	64.4	0.00832059	2284453	18340	0.802818	40	31.2	38.6-41.4	29.8-32.7	41.3	32.4	37.3-45.3	28.8-36.0	5120	16.8277	62.6	0.00224343	5083	2284453	5085	0.222592	6.03033
Goyet	Goyet Q57-2	SP3366	Right femur	37.5	no	no	E2446	10	A39992	no	4730000000	916000	Lib.I.2931	A40088	Cap.J.4471	Cap.J.4561	1093456	1093456	1093456	1028570	1028570	1028570	100	709260	709260	8.07	137881	69.4	0.311665	2284453	518874	22.7133	27.5	22.7	27.3-27.7	22.5-23.0	31.8	26.7	31.1-32.6	26.0-27.3	130898	12.7262	65.4	0.0574851	122027	2284453	122036	5.34202	6.96862
Goyet	Goyet Q57-2	SP3366	Right femur	37.5	no	no	E2446	10	A40245	no	4900000000	859000	Lib.I.2939	A40341	Cap.J.4472	Cap.J.4562	1093727	1093727	1093727	1034933	1034933	1034933	100	744783	744783	5.44	213687	69.9	0.327317	2284453	535145	23.4255	27.8	23.2	27.6-28.0	23.0-23.4	32	27.3	31.2-32.7	26.7-28.0	138652	13.3972	65.9	0.0608833	128669	2284453	128685	5.63308	7.47089
Goyet	Goyet Q57-2	SP3366	Right femur	37.5	no	no	E2446	10	A40595	no	5680000000	2010000	Lib.I.2945	A40691	Cap.J.4473	Cap.J.4563	1176183	1176183	1176183	1112011	1112011	1112011	100	759192	759192	10.78	101148	70.9	0.33375	2284453	544592	23.8391	28.1	22.6	27.9-28.3	22.4-22.8	32.5	26.2	31.8-33.3	25.6-26.9	139943	12.5847	66.9	0.0614598	129723	2284453	129748	5.67961	7.69095
Goyet	Goyet Q57-2	SP3366	Right femur	37.5	no	no	E2446	15	A5494	yes	21500000000	785000	Lib.I.1062	A9014	Cap.J.4474	Cap.J.4564	1131750	1131750	1131750	1077601	1077601	1077601	100	847060	847060	4.48	237241	70.1	0.372404	2284453	571712	25.0262	8	21.6	7.8-8.1	21.4-21.8	10.5	26.6	9.9-11.1	25.1-28.2	55775	5.17585	65	0.0245122	54026	2284453	54029	2.36507	10.728
Goyet	Goyet Q57-2	SP3366	Right femur	18	no	no	E2553	10	A9080	yes	10500000000	855000	Lib.I.1080	A9102	Cap.J.4475	Cap.J.4565	525177	525177	525177	489240	489240	489240	100	336381	336381	8.26	55673	73.5	0.148044	2284453	289385	12.6676	7.2	16.9	7.0-7.4	16.6-17.2	11.5	26.6	10.4-12.7	24.1-29.3	18108	3.70125	65.3	0.00795814	17960	2284453	17960	0.786184	26.9604
Goyet	Goyet Q57-2	SP3366	Right femur	29.9	yes	no	E4226	10	D6395	no	895000000	72600	Lib.I.980	D6443	Cap.J.4476	Cap.J.4566	107639	107639	107639	96008	96008	96008	100	49909	49909	19.9	8214	59.5	0.0218683	2284453	47154	2.06413	43.1	33.5	42.2-44.0	32.6-34.4	47	37.5	44.6-49.5	35.4-39.7	14876	15.4945	57.4	0.00651622	14596	2284453	14599	0.639059	6.36847
Goyet	Goyet Q57-2	SP4640	Right femur	20.1	no	no	E4865	5	F1682	no	5980000000	1580000	Lib.I.1286	F1780	Cap.J.4477	Cap.J.4567	43313	43313	43313	40867	40867	40867	100	29751	29751	13.24	2590	73.5	0.0130832	2284453	28701	1.25636	29.8	21.3	28.7-30.9	20.2-22.3	34.5	23.2	30.3-38.9	19.9-26.7	5337	13.0594	70.1	0.00234542	5314	2284453	5314	0.232616	6.27573
Goyet	Goyet Q57-2	SP3366	Right femur	37.5	no	no	E2446	10	A40245	no	4900000000	859000	Lib.I.2939	A40341	Cap.J.4517	Cap.J.4827	1419640	1419640	1419640	1336936	1336936	1336936	100	906168	906168	7.31	184429	68	0.398159	2284453	619609	27.1229	26.7	21.7	26.6-26.9	21.5-21.9	31	24.9	30.4-31.7	24.4-25.5	169466	12.6757	64.6	0.0744134	153982	2284453	154005	6.74144	7.18282
Goyet	Goyet Q57-2	SP3366	Right femur	37.5	no	no	E2446	10	A40595	no	5680000000	2010000	Lib.I.2945	A40691	Cap.J.4518	Cap.J.4828	1619406	1619406	1619406	1542555	1542555	1542555	100	1115552	1115552	5.32	294892	70	0.490477	2284453	697720	30.5421	26.8	20.9	26.6-26.9	20.7-21.0	31	24.3	30.4-31.6	23.8-24.8	204413	13.2516	66.3	0.0898097	181777	2284453	181804	7.95832	7.8519
Goyet	Goyet Q57-3	SP4641	Right tibia	20.3	yes	no	E5249	10	F3182	no	754000000	901000	Lib.I.1290	F3278	Cap.J.4478	Cap.J.4568	172410	172410	172410	156288	156288	156288	100	77107	77107	43.11	6583	68.6	0.0338755	2284453	72951	3.19337	27.7	20.2	27.1-28.4	19.6-20.9	47.4	37.2	44.8-50.0	35.0-39.5	13718	8.77739	57	0.006008	13457	2284453	13464	0.589375	44.9271
Spy	Spy 8	SP4653	Right femur	22.8	no	no	E4878	10	A24672	no	16900000000	1020000	Lib.I.2315	A24768	Cap.J.4481	Cap.J.4571	82095	82095	82095	76394	76394	76394	100	58554	58554	12.76	5832	65.5	0.0257059	2284453	55840	2.44435	31.4	25.4	30.6-32.1	24.7-26.2	34.4	28.2	31.8-37.0	26.0-30.5	12126	15.873	62.8	0.00532119	12011	2284453	12012	0.525815	16.1488
Spy	Spy 8	SP4653	Right femur	22.8	no	no	E4878	10	A24673	no	14300000000	1070000	Lib.I.2316	A24769	Cap.J.4482	Cap.J.4572	19691	19691	19691	18371	18371	18371	100	13900	13900	27.47	275	66.5	0.00610212	2284453	13730	0.601019	31.8	24.8	30.3-33.4	23.3-26.4	33.2	25.9	28.0-38.8	21.6-30.5	2900	15.7857	63.3	0.00127208	2898	2284453	2898	0.126858	17.1557
Spy	Spy 8	SP4653	Right femur	22.8	no	no	E4878	10	A24674	no	15000000000	1060000	Lib.L.9395	A24770	Cap.J.4483	Cap.J.4573	68926	68926	68926	64526	64526	64526	100	45769	45769	14.06	4148	69.8	0.0201103	2284453	44249	1.93696	31.8	24.9	31.0-32.7	24.1-25.8	36.8	29.6	33.8-40.0	27.0-32.4	9323	14.4484	66.3	0.00409463	9286	2284453	9287	0.406531	18.2422
Spy	Spy 8	SP4653	Right femur	22.8	no	no	E4878	5	F1696	no	7620000000	1340000	Lib.I.1612	F1794	Cap.J.4484	Cap.J.4574	44104	44104	44104	41592	41592	41592	100	31764	31764	15.16	1979	69.8	0.0139574	2284453	30685	1.34321	32.5	26	31.4-33.6	24.9-27.0	33.5	28.5	30.0-37.1	25.4-31.8	6649	15.9862	66	0.00291623	6606	2284453	6607	0.289216	18.5609
Spy	Spy 8	SP4653	Right femur	22.8	no	no	E4878	5	F1696	no	7620000000	1340000	Lib.I.1612	F1794	Cap.J.7597	Cap.J.7621	112566	112566	112566	102900	102900	102900	100	93368	93368	5.54	31223	60	0.0409595	2284453	85586	3.74645	29.9	23.3	29.4-30.5	22.7-23.8	30.9	25.3	28.9-32.8	23.6-27.0	19635	19.0816	57.9	0.00860687	19206	2284453	19211	0.840945	14.6389
Spy	Spy 8	SP4653	Right femur	23	yes	no	E5259	10	F3194	no	3260000000	1050000	Lib.I.1004	F3290	Cap.J.4485	Cap.J.4575	6593	6593	6593	4905	4905	4905	100	3129	3129	11.42	469	65.8	0.00137144	2284453	3088	0.135175	15.3	12.5	12.7-18.1	10.0-15.3	38.7	36.7	21.8-57.8	19.9-56.1	274	5.58614	55.7	0.000119941	274	2284453	274	0.0119941	61.7959
Spy	Spy 8	SP4653	Right femur	23	yes	no	E5259	10	F3194	no	3260000000	1050000	Lib.I.1004	F3290	Cap.J.4530	Cap.J.4830	8895	8895	8895	6240	6240	6240	100	3560	3560	8.92	777	64.9	0.00156274	2284453	3492	0.152859	13.8	10	11.5-16.3	8.0-12.2	48.4	30.6	30.2-66.9	18.3-45.4	297	4.75962	54.8	0.000130447	295	2284453	295	0.0129134	64.4264
Spy	Spy 8	SP4653	Right femur	23	yes	no	E5259	10	F3194	no	3260000000	1050000	Lib.I.1004	F3290	Cap.J.7598	Cap.J.7622	14416	14416	14416	10561	10561	10561	100	8494	8494	19.68	1656	58	0.00372124	2284453	8146	0.356584	13.7	10.4	12.3-15.3	9.1-11.9	39.5	30.8	28.8-51.0	22.3-40.5	773	7.31938	50.3	0.000338812	761	2284453	761	0.0333121	59.3144
Spy	Spy 8	SP4653	Right femur	22.8	no	no	E4878	10	A24673	no	14300000000	1070000	Lib.I.2316	A24769	Cap.J.7595	Cap.J.7619	130105	130105	130105	120559	120559	120559	100	111588	111588	3.83	42281	60.2	0.0489776	2284453	102046	4.46698	29	22.9	28.4-29.5	22.4-23.4	32.3	25.5	30.5-34.1	24.0-27.0	22973	19.0554	58	0.0100777	22478	2284453	22479	0.983999	14.3364
Spy	Spy 8	SP4653	Right femur	22.8	no	no	E4878	10	A24674	no	15000000000	1060000	Lib.L.9395	A24770	Cap.J.7596	Cap.J.7620	193634	193634	193634	182090	182090	182090	100	166704	166704	5.02	58195	63.2	0.0732022	2284453	148770	6.51228	29.5	23.3	29.1-29.9	22.9-23.8	33.5	27.3	32.1-35.1	26.1-28.6	34027	18.6869	60.8	0.0149305	33123	2284453	33128	1.45015	15.8649
Trou Magrite	Trou Magrite 2422-36	TMA002	Femur	NA	no	no	E32529	NA	NA	no	313000000	NA	Lib.L.9394	TMA002.A0102 (Lib.J.1530)	Cap.J.4524	Cap.J.4614	251423	251423	251423	208857	208857	208857	100	116879	116879	14.41	13009	54.8	0.0512105	2284453	109537	4.79489	35.8	33.1	35.2-36.3	32.5-33.6	38	35.8	36.5-39.5	34.4-37.3	33353	15.9693	51.4	0.0145987	32608	2284453	32619	1.42787	15.3773
Trou Magrite	Trou Magrite 2422-36	TMA002	Femur	NA	no	no	E32529	NA	Lib.J.2546	no	313000000	NA	Lib.J.3500	TMA002.A0103 (Lib.J.3500)	Cap.J.4480	Cap.J.4570	272828	272828	272828	235180	235180	235180	100	139319	139319	16.81	15713	58.6	0.0610632	2284453	129762	5.68022	34.7	29.8	34.1-35.2	29.3-30.3	40.3	35.2	38.7-41.9	33.8-36.6	34998	14.8814	53.3	0.0153196	34162	2284453	34172	1.49585	19.1146
Trou Magrite	Trou Magrite 2422-36	TMA002	Femur	NA	no	no	E32529	NA	NA	no	313000000	NA	Lib.L.9394	TMA002.A0102 (Lib.J.1530)	Cap.J.4524	Cap.J.4829	400991	400991	400991	331349	331349	331349	100	173872	173872	8.28	42129	54.1	0.0761793	2284453	158235	6.9266	33.9	30.6	33.5-34.3	30.2-31.0	36.9	35.1	35.7-38.2	34.0-36.3	48134	14.5267	50.8	0.0210694	46539	2284453	46554	2.03786	16.0578
Trou Magrite	Trou Magrite 2422-36	TMA002	Femur	NA	no	no	E32529	NA	NA	no	313000000	NA	Lib.L.9394	TMA002.A0102 (Lib.J.1530)	Cap.J.7601	Cap.J.7625	512670	512670	512670	436568	436568	436568	100	376344	376344	8.98	109362	50.2	0.16483	2284453	319058	13.9665	33.1	31	32.8-33.4	30.8-31.3	34.5	33.3	33.7-35.3	32.5-34.1	105311	24.1225	48.2	0.0460933	99564	2284453	99595	4.35969	13.038
Les Cottés	Les Cottés Z4-1514	SP3052	Tooth	16	yes	yes	E2889	NA	R5190	no	116250000	540000	Lib.L.1239	A9254	Cap.J.4487	Cap.J.4577	1941721	1941721	1941721	1681414	1681414	1681414	100	347481	347481	25.71	94488	56.6	0.152152	2284453	305841	13.3879	51	59.7	50.7-51.3	59.3-60.1	48	57.2	47.2-48.8	56.3-58.1	127948	7.60955	56.6	0.0560388	121531	2284453	121573	5.32176	0.637451
Les Cottés	Les Cottés Z4-1514	SP3052	Tooth	16	yes	yes	E2889	NA	R5190	no	116250000	540000	Lib.L.1239	A9254	Cap.J.4532	Cap.J.4831	1989355	1989355	1989355	1746237	1746237	1746237	100	374767	374767	25.65	108248	57	0.1641	2284453	326026	14.2715	50.8	59.2	50.5-51.1	58.9-59.6	47.7	56.7	47.0-48.5	55.8-57.5	138322	7.92115	57	0.0605856	130156	2284453	130203	5.69953	0.666005
Les Cottés	Les Cottés Z4-1514	SP3052	Tooth	16	yes	yes	E2889	NA	R5190	no	116250000	540000	Lib.L.1239	A9254	Cap.J.7593	Cap.J.7617	525544	525544	525544	489524	489524	489524	100	372795	372795	27.2	79784	55.8	0.163222	2284453	319004	13.9641	49.2	58.3	48.9-49.5	57.9-58.7	46.3	55.8	45.6-47.0	55.0-56.6	135816	27.7445	55.9	0.0594777	127131	2284453	127188	5.56755	0.566925
[truncated: 8 more columns]

## Sheet: 5.3 Merged specimens "all" AltR
Supplementary Data Table 5.3: General characteristics and summary statistics after merging libraries from the same specimen aligned to third-allele reference, using all sequences with less <2% contamination. Contamination estimates were obtained using a linear combination (LC) of the proportion of endogenous and exogenous sequences. The sequencing data processed as indicated in Supplementary Tabl…
Sample information						General coverage statistics								Terminal deamination				Conditional terminal demination				Sexing								Contamination LC
Site	Sample ID (archeological)	Sample ID (internal)	Skeletal element	Index libraries ID (merged)	Index libraries ID (merged)	Unique on-target sequences	Average duplication rate	Singleton sequences	Average sequence length	Average coverage	target SNPs	target SNPs covered	% target SNPs covered	C->T at 5' end	C->T at 3' end	Confidence intervals C->T at 5' end	Confidence intervals C->T at 3' end	Conditional C->T at 5' end	Conditional C->T at 3' end	Confidence intervals Conditional C->T at 5' end	Confidence intervals Conditional C->T at 3' end	covered target SNPs X chromosome	target SNPs X chromosome	Average coverage X chromosome	covered target SNPs autosomes	target SNPs autosomes	Average coverage autosomes	Ratio	Inferred Sex	Estimate	95% CI Min	95% CI Max
Arcy-sur-Cure	AR-30	SP3821	Skull fragment	Lib.L.9396, Lib.L.9397, Lib.L.9398	A24771, A24772, A24773	50382	118.99	7133	51	0.0220609	2284453	47904	2.09696	53.3	42.9	52.4-54.1	42.0-43.8	51.9	42.2	49.8-54.0	40.3-44.1	1742	79487	0.0219155	48658	2200999	0.0221072	0.991329	F	4.8448	3.80389	6.02889
Fonds-de-Forêt	Fonds-de-Forêt 1	SP9962	Femur	Lib.I.3107	A29253	2642518	8.98	638990	71.6	1.16212	2284453	1266697	55.4486	23.6	20.8	23.5-23.7	20.7-20.9	25.5	22.5	25.1-25.9	22.1-22.8	44576	79487	0.560796	2595608	2200999	1.17929	0.475539	M	6.09289	5.93299	6.25532
Goyet	Goyet 1424-3D	SP4645	LLI2 from a child (incisor)	Lib.I.1611	F1785	38941	21.35	4775	80.2	0.0171805	2284453	37667	1.64884	5.5	3.9	5.0-6.0	3.5-4.3	35.5	28.2	27.6-44.0	21.5-35.8	806	79487	0.01014	38104	2200999	0.0173121	0.585718	?	88.932	85.1096	92.8153
	Goyet C5-1	SP4646	Left parietal fragment	Lib.I.1291	F3283	10622	42.76	1873	62.7	0.00466195	2284453	10125	0.443213	34.5	21.1	32.7-36.3	19.5-22.7	45.7	30.5	39.4-52.2	25.8-35.5	173	79487	0.00217646	10441	2200999	0.00474375	0.458805	?	44.4524	38.6926	50.6741
	Goyet Q119-2	SP4647	Left rib	Lib.I.1292	F3284	30899	29.59	6268	61	0.0135503	2284453	29231	1.27956	32.3	24.7	31.2-33.3	23.7-25.7	38.6	29	35.1-42.2	26.1-32.0	867	79487	0.0109074	30025	2200999	0.0136415	0.799576	?	13.3048	11.2549	15.5769
	Goyet Q305-1	GOY004	Femur	Lib.L.9392, Lib.J.3501	GOY004.A0102, GOY004.A0103	2653267	4.61	654357	60.4	1.16352	2284453	1006193	44.0452	44.1	34.4	44.0-44.2	34.3-34.5	43.8	33.9	43.5-44.1	33.6-34.2	44079	79487	0.554544	2608231	2200999	1.18502	0.467961	M	5.91935	5.76294	6.07825
	Goyet Q305-4	SP3369	Left tibia	Lib.I.1275	A9020	1122724	10.61	240600	68.8	0.49371	2284453	735728	32.2059	9.2	22.4	9.1-9.4	22.2-22.6	16.4	30.2	15.8-17.0	29.1-31.2	32976	79487	0.41486	1089580	2200999	0.495039	0.838036	F	21.9266	21.5061	22.3524
		SP4642	Left tibia	Lib.I.1625	F3280
	Goyet Q305-7	SP4146	Right tibia	Lib.I.2325, Lib.I.2326, Lib.I.2327	A33487, A33488, A33489	2031671	7.39	518287	63	0.892432	2284453	1000649	43.8026	27.9	21.2	27.8-28.1	21.1-21.3	33.7	28.6	33.3-34.2	28.2-29.0	57634	79487	0.725075	1974195	2200999	0.896954	0.808374	F	19.3093	19.0115	19.6101
		SP4643	Right tibia	Lib.I.1287	F1783
	Goyet Q374a-1	SP4145	Right tibia	Lib.I.2322, Lib.I.2323, Lib.I.2324, Lib.I.2940	A33484,A33485,A33486,A40342	305875	12.8	54216	63.7	0.633379	2284453	875949	38.3439	78.0	69.4	77.8-78.2	69.1-69.7	35.1	2024-04-28	34.6-35.6	28.0-28.9	48614	79487	0.611597	1393733	2200999	0.633227	0.965841	F	2.58153	2.42294	2.74495
		SP4644	Right tibia	Lib.I.2948	A40694
	Goyet Q376-25	SP4649	Right rib	Lib.L.9393	F3286	38467	41.03	1650	70.5	0.0169213	2284453	36832	1.61229	8.2	6.4	7.7-8.8	5.8-6.9	35.5	31.5	29.5-41.9	26.0-37.4	900	79487	0.0113226	37540	2200999	0.0170559	0.663853	?	76.5598	72.9143	80.2826
	Goyet Q54-4	SP11829	Right tibia	Lib.H.8516	A57813	1158528	7.33	289571	73.6	0.509698	2284453	773648	33.8658	25.4	21.4	25.2-25.5	21.2-21.5	31.7	27	31.1-32.3	26.5-27.6	36990	79487	0.465359	1121438	2200999	0.509513	0.913341	F	14.8318	14.4798	15.1892
	Goyet Q55-4	SP4637	Right tibia	Lib.I.1607	F1777	57465	11.74	6500	78.1	0.0253238	2284453	55162	2.41467	15.3	13.5	14.7-16.0	12.9-14.2	30	23.4	26.4-33.7	20.3-26.8	1438	79487	0.018091	55999	2200999	0.0254425	0.711054	?	45.7475	43.257	48.3181
	Goyet Q56-1	SP3367	Right femur	Lib.I.1587	A9058	504705	16.89	89088	67.3	0.221675	2284453	417166	18.2611	10	19.7	9.8-10.2	19.5-20.0	13.8	24.7	13.0-14.7	23.2-26.3	17112	79487	0.21528	487597	2200999	0.221534	0.97177	F	1.3063	1.0878	1.53872
		SP4638	Right femur	Lib.I.1624	F3275
	Goyet Q57-1	SP3368	Left tibia	Lib.I.2320, Lib.I.981	A33476, A9019	101494	16.74	7704	67.2	0.0445564	2284453	95487	4.17986	33	27.7	32,5-33,6	27,1-28,3	37	30.2	35.1-38.9	28.5-31.9	3395	79487	0.0427114	98099	2200999	0.0445702	0.958294	F	1.89588	1.36604	2.49661
	Goyet Q57-2	SP3366	Right femur	Lib.I.2931, Lib.I.2939, Lib.I.2945, Lib.I.1062, Lib.I.1080, Lib.I.980	A40088, A40341, A40691, A9014, A9102, D6443	4752479	8.09	1021055	69.8	2.09034	2284453	1449586	63.4544	23.2	21.7	23.1-23.3	21.6-21.8	28.9	25.8	28.6-29.2	25.5-26.1	152777	79487	1.92204	4602130	2200999	2.09093	0.919227	F	9.34957	9.20721	9.49331
		SP4640	Right femur	Lib.I.1286	F1780
	Goyet Q57-3	SP4641	Right tibia	Lib.I.1290	F3278	77107	43.11	6583	68.6	0.0338755	2284453	72951	3.19337	27.7	20.2	27.1-28.4	19.6-20.9	47.4	37.2	44.8-50.0	35.0-39.5	2131	79487	0.0268094	74946	2200999	0.0340509	0.787333	F	44.9271	42.7856	47.129
Spy	Spy 8	SP4653	Right femur	Lib.I.2315, Lib.I.2316, Lib.L.9395, Lib.I.1612,Lib.I.1004	A24768, A24769, A24770, F1794,F3290	474570	9	130404	62.8	0.208421	2284453	377072	16.506	29.6	23.4	29.4-29.9	23.1-23.6	33	26.8	32.2-33.9	26.1-27.6	7742	79487	0.0973996	466655	2200999	0.21202	0.459389	M	16.2572	15.6859	16.8416
Trou Magrite	Trou Magrite 2422-36	TMA002	Femur	Lib.L.9394, Lib.J.3500	TMA002.A0102, TMA002.A0103	566349	15.62	120014	52.7	0.248115	2284453	454735	19.9056	33.9	31	33.7-34.2	30.8-31.3	36.3	34.1	35.6-37.0	33.4-34.7	9713	79487	0.122196	556270	2200999	0.252735	0.483494	M	14.6044	14.1009	15.1193
Les Cottes	Les Cottés Z4-1514	SP3052	Femur	Lib.L.1239	A9254	535975	53.52	132156	55.7	0.234682	2284453	447860	19.6047	50.3	59.2	50.0-50.5	58.9-59.5	47.3	56.6	46.7-48.0	55.9-57.3	18714	79487	0.235435	517258	2200999	0.235011	1.0018	F	0.605786	0.421299	0.803784

## Sheet: 5.4 Merged specimens "curated" 
Supplementary Data Table 5.4: General characteristics and summary statistics after merging libraries from the same specimen aligned to third-allele reference, using only deaminated sequences with less <2% contamination. Contamination estimates were obtained using a linear combination (LC) of the proportion of endogenous and exogenous sequences. The sequencing data processed as indicated in Supple…
Sample information						General coverage statistics								Terminal deamination				Conditional terminal demination				Sexing								Contamination LC
Site	Sample ID (archeological)	Sample ID (internal)	Skeletal element	Index libraries ID (merged)	Index libraries ID (merged)	Unique on-target sequences	Average duplication rate	Singleton sequences	Average sequence length	Average coverage	target SNPS	target SNPs covered	% target SNPS covered	C->T at 5' end	C->T at 3' end	Confidence intervals C->T at 5' end	Confidence intervals C->T at 3' end	Conditional C->T at 5' end	Conditional C->T at 3' end	Confidence intervals Conditional C->T at 5' end	Confidence intervals Conditional C->T at 3' end	covered target SNPs X chromosome	target SNPs X chromosome	Average coverage X chromosome	covered target SNPs autosomes	target SNPs autosomes	Average coverage autosomes	Ratio	Inferred Sex	Estimate	95% CI Min	95% CI Max
Arcy-sur-Cure	AR-30	SP3821	Skull fragment	Lib.L.9396, Lib.L.9397, Lib.L.9398	A24771, A24772, A24773	18567	132.25	2501	50.7	0.0081293	2284453	18133	0.793757	83.8	74.7	83.0-84.5	73.6-75.7	51.9	42.2	49.8-54.0	40.3-44.1	664	79487	0.00835357	17907	2200999	0.00813585	1.02676	F	1.31031	0.258483	2.77419
Fonds-de-Forêt	Fonds-de-Forêt 1	SP9962	Femur	Lib.I.3107	A29253	437445	9.33	103889	71.3	0.192486	2284453	372149	16.2905	74	69.2	73.8-74.2	69.0-69.4	25.5	22.4	25.1-25.9	22.1-22.8	7167	79487	0.0901657	429902	2200999	0.195321	0.461628	M	0.497903	0.299862	0.712556
Goyet	Goyet 1424-3D	SP4645	LLI2 from a child (incisor)	Lib.I.1611	F1785	1245	14.3	222	55.6	0.000545864	2284453	1241	0.0543237	76.7	68.1	73.1-80.0	63.6-72.4	35.5	27.4	27.6-44.0	20.8-34.8	17	79487	0.000213871	1227	2200999	0.000557474	0.383644	?	20.2137	8.66054	38.1562
	Goyet C5-1	SP4646	Left parietal fragment	Lib.I.1291	F3283	2268	31.45	471	49.3	0.000991485	2284453	2211	0.0967847	82.4	64.4	80.0-84.5	61.1-67.7	45.7	30.5	39.4-52.2	25.8-35.5	31	79487	0.000390001	2237	2200999	0.00101636	0.383724	?	7.83523	2.61806	16.4946
	Goyet Q119-2	SP4647	Left rib	Lib.I.1292	F3284	7125	27.55	1490	57.4	0.0031211	2284453	6946	0.304055	78.2	67.3	76.8-79.6	65.4-69.0	38.6	28.9	35.1-42.2	26.1-31.9	189	79487	0.00237775	6935	2200999	0.00315084	0.754639	?	6.34833	3.41973	10.3536
	Goyet Q305-1	GOY004	Femur	Lib.L.9392, Lib.J.3501	GOY004.A0102, GOY004.A0103	839394	4.69	204146	58.4	0.36772	2284453	522850	22.8873	79.8	69.3	79.7-80.0	69.1-69.5	43.8	33.9	43.5-44.1	33.6-34.2	13352	79487	0.167977	825355	2200999	0.374991	0.44795	M	0.302631	0.167847	0.445848
	Goyet Q305-4	SP3369	Left tibia	Lib.I.1275	A9020	92593	11.15	20845	60.3	0.032684	2284453	71298	3.12101	63.5	90.9	63.0-64.0	90.7-91.2	2024-09-12	32.8	12.3-13.4	31.5-34.2	2186	79487	0.0275014	72317	2200999	0.0328564	0.837015	F	1.071	0.538743	1.70315
	Goyet Q305-7	SP4146	Right tibia	Lib.I.2325, Lib.I.2326, Lib.I.2327	A33487, A33488, A33489	394773	7.21	103849	56.9	0.173079	2284453	320899	14.0471	76.3	68.9	76.1-76.5	68.7-69.2	33.7	28.6	33.3-34.1	28.2-29.0	11345	79487	0.142728	383465	2200999	0.174223	0.819224	F	0.370633	0.168135	0.591891
		SP4643	Right tibia	Lib.I.1287	F1783
	Goyet Q374a-1	SP4145	Right tibia	Lib.I.2322, Lib.I.2323, Lib.I.2324, Lib.I.2940	A33484,A33485,A33486,A40342	305875	12.8	54216	63.7	0.134245	2284453	266922	11.6843	78.1	69.3	77.9-78.3	69.0-69.6	35.1	2024-04-28	34.6-35.6	28.0-28.9	9815	79487	0.123479	296086	2200999	0.134523	0.917902	F	0.0541403	0	0.284784
		SP4644	Right tibia	Lib.I.2948	A40694
	Goyet Q376-25	SP4649	Right rib	Lib.L.9393	F3286	2031	38.32	151	57.8	0.000889491	2284453	2006	0.087811	78.1	67.8	75.5-80.6	64.3-71.2	35.5	31.5	29.5-41.9	26.0-37.4	54	79487	0.000679356	1977	2200999	0.000898228	0.756329	?	9.2642	3.51892	18.4841
	Goyet Q54-4	SP11829	Right tibia	Lib.H.8516	A57813	200884	7.14	52064	67.9	0.0882509	2284453	183344	8.02573	75.5	69.3	75.3-75.8	68.9-69.6	31.7	27	31.1-32.3	26.5-27.6	6286	79487	0.0790821	194596	2200999	0.0884126	0.894467	F	1.69789	1.32248	2.11011
	Goyet Q55-4	SP4637	Right tibia	Lib.I.1607	F1777	5829	11.43	678	70	0.00256254	2284453	5803	0.254021	74.2	69.3	72.4-75.8	67.3-71.2	30	23.4	26.4-33.7	20.3-26.8	168	79487	0.00211355	5661	2200999	0.00257201	0.82175	?	6.73712	3.44866	11.3469
	Goyet Q56-1	SP3367	Right femur	Lib.I.1587	A9058	39418	17.76	7266	63.5	0.0173065	2284453	38743	1.69594	66.7	87.1	66.0-67.4	86.7-87.6	13.8	26.3	13.0-14.7	24.7-27.9	1248	79487	0.0157007	38171	2200999	0.0173426	0.905326	F	0	0	0.697577
		SP4638	Right femur	Lib.I.1624	F3275
	Goyet Q57-1	SP3368	Left tibia	Lib.I.2320, Lib.I.981	A33476, A9019	22365	16.72	1836	63.1	0.00981198	2284453	22080	0.966533	78.5	71.1	77,7-79,3	70,1-72,1	37	30.2	35.1-38.9	28.5-31.9	721	79487	0.00907067	21644	2200999	0.00983372	0.922405	F	0	0	0.676706
	Goyet Q57-2	SP3366	Right femur	Lib.I.2931, Lib.I.2939, Lib.I.2945, Lib.I.1062, Lib.I.1080, Lib.I.980	A40088, A40341, A40691, A9014, A9102, D6443	738487	8.76	156508	65.5	0.324408	2284453	536795	23.4977	75.9	71.6	75.7-76.0	71.4-71.7	28.9	25.9	28.6-29.2	25.6-26.2	22936	79487	0.28855	715674	2200999	0.325159	0.887414	F	0.278426	0.133661	0.433108
		SP4640	Right femur	Lib.I.1286	F1780
	Goyet Q57-3	SP4641	Right tibia	Lib.I.1290	F3278	13718	37.6	1288	57	0.006008	2284453	13464	0.589375	80.7	70.2	79.7-81.7	68.9-71.5	47.4	37.2	44.8-50.0	35.0-39.5	468	79487	0.00588776	13250	2200999	0.00601999	0.978033	F	1.91406	0.56853	3.81874
Spy	Spy 8	SP4653	Right femur	Lib.I.2315, Lib.I.2316, Lib.L.9395, Lib.I.1612	A24768, A24769, A24770, F1794	96608	8.89	26454	60.4	0.0420022	2284453	91269	3.96095	77.2	68.4	76.8-77.6	67.9-68.9	33.0	2024-08-26	32.1-33.9	26.0-27.6	1474	79487	0.0185439	94191	2200999	0.0427947	0.433323	M	0.0867552	0	0.528988
Trou Magrite	Trou Magrite 2422-36	TMA002	Femur	Lib.L.9394, Lib.J.3500.	TMA002.A0102, TMA002.A0103	154597	15.42	33295	49.6	0.0676696	2284453	143641	6.28776	74.5	72.4	74.1-74.8	72.0-72.7	36.3	34.1	35.6-37.0	33.4-34.7	2473	79487	0.031112	152004	2200999	0.0690614	0.450498	M	1.18459	0.794088	1.62402
Les Cottés	Les Cottés Z4-1514	SP3052	Femur	Lib.L.1239	A9254	194268	58.41	46548	55.8	0.0850865	2284453	179766	7.8691	81.1	85.8	80.8-81.3	85.5-86.0	47.3	56.6	46.7-48.0	55.9-57.3	6520	79487	0.082026	187747	2200999	0.0853008	0.961609	F	0.283243	0.00503547	0.600138

## Sheet: 5.5 Merged individuals "all"
Supplementary Data Table 5.5: General characteristics and summary statistics after merging specimens from the same individual (as indentified by KIN) aligned to third-allele reference, using all sequences with less <2% contamination. Contamination estimates were obtained using a linear combination (LC) of the proportion of endogenous and exogenous sequences. The sequencing data processed as indic…
Sample information						General coverage statistics								Terminal deamination				Conditional terminal demination				Sexing								Contamination LC
Site	Sample ID (archeological)	Sample ID (internal)	Skeletal element	Index libraries ID (merged)	Index libraries ID (merged)	Unique on-target sequences	Average duplication rate	Singleton sequences	Average sequence length	Average coverage	target SNPS	target SNPs covered	% target SNPS covered	C->T at 5' end	C->T at 3' end	Confidence intervals C->T at 5' end	Confidence intervals C->T at 3' end	Conditional C->T at 5' end	Conditional C->T at 3' end	Confidence intervals Conditional C->T at 5' end	Confidence intervals Conditional C->T at 3' end	covered target SNPs X chromosome	target SNPs X chromosome	Average coverage X chromosome	covered target SNPs autosomes	target SNPs autosomes	Average coverage autosomes	Ratio	Inferred Sex	Estimate	95% CI Min	95% CI Max
Arcy-sur-Cure	AR-30	SP3821	Skull fragment	Lib.L.9396, Lib.L.9397, Lib.L.9398	A24771, A24772, A24773	50382	118.99	7133	51	0.0220609	2284453	47904	2.09696	53.3	42.9	52.4-54.1	42.0-43.8	51.9	42.2	49.8-54.0	40.3-44.1	1742	79487	0.0219155	48658	2200999	0.0221072	0.991329	F	4.8448	3.80389	6.02889
Fonds-de-Forêt	Fonds-de-Forêt 1	SP9962	Femur	Lib.I.3107	A29253	2642518	8.98	638990	71.6	1.16212	2284453	1266697	55.4486	23.6	20.8	23.5-23.7	20.7-20.9	25.5	22.5	25.1-25.9	22.1-22.8	44576	79487	0.560796	2595608	2200999	1.17929	0.475539	M	6.09289	5.93299	6.25532
Goyet	Goyet 1424-3D	SP4645	LLI2 from a child (incisor)	Lib.I.1611	F1785	38941	21.35	4775	80.2	0.0171805	2284453	37667	1.64884	5.5	3.9	5.0-6.0	3.5-4.3	35.5	28.2	27.6-44.0	21.5-35.8	806	79487	0.01014	38104	2200999	0.0173121	0.585718	?	88.932	85.1096	92.8153
	Goyet C5-1	SP4646	Left parietal fragment	Lib.I.1291	F3283	10622	42.76	1873	62.7	0.00466195	2284453	10125	0.443213	34.5	21.1	32.7-36.3	19.5-22.7	45.7	30.5	39.4-52.2	25.8-35.5	173	79487	0.00217646	10441	2200999	0.00474375	0.458805	?	44.4524	38.6926	50.6741
	Goyet Q119-2	SP4647	Left rib	Lib.I.1292	F3284	30899	29.59	6268	61	0.0135503	2284453	29231	1.27956	32.3	24.7	31.2-33.3	23.7-25.7	38.6	29	35.1-42.2	26.1-32.0	867	79487	0.0109074	30025	2200999	0.0136415	0.799576	?	13.3048	11.2549	15.5769
	Goyet Q305-1	GOY004	Femur	Lib.L.9392, Lib.J.3501	GOY004.A0102, GOY004.A0103	2653267	4.61	654357	60.4	1.16352	2284453	1006193	44.0452	44.1	34.4	44.0-44.2	34.3-34.5	43.8	33.9	43.5-44.1	33.6-34.2	44079	79487	0.554544	2608231	2200999	1.18502	0.467961	M	5.91935	5.76294	6.07825
	Goyet Q305-4	SP3369	Left tibia	Lib.I.1275	A9020	1122724	10.61	240600	68.8	0.49371	2284453	735728	32.2059	9.2	22.4	9.1-9.4	22.2-22.6	16.4	30.2	15.8-17.0	29.1-31.2	32976	79487	0.41486	1089580	2200999	0.495039	0.838036	F	21.9266	21.5061	22.3524
		SP4642	Left tibia	Lib.I.1625	F3280
	Goyet Q376-25	SP4649	Right rib	Lib.L.9393	F3286	38467	41.03	1650	70.5	0.0169213	2284453	36832	1.61229	8.2	6.4	7.7-8.8	5.8-6.9	35.5	31.5	29.5-41.9	26.0-37.4	900	79487	0.0113226	37540	2200999	0.0170559	0.663853	?	76.5598	72.9143	80.2826
	Goyet Q55-4	SP4637	Right tibia	Lib.I.1607	F1777	57465	11.74	6500	78.1	0.0253238	2284453	55162	2.41467	15.3	13.5	14.7-16.0	12.9-14.2	30	23.4	26.4-33.7	20.3-26.8	1438	79487	0.018091	55999	2200999	0.0254425	0.711054	F?	45.7475	43.257	48.3181
	GN1	SP3367	Right femur	Lib.I.1587	A9058	50854942	1.94	25681541	62.5	22.3688	2284453	2280251	99.8161	23.5	20.2	23.5-23.6	20.1-20.2	23.6	20	23.5-23.7	19.9-20.1	1813926	79487	22.8204	49181176	2200999	22.3449	1.02128	F	0.0611523	0.0448149	0.0776272
		SP4638	Right femur	Lib.I.1624	F3275
	GN2	SP3368	Left tibia	Lib.I.2320, Lib.I.981	A33476, D6444	4308050	8.15	926929	71	1.89521	2284453	1373045	60.1039	22.9	22.4	22.8-23.0	22.3-22.5	29.5	27.8	29.2-29.8	27.5-28.1	143145	79487	1.80086	4167311	2200999	1.89337	0.951139	F	11.3321	11.1706	11.4952
		SP11829	Right tibia	Lib.H.8516	A57813
		SP3366	Right femur	Lib.I.2931, Lib.I.2939, Lib.I.2945, Lib.I.1062, Lib.I.1080, Lib.I.980	A40088, A40341, A40691, A9014, A9102,D6443
		SP4640	Right femur	Lib.I.1286	F1780
		SP4641	Right tibia	Lib.I.1290	F3278
Spy	Spy 94a_8	SP4653	Right femur	Lib.I.2315, Lib.I.2316, Lib.L.9395, Lib.I.1612, Lib.I.1004	A24768, A24769, A24770, F1794,F3290	2536437	2.96	1370456	52.7	1.11269	2284453	1480050	64.7879	30.2	36.2	30.1-30.3	36.0-36.3	28.7	35.2	28.3-29.0	34.7-35.6	47065	79487	0.592109	2491001	2200999	1.13176	0.523176	M	5.70238	5.54277	5.86466
		SP3818	UM3 Right (molar)	Lib.E.5115, Lib.E.5116, Lib.E.5117, Lib.E.5118, Lib.E.4617	A9416, A9417, A9418, A9419, R5556
Trou Magrite	Trou Magrite 2422-36	TMA002	Femur	Lib.L.9394, Lib.J.3500	TMA002.A0102, TMA002.A0103	566349	15.62	120014	52.7	0.248115	2284453	454735	19.9056	33.9	31	33.7-34.2	30.8-31.3	36.3	34.1	35.6-37.0	33.4-34.7	9713	79487	0.122196	556270	2200999	0.252735	0.483494	M	14.6044	14.1009	15.1193
Les Cottés	Les Cottés Z4 - 1514 (capture + LowCov)	SP3052	Femur	Lib.L.1239, Lib.H.9976	A9254, A9230	6038715	6.73	2322903	55.1	2.64495	2284453	2037112	89.1729	54	55.7	53.9-54.0	55.6-55.8	50.5	52.5	50.3-50.7	52.3-52.7	220763	79487	2.77735	5817922	2200999	2.64331	1.05071	F	0.534824	0.48009	0.590742

## Sheet: 5.6 Merged individuals "curated
Supplementary Data Table 5.6: General characteristics and summary statistics after merging specimens from the same individual (as indentified by KIN) aligned to third-allele reference, using only deaminated-sequences with less <2% contamination. Contamination estimates were obtained using a linear combination (LC) of the proportion of endogenous and exogenous sequences. The sequencing data proces…
Sample information						General coverage statistics								Terminal deamination				Conditional terminal demination				Sexing								Contamination LC			Contamination LC after strandfiltering
Site	Sample ID (archeological)	Sample ID (internal)	Skeletal element	Index libraries ID (merged)	Index libraries ID (merged)	Unique on-target sequences	Average duplication rate	Singleton sequences	Average sequence length	Average coverage	target SNPS	target SNPs covered	% target SNPS covered	C->T at 5' end	C->T at 3' end	Confidence intervals C->T at 5' end	Confidence intervals C->T at 3' end	Conditional C->T at 5' end	Conditional C->T at 3' end	Confidence intervals Conditional C->T at 5' end	Confidence intervals Conditional C->T at 3' end	covered target SNPs X chromosome	target SNPs X chromosome	Average coverage X chromosome	covered target SNPs autosomes	target SNPs autosomes	Average coverage autosomes	Ratio	Inferred Sex	Estimate	95% CI Min	95% CI Max	Estimate	95% CI Min	95% CI Max
Arcy-sur-Cure	AR-30	SP3821	Skull fragment	Lib.L.9396, Lib.L.9397, Lib.L.9398	A24771, A24772, A24773	18567	132.25	2501	50.7	0.0081293	2284453	18133	0.793757	83.8	74.7	83.0-84.5	73.6-75.7	51.9	42.2	49.8-54.0	40.3-44.1	664	79487	0.00835357	17907	2200999	0.00813585	1.02676	F	1.31031	0.258483	2.77419	1.31031	0.258483	2.77419
Fonds-de-Forêt	Fonds-de-Forêt 1	SP9962	Femur	Lib.I.3107	A29253	437445	9.33	103889	71.3	0.192486	2284453	372149	16.2905	74	69.2	73.8-74.2	69.0-69.4	25.5	22.4	25.1-25.9	22.1-22.8	7167	79487	0.0901657	429902	2200999	0.195321	0.461628	M	0.497903	0.299862	0.712556	0.49602	0.297592	0.711144
Goyet	Goyet 1424-3D	SP4645	LLI2 from a child (incisor)	Lib.I.1611	F1785	1245	14.3	222	55.6	0.000545864	2284453	1241	0.0543237	76.7	68.1	73.1-80.0	63.6-72.4	35.5	27.4	27.6-44.0	20.8-34.8	17	79487	0.000213871	1227	2200999	0.000557474	0.383644	M?	20.2137	8.66054	38.1562	20.2137	8.66054	38.1562
	Goyet C5-1	SP4646	Left parietal fragment	Lib.I.1291	F3283	2268	31.45	471	49.3	0.000991485	2284453	2211	0.0967847	82.4	64.4	80.0-84.5	61.1-67.7	45.7	30.5	39.4-52.2	25.8-35.5	31	79487	0.000390001	2237	2200999	0.00101636	0.383724	?	7.83523	2.61806	16.4946	7.83523	2.61806	16.4946
	Goyet Q119-2	SP4647	Left rib	Lib.I.1292	F3284	7125	27.55	1490	57.4	0.0031211	2284453	6946	0.304055	78.2	67.3	76.8-79.6	65.4-69.0	38.6	28.9	35.1-42.2	26.1-31.9	189	79487	0.00237775	6935	2200999	0.00315084	0.754639	?	6.34833	3.41973	10.3536	6.34833	3.41973	10.3536
	Goyet Q305-1	GOY004	Femur	Lib.L.9392, Lib.J.3501	GOY004.A0102, GOY004.A0103	839394	4.69	204146	58.4	0.36772	2284453	522850	22.8873	79.8	69.3	79.7-80.0	69.1-69.5	43.8	33.9	43.5-44.1	33.6-34.2	13352	79487	0.167977	825355	2200999	0.374991	0.44795	M	0.302631	0.167847	0.445848	0.301377	0.16658	0.444616
	Goyet Q305-4	SP3369	Left tibia	Lib.I.1275	A9020	92593	11.15	20845	60.3	0.032684	2284453	71298	3.12101	63.5	90.9	63.0-64.0	90.7-91.2	2024-09-12	32.8	12.3-13.4	31.5-34.2	2186	79487	0.0275014	72317	2200999	0.0328564	0.837015	F	1.071	0.538743	1.70315	1.07598	0.542657	1.70941
	Goyet Q376-25	SP4649	Right rib	Lib.L.9393	F3286	2031	38.32	151	57.8	0.000889491	2284453	2006	0.087811	78.1	67.8	75.5-80.6	64.3-71.2	35.5	31.5	29.5-41.9	26.0-37.4	54	79487	0.000679356	1977	2200999	0.000898228	0.756329	F?	9.2642	3.51892	18.4841	9.2642	3.51892	18.4841
	Goyet Q55-4	SP4637	Right tibia	Lib.I.1607	F1777	5829	11.43	678	70	0.00256254	2284453	5803	0.254021	74.2	69.3	72.4-75.8	67.3-71.2	30	23.4	26.4-33.7	20.3-26.8	168	79487	0.00211355	5661	2200999	0.00257201	0.82175	F?	6.73712	3.44866	11.3469	1.69687	1.32085	2.10988
	GN1	SP3367	Right femur	Lib.I.1587, Lib.I.1624	A9058	50854942	1.94	25681541	62.5	22.3688	2284453	2280251	99.8161	23.5	20.2	23.5-23.6	20.1-20.2	23.6	20	23.5-23.7	19.9-20.1	1813926	79487	22.8204	49181176	2200999	22.3449	1.02128	F	0.0611523	0.0448149	0.0776272	0.0600092	0.0436603	0.0764974
		SP4638	Right femur		F3275
	GN2	SP3368	Left tibia	Lib.I.2320, Lib.I.981, Lib.H.8516, Lib.I.2931, Lib.I.2939, Lib.I.2945, Lib.I.1062, Lib.I.1080, Lib.I.980, Lib.I.1286, Lib.I.1290	A33476, D6444, A57813, A40088, A40341, A40691, A9014, A9102,D6443, F1780, F3278	961644	15.34	53880	65.8	0.746878	2284453	649420	28.4278	75.9	71.3	75.8-76.0	71.2-71.4	29.3	26.1	29.1-29.5	25.9-26.3	52879	79487	0.665253	1647588	2200999	0.748564	0.888706	F	0.436823	0.336136	0.541799	0.439368	0.33842	0.544619
		SP11829	Right tibia
		SP3366	Right femur
		SP4640	Right femur
		SP4641	Right tibia
Spy	Spy 94a_8	SP4653	Right femur	Lib.I.2315, Lib.I.2316, Lib.L.9395, Lib.I.1612, Lib.E.5115, Lib.E.5116, Lib.E.5117, Lib.E.5118, Lib.E.4617	A24768, A24769, A24770, F1794, A9416, A9417, A9418, A9419, R5556	571237	2.78	313513	52	0.250459	2284453	499051	21.8455	73.5	79.1	73.3-73.7	78.9-79.3	2024-06-28	35.2	28.3-29.0	34.8-35.6	10104	79487	0.127115	561305	2200999	0.255023	0.498446	M	0.415989	0.242487	0.602736	0.417469	0.243825	0.604367
		SP3818	UM3 Right (molar)
Trou Magrite	Trou Magrite 2422-36	TMA002	Femur	Lib.L.9394, Lib.J.3500	TMA002.A0102, TMA002.A0103	154597	15.42	33295	49.6	0.0676696	2284453	143641	6.28776	74.5	72.4	74.1-74.8	72.0-72.7	36.3	34.1	35.6-37.0	33.4-34.7	2473	79487	0.031112	152004	2200999	0.0690614	0.450498	M	1.18459	0.794088	1.62402	1.16877	0.779435	1.60706
Les Cottés	Les Cottés Z4 - 1514 (capture + LowCov)	SP3052	Femur	Lib.L.1239, Lib.H.9976	A9254, A9230	5833056	3.99	2370819	55	2.5549	2284453	2018845	88.3732	54.4	56	54.3-54.5	56.0-56.1	50.5	52.5	50.3-50.7	52.3-52.7	213406	79487	2.68479	5619622	2200999	2.55321	1.05153	F	0.530225	0.474598	0.587074	0.529442	0.473802	0.586307
