# Supplementary material for: Genetic diversity of late Neanderthals in northwestern Europe
Source: Nature. 2026 Jun 24;655(8122):409–17. doi: 10.1038/s41586-026-10625-1 (PMC13345965; doi:10.1038/s41586-026-10625-1)
Supplement: Supplementary file 8 — Posteriors for the tip dates analysed in BEAST2. [file 41586_2026_10625_MOESM8_ESM.xlsx]

## Sheet: Posteriors
Supplementary Data Table 6: Posteriors for the tip dates analysed in BEAST2. Priors were set as described in Supplementary section 2, with the only difference being the values for Thorin and Couvin, as shown here. HPDI – Highest Posterior Density Interval, ESS – Effective Sample Size.
Prior overview	Thorin Prior	Couvin Prior	Mitochondrial genome	Population size	Molecular clock	Sample	Mean (years)	95% HPDI lower	95% HPDI higher	ESS
FlatPriors	30,000 - 200,000	30,000 - 200,000	Complete	Bayesian skyline	Strict	AR-14	41593.9	40861.5	42369.9	5997.4
FlatPriors	30,000 - 200,000	30,000 - 200,000	Complete	Bayesian skyline	Strict	AR-30	41531.4	36429.1	46315.2	10882.5
FlatPriors	30,000 - 200,000	30,000 - 200,000	Complete	Bayesian skyline	Strict	Couvin G6-0083	103950	75563.7	130710	243500
FlatPriors	30,000 - 200,000	30,000 - 200,000	Complete	Bayesian skyline	Strict	Fonds-de-Forêt	43511.6	42224.8	44853.4	6017.1
FlatPriors	30,000 - 200,000	30,000 - 200,000	Complete	Bayesian skyline	Strict	Goyet 1424-3D	44972.9	37701.4	52704.1	44839.9
FlatPriors	30,000 - 200,000	30,000 - 200,000	Complete	Bayesian skyline	Strict	Goyet C5-1	45120.6	38035.5	53476.1	48679.9
FlatPriors	30,000 - 200,000	30,000 - 200,000	Complete	Bayesian skyline	Strict	Goyet Q119-2	42942.4	37172.2	47996.7	21819.9
FlatPriors	30,000 - 200,000	30,000 - 200,000	Complete	Bayesian skyline	Strict	Goyet Q305-4	43696.2	42980	44403.6	8129.04
FlatPriors	30,000 - 200,000	30,000 - 200,000	Complete	Bayesian skyline	Strict	Goyet Q376-25	45187	37855	53866.3	54315.5
FlatPriors	30,000 - 200,000	30,000 - 200,000	Complete	Bayesian skyline	Strict	Goyet Q376-9	43284.5	37810.6	48206	23797.8
FlatPriors	30,000 - 200,000	30,000 - 200,000	Complete	Bayesian skyline	Strict	Goyet Q55-4	42941.2	37181.3	48226.6	21492.1
FlatPriors	30,000 - 200,000	30,000 - 200,000	Complete	Bayesian skyline	Strict	GN1	42450.1	42189.5	42739.9	5000
FlatPriors	30,000 - 200,000	30,000 - 200,000	Complete	Bayesian skyline	Strict	GN2	43977.2	43163.3	44783.8	9598.13
FlatPriors	30,000 - 200,000	30,000 - 200,000	Complete	Bayesian skyline	Strict	Les Cottés Z4-1514	42853.3	42573.3	43149.7	5000
FlatPriors	30,000 - 200,000	30,000 - 200,000	Complete	Bayesian skyline	Strict	Saint-Césaire 1	38531.3	30282.2	45254.4	14170
FlatPriors	30,000 - 200,000	30,000 - 200,000	Complete	Bayesian skyline	Strict	Spy 94a_8	44283.7	42330	47158.3	23305.5
FlatPriors	30,000 - 200,000	30,000 - 200,000	Complete	Bayesian skyline	Strict	Thorin	100950	72663	127870	241980
FlatPriors	30,000 - 200,000	30,000 - 200,000	Complete	Bayesian skyline	Strict	Walou 97 G24–120	46845.7	30002.5	61709.3	57204.9
FlatPriors	30,000 - 200,000	30,000 - 200,000	Coding region	Bayesian skyline	Strict	AR-14	41590.3	40857.8	42367.2	5580.03
FlatPriors	30,000 - 200,000	30,000 - 200,000	Coding region	Bayesian skyline	Strict	AR-30	41061.2	33098.7	47551.1	15019.2
FlatPriors	30,000 - 200,000	30,000 - 200,000	Coding region	Bayesian skyline	Strict	Couvin G6-0083	118140	85906.5	150170	470780
FlatPriors	30,000 - 200,000	30,000 - 200,000	Coding region	Bayesian skyline	Strict	Fonds-de-Forêt	43482.4	42188.3	44826.4	5926.92
FlatPriors	30,000 - 200,000	30,000 - 200,000	Coding region	Bayesian skyline	Strict	Goyet1424-3D	46684.3	35707.5	58315.1	55876.4
FlatPriors	30,000 - 200,000	30,000 - 200,000	Coding region	Bayesian skyline	Strict	Goyet C5-1	46754.5	35844.1	58291.8	59353.9
FlatPriors	30,000 - 200,000	30,000 - 200,000	Coding region	Bayesian skyline	Strict	Goyet Q119-2	42655.1	34233.8	49845.4	22621.9
FlatPriors	30,000 - 200,000	30,000 - 200,000	Coding region	Bayesian skyline	Strict	Goyet Q305-4	43718.2	42980.1	44411.3	7132.25
FlatPriors	30,000 - 200,000	30,000 - 200,000	Coding region	Bayesian skyline	Strict	Goyet Q376-25	46839.2	36084.5	58658.4	55742.8
FlatPriors	30,000 - 200,000	30,000 - 200,000	Coding region	Bayesian skyline	Strict	Goyet Q376-9	47378.6	35908.6	59921.2	61511.5
FlatPriors	30,000 - 200,000	30,000 - 200,000	Coding region	Bayesian skyline	Strict	Goyet Q55-4	42640.7	33935.3	49358.1	21218
FlatPriors	30,000 - 200,000	30,000 - 200,000	Coding region	Bayesian skyline	Strict	GN1	42451	42175.8	42726.7	5045.67
FlatPriors	30,000 - 200,000	30,000 - 200,000	Coding region	Bayesian skyline	Strict	GN2	44047	43257.6	44880	5558.47
FlatPriors	30,000 - 200,000	30,000 - 200,000	Coding region	Bayesian skyline	Strict	Les Cottés Z4-1514	42850.2	42571.3	43147.9	5058.9
FlatPriors	30,000 - 200,000	30,000 - 200,000	Coding region	Bayesian skyline	Strict	Saint-Césaire 1	41098.8	30449.4	49783.1	22213.9
FlatPriors	30,000 - 200,000	30,000 - 200,000	Coding region	Bayesian skyline	Strict	Spy 94a_8	45122.3	42330.7	48654.8	21852
FlatPriors	30,000 - 200,000	30,000 - 200,000	Coding region	Bayesian skyline	Strict	Thorin	108210	75155.6	142070	406720
FlatPriors	30,000 - 200,000	30,000 - 200,000	Coding region	Bayesian skyline	Strict	Walou 97 G24–120	50507.4	30004	67061.3	32839.5
FlatPriors	30,000 - 200,000	30,000 - 200,000	Complete	Bayesian skyline	Relaxed	AR-14	41583.8	40852.5	42368.8	5713.53
FlatPriors	30,000 - 200,000	30,000 - 200,000	Complete	Bayesian skyline	Relaxed	AR-30	41373.5	33503.4	48081.2	19462.5
FlatPriors	30,000 - 200,000	30,000 - 200,000	Complete	Bayesian skyline	Relaxed	Couvin G6-0083	116700	73946.1	155560	182260
FlatPriors	30,000 - 200,000	30,000 - 200,000	Complete	Bayesian skyline	Relaxed	Fonds-de-Forêt	43498.9	42225.2	44850.9	5586.17
FlatPriors	30,000 - 200,000	30,000 - 200,000	Complete	Bayesian skyline	Relaxed	Goyet 1424-3D	45641.4	34661.9	56941.2	81538.7
FlatPriors	30,000 - 200,000	30,000 - 200,000	Complete	Bayesian skyline	Relaxed	Goyet C5-1	46004.4	34286.1	57814.6	134320
FlatPriors	30,000 - 200,000	30,000 - 200,000	Complete	Bayesian skyline	Relaxed	Goyet Q119-2	42774.2	33924.7	50062.1	36262.6
FlatPriors	30,000 - 200,000	30,000 - 200,000	Complete	Bayesian skyline	Relaxed	Goyet Q305-4	43714.6	42996.5	44425.9	7572.08
FlatPriors	30,000 - 200,000	30,000 - 200,000	Complete	Bayesian skyline	Relaxed	Goyet Q376-25	45989.7	34303.8	58302.9	113450
FlatPriors	30,000 - 200,000	30,000 - 200,000	Complete	Bayesian skyline	Relaxed	Goyet Q376-9	43190.2	34230.1	50696.3	39389.6
FlatPriors	30,000 - 200,000	30,000 - 200,000	Complete	Bayesian skyline	Relaxed	Goyet Q55-4	42738.8	34021.9	50339.3	34407.3
FlatPriors	30,000 - 200,000	30,000 - 200,000	Complete	Bayesian skyline	Relaxed	GN1	42451.1	42189.3	42739.9	5046.29
FlatPriors	30,000 - 200,000	30,000 - 200,000	Complete	Bayesian skyline	Relaxed	GN2	43991.4	43160.6	44780.2	8207.04
FlatPriors	30,000 - 200,000	30,000 - 200,000	Complete	Bayesian skyline	Relaxed	Les Cottés Z4-1514	42849.8	42572.1	43149.7	5000
FlatPriors	30,000 - 200,000	30,000 - 200,000	Complete	Bayesian skyline	Relaxed	Saint-Césaire 1	39264.4	30008.9	46931	27370.5
FlatPriors	30,000 - 200,000	30,000 - 200,000	Complete	Bayesian skyline	Relaxed	Spy 94a_8	44945.8	42330.1	48458.8	26686.9
FlatPriors	30,000 - 200,000	30,000 - 200,000	Complete	Bayesian skyline	Relaxed	Thorin	113320	71774.7	153780	172990
FlatPriors	30,000 - 200,000	30,000 - 200,000	Complete	Bayesian skyline	Relaxed	Walou 97 G24–120	57525.5	30031.6	80511.4	115820
FlatPriors	30,000 - 200,000	30,000 - 200,000	Coding region	Bayesian skyline	Relaxed	AR-14	41586.2	40855.3	42369.8	6152.33
FlatPriors	30,000 - 200,000	30,000 - 200,000	Coding region	Bayesian skyline	Relaxed	AR-30	41259.1	34150	47365.2	17082.5
FlatPriors	30,000 - 200,000	30,000 - 200,000	Coding region	Bayesian skyline	Relaxed	Couvin G6-0083	113250	80335.9	144610	766350
FlatPriors	30,000 - 200,000	30,000 - 200,000	Coding region	Bayesian skyline	Relaxed	Fonds-de-Forêt	43482	42225.1	44858.8	6190.96
FlatPriors	30,000 - 200,000	30,000 - 200,000	Coding region	Bayesian skyline	Relaxed	Goyet1424-3D	46627.9	36538.1	57717.9	83019.9
FlatPriors	30,000 - 200,000	30,000 - 200,000	Coding region	Bayesian skyline	Relaxed	Goyet C5-1	46718.3	37035.1	57374.3	83863.7
FlatPriors	30,000 - 200,000	30,000 - 200,000	Coding region	Bayesian skyline	Relaxed	Goyet Q119-2	42848.7	35471.1	49669.1	31039.9
FlatPriors	30,000 - 200,000	30,000 - 200,000	Coding region	Bayesian skyline	Relaxed	Goyet Q305-4	43706	42986.7	44412.1	8513.01
FlatPriors	30,000 - 200,000	30,000 - 200,000	Coding region	Bayesian skyline	Relaxed	Goyet Q376-25	46636.5	37121.8	57785.4	85212.4
FlatPriors	30,000 - 200,000	30,000 - 200,000	Coding region	Bayesian skyline	Relaxed	Goyet Q376-9	47426.5	37393.8	59905.3	79123.3
FlatPriors	30,000 - 200,000	30,000 - 200,000	Coding region	Bayesian skyline	Relaxed	Goyet Q55-4	42842.7	35273.8	49593.5	31294
FlatPriors	30,000 - 200,000	30,000 - 200,000	Coding region	Bayesian skyline	Relaxed	GN1	42452	42183.1	42734.5	5276.33
FlatPriors	30,000 - 200,000	30,000 - 200,000	Coding region	Bayesian skyline	Relaxed	GN2	44044.8	43251	44876.3	6131.06
FlatPriors	30,000 - 200,000	30,000 - 200,000	Coding region	Bayesian skyline	Relaxed	Les Cottés Z4-1514	42852.2	42573.5	43149.9	5069.02
FlatPriors	30,000 - 200,000	30,000 - 200,000	Coding region	Bayesian skyline	Relaxed	Saint-Césaire 1	41827	31179	50195	29447.4
FlatPriors	30,000 - 200,000	30,000 - 200,000	Coding region	Bayesian skyline	Relaxed	Spy 94a_8	45081.7	42330.1	48643.4	26902.4
FlatPriors	30,000 - 200,000	30,000 - 200,000	Coding region	Bayesian skyline	Relaxed	Thorin	104040	70097.8	136120	675780
FlatPriors	30,000 - 200,000	30,000 - 200,000	Coding region	Bayesian skyline	Relaxed	Walou 97 G24–120	50710.6	30007.1	66107	56631
ThorinPrior	45,000 - 50,000	30,000 - 200,000	Complete	Bayesian skyline	Strict	AR-14	41594.3	40860.4	42370	5725.13
ThorinPrior	45,000 - 50,000	30,000 - 200,000	Complete	Bayesian skyline	Strict	AR-30	41483	36225.3	46165.3	11575.3
ThorinPrior	45,000 - 50,000	30,000 - 200,000	Complete	Bayesian skyline	Strict	Couvin G6-0083	61043.9	45629.7	78251.9	33084.5
ThorinPrior	45,000 - 50,000	30,000 - 200,000	Complete	Bayesian skyline	Strict	Fonds-de-Forêt	43497.5	42216.8	44854.2	6085.95
ThorinPrior	45,000 - 50,000	30,000 - 200,000	Complete	Bayesian skyline	Strict	Goyet 1424-3D	44656.5	37638.1	52363.4	49132.9
ThorinPrior	45,000 - 50,000	30,000 - 200,000	Complete	Bayesian skyline	Strict	Goyet C5-1	44834.9	37660.1	52986.9	57926.2
ThorinPrior	45,000 - 50,000	30,000 - 200,000	Complete	Bayesian skyline	Strict	Goyet Q119-2	42865.3	36908.9	47797.4	25335.7
ThorinPrior	45,000 - 50,000	30,000 - 200,000	Complete	Bayesian skyline	Strict	Goyet Q305-4	43685.5	42980.1	44400.7	8138.3
ThorinPrior	45,000 - 50,000	30,000 - 200,000	Complete	Bayesian skyline	Strict	Goyet Q376-25	44864.9	37632.4	52795.9	49401.5
ThorinPrior	45,000 - 50,000	30,000 - 200,000	Complete	Bayesian skyline	Strict	Goyet Q376-9	43196.3	37472	48138.1	24896.7
ThorinPrior	45,000 - 50,000	30,000 - 200,000	Complete	Bayesian skyline	Strict	Goyet Q55-4	42849.8	37206	48290.9	23499
ThorinPrior	45,000 - 50,000	30,000 - 200,000	Complete	Bayesian skyline	Strict	GN1	42449.1	42185.4	42737.1	5000
ThorinPrior	45,000 - 50,000	30,000 - 200,000	Complete	Bayesian skyline	Strict	GN2	43965.2	43160.4	44774.8	8561.73
ThorinPrior	45,000 - 50,000	30,000 - 200,000	Complete	Bayesian skyline	Strict	Les Cottés Z4-1514	42851.1	42563.6	43139.7	5000
ThorinPrior	45,000 - 50,000	30,000 - 200,000	Complete	Bayesian skyline	Strict	Saint-Césaire 1	38464.4	30258.8	45165.5	13720.3
ThorinPrior	45,000 - 50,000	30,000 - 200,000	Complete	Bayesian skyline	Strict	Spy 94a_8	44245.6	42330.5	47152.8	21834.2
ThorinPrior	45,000 - 50,000	30,000 - 200,000	Complete	Bayesian skyline	Strict	Thorin	48173.2	45612.1	49999.8	5520.55
ThorinPrior	45,000 - 50,000	30,000 - 200,000	Complete	Bayesian skyline	Strict	Walou 97 G24–120	44280.9	30005.4	58657.1	64957.9
ThorinPrior	45,000 - 50,000	30,000 - 200,000	Coding region	Bayesian skyline	Strict	AR-14	41592.9	40857.2	42369.1	5594.82
ThorinPrior	45,000 - 50,000	30,000 - 200,000	Coding region	Bayesian skyline	Strict	AR-30	41036.8	33158.7	47420.2	14909.5
ThorinPrior	45,000 - 50,000	30,000 - 200,000	Coding region	Bayesian skyline	Strict	Couvin G6-0083	69051.8	50444.7	89680.3	137460
ThorinPrior	45,000 - 50,000	30,000 - 200,000	Coding region	Bayesian skyline	Strict	Fonds-de-Forêt	43464	42172.5	44813.9	6464.67
ThorinPrior	45,000 - 50,000	30,000 - 200,000	Coding region	Bayesian skyline	Strict	Goyet1424-3D	46097.2	35714.5	57350.1	57696.3
ThorinPrior	45,000 - 50,000	30,000 - 200,000	Coding region	Bayesian skyline	Strict	Goyet C5-1	46093.1	35274	57184.6	49833.3
ThorinPrior	45,000 - 50,000	30,000 - 200,000	Coding region	Bayesian skyline	Strict	Goyet Q119-2	42562.2	34142.6	49601.8	19177.6
ThorinPrior	45,000 - 50,000	30,000 - 200,000	Coding region	Bayesian skyline	Strict	Goyet Q305-4	43711.7	42980.2	44407	7178.15
ThorinPrior	45,000 - 50,000	30,000 - 200,000	Coding region	Bayesian skyline	Strict	Goyet Q376-25	46085.8	35625.5	57457.7	66086.1
ThorinPrior	45,000 - 50,000	30,000 - 200,000	Coding region	Bayesian skyline	Strict	Goyet Q376-9	46718.9	35501.5	58633.8	52564
ThorinPrior	45,000 - 50,000	30,000 - 200,000	Coding region	Bayesian skyline	Strict	Goyet Q55-4	42544.5	33991.8	49412.1	19262.1
ThorinPrior	45,000 - 50,000	30,000 - 200,000	Coding region	Bayesian skyline	Strict	GN1	42450.9	42179.5	42728.8	5118.15
ThorinPrior	45,000 - 50,000	30,000 - 200,000	Coding region	Bayesian skyline	Strict	GN2	44045.2	43256.7	44880	5790.7
ThorinPrior	45,000 - 50,000	30,000 - 200,000	Coding region	Bayesian skyline	Strict	Les Cottés Z4-1514	42849.3	42573.1	43149.9	5078.31
ThorinPrior	45,000 - 50,000	30,000 - 200,000	Coding region	Bayesian skyline	Strict	Saint-Césaire 1	40866.7	30037.4	48882.9	19444.4
ThorinPrior	45,000 - 50,000	30,000 - 200,000	Coding region	Bayesian skyline	Strict	Spy 94a_8	45005.7	42330.2	48556.7	19952.6
ThorinPrior	45,000 - 50,000	30,000 - 200,000	Coding region	Bayesian skyline	Strict	Thorin	48121.6	45601.6	49999.9	5482.35
ThorinPrior	45,000 - 50,000	30,000 - 200,000	Coding region	Bayesian skyline	Strict	Walou 97 G24–120	48218.4	30005.5	63727.8	32483.8
ThorinPrior	45,000 - 50,000	30,000 - 200,000	Complete	Bayesian skyline	Relaxed	AR-14	41582.4	40852.2	42369.6	5841.13
ThorinPrior	45,000 - 50,000	30,000 - 200,000	Complete	Bayesian skyline	Relaxed	AR-30	41358.1	33518.3	48082.3	19088.8
ThorinPrior	45,000 - 50,000	30,000 - 200,000	Complete	Bayesian skyline	Relaxed	Couvin G6-0083	73460.1	41809	114760	165750
ThorinPrior	45,000 - 50,000	30,000 - 200,000	Complete	Bayesian skyline	Relaxed	Fonds-de-Forêt	43484.4	42210.6	44851.5	5741.15
ThorinPrior	45,000 - 50,000	30,000 - 200,000	Complete	Bayesian skyline	Relaxed	Goyet 1424-3D	45599.2	33970.2	58072.3	86978.5
ThorinPrior	45,000 - 50,000	30,000 - 200,000	Complete	Bayesian skyline	Relaxed	Goyet C5-1	45749.2	33858.7	57778.8	85594.2
ThorinPrior	45,000 - 50,000	30,000 - 200,000	Complete	Bayesian skyline	Relaxed	Goyet Q119-2	42675.8	33662.1	50096.7	34779
ThorinPrior	45,000 - 50,000	30,000 - 200,000	Complete	Bayesian skyline	Relaxed	Goyet Q305-4	43710.9	42981.5	44410.3	8351.85
ThorinPrior	45,000 - 50,000	30,000 - 200,000	Complete	Bayesian skyline	Relaxed	Goyet Q376-25	45708.5	34274.8	58293.2	85214.6
ThorinPrior	45,000 - 50,000	30,000 - 200,000	Complete	Bayesian skyline	Relaxed	Goyet Q376-9	43087.2	33805.1	50451.2	35826.6
ThorinPrior	45,000 - 50,000	30,000 - 200,000	Complete	Bayesian skyline	Relaxed	Goyet Q55-4	42636.6	33933.8	50219.6	33584.2
ThorinPrior	45,000 - 50,000	30,000 - 200,000	Complete	Bayesian skyline	Relaxed	GN1	42449.7	42173.4	42724.5	5354.42
ThorinPrior	45,000 - 50,000	30,000 - 200,000	Complete	Bayesian skyline	Relaxed	GN2	43992.4	43160.1	44786.9	7974.45
ThorinPrior	45,000 - 50,000	30,000 - 200,000	Complete	Bayesian skyline	Relaxed	Les Cottés Z4-1514	42849.3	42570.4	43148.5	5000
ThorinPrior	45,000 - 50,000	30,000 - 200,000	Complete	Bayesian skyline	Relaxed	Saint-Césaire 1	39266.4	30000.9	46793.4	21882
ThorinPrior	45,000 - 50,000	30,000 - 200,000	Complete	Bayesian skyline	Relaxed	Spy 94a_8	44960.1	42330.1	48509.3	30710.1
ThorinPrior	45,000 - 50,000	30,000 - 200,000	Complete	Bayesian skyline	Relaxed	Thorin	47921.1	45427.1	49999.6	5462.67
ThorinPrior	45,000 - 50,000	30,000 - 200,000	Complete	Bayesian skyline	Relaxed	Walou 97 G24–120	56519.1	30001.1	79626.4	135750
ThorinPrior	45,000 - 50,000	30,000 - 200,000	Coding region	Bayesian skyline	Relaxed	AR-14	41584.8	40859.2	42368.8	6352.13
ThorinPrior	45,000 - 50,000	30,000 - 200,000	Coding region	Bayesian skyline	Relaxed	AR-30	41223.5	33858	46856.7	20388.4
ThorinPrior	45,000 - 50,000	30,000 - 200,000	Coding region	Bayesian skyline	Relaxed	Couvin G6-0083	68597.2	48815.8	92105.8	277020
ThorinPrior	45,000 - 50,000	30,000 - 200,000	Coding region	Bayesian skyline	Relaxed	Fonds-de-Forêt	43467.7	42198.2	44839.4	6257.84
ThorinPrior	45,000 - 50,000	30,000 - 200,000	Coding region	Bayesian skyline	Relaxed	Goyet1424-3D	46014.8	36206.5	56654	68353.2
ThorinPrior	45,000 - 50,000	30,000 - 200,000	Coding region	Bayesian skyline	Relaxed	Goyet C5-1	46113.2	36751.5	57070.4	69601.1
ThorinPrior	45,000 - 50,000	30,000 - 200,000	Coding region	Bayesian skyline	Relaxed	Goyet Q119-2	42731.4	34619.5	49188.3	26909.5
ThorinPrior	45,000 - 50,000	30,000 - 200,000	Coding region	Bayesian skyline	Relaxed	Goyet Q305-4	43702	42980	44401.7	7698.98
ThorinPrior	45,000 - 50,000	30,000 - 200,000	Coding region	Bayesian skyline	Relaxed	Goyet Q376-25	46068.1	36088.2	56580.3	76923.7
ThorinPrior	45,000 - 50,000	30,000 - 200,000	Coding region	Bayesian skyline	Relaxed	Goyet Q376-9	46625.6	36423.4	58069.9	74288.7
ThorinPrior	45,000 - 50,000	30,000 - 200,000	Coding region	Bayesian skyline	Relaxed	Goyet Q55-4	42740.4	34750.2	49208.7	28627.4
ThorinPrior	45,000 - 50,000	30,000 - 200,000	Coding region	Bayesian skyline	Relaxed	GN1	42450.4	42177.7	42727.3	5164.42
ThorinPrior	45,000 - 50,000	30,000 - 200,000	Coding region	Bayesian skyline	Relaxed	GN2	44040.9	43254.3	44880	6052.41
ThorinPrior	45,000 - 50,000	30,000 - 200,000	Coding region	Bayesian skyline	Relaxed	Les Cottés Z4-1514	42852	42573	43149.8	5000
ThorinPrior	45,000 - 50,000	30,000 - 200,000	Coding region	Bayesian skyline	Relaxed	Saint-Césaire 1	41441.3	30885.7	49484.9	37958.4
ThorinPrior	45,000 - 50,000	30,000 - 200,000	Coding region	Bayesian skyline	Relaxed	Spy 94a_8	44950.2	42330.2	48483.8	29198.4
ThorinPrior	45,000 - 50,000	30,000 - 200,000	Coding region	Bayesian skyline	Relaxed	Thorin	48118.1	45575.7	50000	6111.11
ThorinPrior	45,000 - 50,000	30,000 - 200,000	Coding region	Bayesian skyline	Relaxed	Walou 97 G24–120	49029.1	30002.3	63517.9	52587.3
CouvinPrior	30,000 - 200,000	44,170 - 49,660	Complete	Bayesian skyline	Strict	AR-14	41593.2	40856.8	42369.4	5747.23
CouvinPrior	30,000 - 200,000	44,170 - 49,660	Complete	Bayesian skyline	Strict	AR-30	41486.3	36586.8	46356.1	10471.1
CouvinPrior	30,000 - 200,000	44,170 - 49,660	Complete	Bayesian skyline	Strict	Couvin G6-0083	47803.9	45001.9	49660	5443.05
CouvinPrior	30,000 - 200,000	44,170 - 49,660	Complete	Bayesian skyline	Strict	Fonds-de-Forêt	43496.2	42223.5	44856.8	5538.19
CouvinPrior	30,000 - 200,000	44,170 - 49,660	Complete	Bayesian skyline	Strict	Goyet 1424-3D	44665.3	37520.7	52334	50766.5
CouvinPrior	30,000 - 200,000	44,170 - 49,660	Complete	Bayesian skyline	Strict	Goyet C5-1	44840.1	37775.1	52761.7	55634.8
CouvinPrior	30,000 - 200,000	44,170 - 49,660	Complete	Bayesian skyline	Strict	Goyet Q119-2	42859.7	37012.6	47799	23247.4
CouvinPrior	30,000 - 200,000	44,170 - 49,660	Complete	Bayesian skyline	Strict	Goyet Q305-4	43685.9	42980	44397.4	8086.27
CouvinPrior	30,000 - 200,000	44,170 - 49,660	Complete	Bayesian skyline	Strict	Goyet Q376-25	44868	37330.6	52651.7	55973.9
CouvinPrior	30,000 - 200,000	44,170 - 49,660	Complete	Bayesian skyline	Strict	Goyet Q376-9	43186.7	37697.3	48078.3	23637.5
CouvinPrior	30,000 - 200,000	44,170 - 49,660	Complete	Bayesian skyline	Strict	Goyet Q55-4	42874.2	37248.9	48115.2	23445.2
CouvinPrior	30,000 - 200,000	44,170 - 49,660	Complete	Bayesian skyline	Strict	GN1	42448.2	42160.1	42710.1	5102.51
CouvinPrior	30,000 - 200,000	44,170 - 49,660	Complete	Bayesian skyline	Strict	GN2	43971	43160.5	44778.3	8757.02
CouvinPrior	30,000 - 200,000	44,170 - 49,660	Complete	Bayesian skyline	Strict	Les Cottés Z4-1514	42849.8	42571.4	43149.8	5028.44
CouvinPrior	30,000 - 200,000	44,170 - 49,660	Complete	Bayesian skyline	Strict	Saint-Césaire 1	38493.3	30141.6	44990	15831.9
CouvinPrior	30,000 - 200,000	44,170 - 49,660	Complete	Bayesian skyline	Strict	Spy 94a_8	44264.5	42330.2	47196.8	23785.8
CouvinPrior	30,000 - 200,000	44,170 - 49,660	Complete	Bayesian skyline	Strict	Thorin	55885.3	42408	72251.7	20413.7
CouvinPrior	30,000 - 200,000	44,170 - 49,660	Complete	Bayesian skyline	Strict	Walou 97 G24–120	44069.7	30000.6	58354.2	40904
CouvinPrior	30,000 - 200,000	44,170 - 49,660	Coding region	Bayesian skyline	Strict	AR-14	41585	40852.4	42370	5807.85
CouvinPrior	30,000 - 200,000	44,170 - 49,660	Coding region	Bayesian skyline	Strict	AR-30	40941.9	33218.8	47266.5	12312.6
CouvinPrior	30,000 - 200,000	44,170 - 49,660	Coding region	Bayesian skyline	Strict	Couvin G6-0083	47804.4	45002	49660	6639.33
CouvinPrior	30,000 - 200,000	44,170 - 49,660	Coding region	Bayesian skyline	Strict	Fonds-de-Forêt	43471	42122	44764.4	5553.02
CouvinPrior	30,000 - 200,000	44,170 - 49,660	Coding region	Bayesian skyline	Strict	Goyet1424-3D	46197.8	35364.6	57317.3	57046.3
CouvinPrior	30,000 - 200,000	44,170 - 49,660	Coding region	Bayesian skyline	Strict	Goyet C5-1	46185.8	35109.9	57439.5	59476.9
CouvinPrior	30,000 - 200,000	44,170 - 49,660	Coding region	Bayesian skyline	Strict	Goyet Q119-2	42448.3	34231.3	49643.4	19876.2
CouvinPrior	30,000 - 200,000	44,170 - 49,660	Coding region	Bayesian skyline	Strict	Goyet Q305-4	43705.1	42980.8	44402.1	7211.97
CouvinPrior	30,000 - 200,000	44,170 - 49,660	Coding region	Bayesian skyline	Strict	Goyet Q376-25	46060.3	35421.1	57320.7	59902.6
CouvinPrior	30,000 - 200,000	44,170 - 49,660	Coding region	Bayesian skyline	Strict	Goyet Q376-9	46788.3	35777.9	59258.2	67766.3
CouvinPrior	30,000 - 200,000	44,170 - 49,660	Coding region	Bayesian skyline	Strict	Goyet Q55-4	42471.2	34168.6	49435.6	20977.6
CouvinPrior	30,000 - 200,000	44,170 - 49,660	Coding region	Bayesian skyline	Strict	GN1	42450	42161.7	42711.6	5367.71
CouvinPrior	30,000 - 200,000	44,170 - 49,660	Coding region	Bayesian skyline	Strict	GN2	44046.5	43258.8	44879.4	5459.39
CouvinPrior	30,000 - 200,000	44,170 - 49,660	Coding region	Bayesian skyline	Strict	Les Cottés Z4-1514	42850.4	42573	43149.7	5050.97
CouvinPrior	30,000 - 200,000	44,170 - 49,660	Coding region	Bayesian skyline	Strict	Saint-Césaire 1	40860.6	30279.4	49153.9	22615.9
CouvinPrior	30,000 - 200,000	44,170 - 49,660	Coding region	Bayesian skyline	Strict	Spy 94a_8	44995.6	42330.1	48597	23774.7
CouvinPrior	30,000 - 200,000	44,170 - 49,660	Coding region	Bayesian skyline	Strict	Thorin	49136.7	30065.7	66431	29196.8
CouvinPrior	30,000 - 200,000	44,170 - 49,660	Coding region	Bayesian skyline	Strict	Walou 97 G24–120	48114	30000.7	63747.4	36679.1
CouvinPrior	30,000 - 200,000	44,170 - 49,660	Complete	Bayesian skyline	Relaxed	AR-14	41576.7	40852.9	42368.5	5864.24
CouvinPrior	30,000 - 200,000	44,170 - 49,660	Complete	Bayesian skyline	Relaxed	AR-30	41240.3	33488.4	47706.3	17444.2
CouvinPrior	30,000 - 200,000	44,170 - 49,660	Complete	Bayesian skyline	Relaxed	Couvin G6-0083	47478	44696.8	49659.9	5265.05
CouvinPrior	30,000 - 200,000	44,170 - 49,660	Complete	Bayesian skyline	Relaxed	Fonds-de-Forêt	43492.3	42218.3	44852.7	5611.45
CouvinPrior	30,000 - 200,000	44,170 - 49,660	Complete	Bayesian skyline	Relaxed	Goyet 1424-3D	45484	34240.9	57183.9	73814.2
CouvinPrior	30,000 - 200,000	44,170 - 49,660	Complete	Bayesian skyline	Relaxed	Goyet C5-1	45755.2	33874.5	57598.6	112640
CouvinPrior	30,000 - 200,000	44,170 - 49,660	Complete	Bayesian skyline	Relaxed	Goyet Q119-2	42428	33547.4	49599.8	31429.5
CouvinPrior	30,000 - 200,000	44,170 - 49,660	Complete	Bayesian skyline	Relaxed	Goyet Q305-4	43698.2	42980.5	44402	8076.83
CouvinPrior	30,000 - 200,000	44,170 - 49,660	Complete	Bayesian skyline	Relaxed	Goyet Q376-25	45745.1	34546.5	58947	95639.6
CouvinPrior	30,000 - 200,000	44,170 - 49,660	Complete	Bayesian skyline	Relaxed	Goyet Q376-9	43083.2	34190	50303.6	35376.7
CouvinPrior	30,000 - 200,000	44,170 - 49,660	Complete	Bayesian skyline	Relaxed	Goyet Q55-4	42463.8	33623.9	49773.9	32905.2
CouvinPrior	30,000 - 200,000	44,170 - 49,660	Complete	Bayesian skyline	Relaxed	GN1	42452.1	42186.5	42737.4	5000
CouvinPrior	30,000 - 200,000	44,170 - 49,660	Complete	Bayesian skyline	Relaxed	GN2	43989	43162.3	44786.5	8089.74
CouvinPrior	30,000 - 200,000	44,170 - 49,660	Complete	Bayesian skyline	Relaxed	Les Cottés Z4-1514	42852.1	42572.5	43150	5000
CouvinPrior	30,000 - 200,000	44,170 - 49,660	Complete	Bayesian skyline	Relaxed	Saint-Césaire 1	39407.6	30010.3	47037.8	42777.5
CouvinPrior	30,000 - 200,000	44,170 - 49,660	Complete	Bayesian skyline	Relaxed	Spy 94a_8	44938.9	42330	48554.4	53652.2
CouvinPrior	30,000 - 200,000	44,170 - 49,660	Complete	Bayesian skyline	Relaxed	Thorin	67681.2	37347.6	107270	164110
CouvinPrior	30,000 - 200,000	44,170 - 49,660	Complete	Bayesian skyline	Relaxed	Walou 97 G24–120	56756.5	30012.8	80107.4	128160
CouvinPrior	30,000 - 200,000	44,170 - 49,660	Coding region	Bayesian skyline	Relaxed	AR-14	41586.7	40856.5	42369.9	6413.31
CouvinPrior	30,000 - 200,000	44,170 - 49,660	Coding region	Bayesian skyline	Relaxed	AR-30	41265.3	34414	47475.8	22918.2
CouvinPrior	30,000 - 200,000	44,170 - 49,660	Coding region	Bayesian skyline	Relaxed	Couvin G6-0083	47779.1	44975	49660	7305.59
CouvinPrior	30,000 - 200,000	44,170 - 49,660	Coding region	Bayesian skyline	Relaxed	Fonds-de-Forêt	43462.5	42181.1	44824.2	6305.51
CouvinPrior	30,000 - 200,000	44,170 - 49,660	Coding region	Bayesian skyline	Relaxed	Goyet1424-3D	45941.3	36756	56254.6	57345.1
CouvinPrior	30,000 - 200,000	44,170 - 49,660	Coding region	Bayesian skyline	Relaxed	Goyet C5-1	45715.6	36284.5	56043.5	58428
CouvinPrior	30,000 - 200,000	44,170 - 49,660	Coding region	Bayesian skyline	Relaxed	Goyet Q119-2	42755.1	35223.6	49367.6	32638.2
CouvinPrior	30,000 - 200,000	44,170 - 49,660	Coding region	Bayesian skyline	Relaxed	Goyet Q305-4	43702.1	42980.1	44406	8641.72
CouvinPrior	30,000 - 200,000	44,170 - 49,660	Coding region	Bayesian skyline	Relaxed	Goyet Q376-25	45690	36015.3	55569.1	59697.6
CouvinPrior	30,000 - 200,000	44,170 - 49,660	Coding region	Bayesian skyline	Relaxed	Goyet Q376-9	46306.1	36581.9	57381.5	62012.6
CouvinPrior	30,000 - 200,000	44,170 - 49,660	Coding region	Bayesian skyline	Relaxed	Goyet Q55-4	42726.8	34744.2	48965.5	31415.4
CouvinPrior	30,000 - 200,000	44,170 - 49,660	Coding region	Bayesian skyline	Relaxed	GN1	42450.3	42173.1	42723.7	5161.63
CouvinPrior	30,000 - 200,000	44,170 - 49,660	Coding region	Bayesian skyline	Relaxed	GN2	44040.1	43256.7	44879.5	5623.2
CouvinPrior	30,000 - 200,000	44,170 - 49,660	Coding region	Bayesian skyline	Relaxed	Les Cottés Z4-1514	42851.2	42572.8	43149.6	5134.22
CouvinPrior	30,000 - 200,000	44,170 - 49,660	Coding region	Bayesian skyline	Relaxed	Saint-Césaire 1	41430	31143.2	49520.3	26746.5
CouvinPrior	30,000 - 200,000	44,170 - 49,660	Coding region	Bayesian skyline	Relaxed	Spy 94a_8	44914.7	42330.9	48414.6	25246.7
CouvinPrior	30,000 - 200,000	44,170 - 49,660	Coding region	Bayesian skyline	Relaxed	Thorin	49554.7	30045.4	66847	62102.8
CouvinPrior	30,000 - 200,000	44,170 - 49,660	Coding region	Bayesian skyline	Relaxed	Walou 97 G24–120	48787.8	30020.1	63010.7	40862.1
