# Supplementary material for: Genetic diversity of late Neanderthals in northwestern Europe
Source: Nature. 2026 Jun 24;655(8122):409–17. doi: 10.1038/s41586-026-10625-1 (PMC13345965; doi:10.1038/s41586-026-10625-1)
Supplement: Supplementary file 9 — D-statistics and f-statistics of nuclear capture data. [file 41586_2026_10625_MOESM9_ESM.xlsx]

## Sheet: 7.1 Unascertained D-stats High-
Supplementary Data Table 7.1: D-statistics of the form D(X, Y; Z, Mbuti), where "X" and "Y" each represents a different archaic genome sequenced to high-coverage and "Z" a Neandertal genome from present-day Belgium and France. The last column, nsnps, indicates the number of positions used for each specific comparison (from a maximum of N = 1,652,202 SNPs from the population genetic informative si…
W	X	Y	Z	D	Standard Error	Zscore	BABA	ABBA	nsnps
Chagyrskaya 8	Denisova 3	AR-30	Mbuti	0.906	0.01	90.5	1380	68	5675
Chagyrskaya 8	Denisova 3	Fonds-de-Forêt 1	Mbuti	0.931	0.003	100	34788	1235	127790
Chagyrskaya 8	Denisova 3	GN1	Mbuti	0.934	0.002	100	180077	6161	645705
Chagyrskaya 8	Denisova 3	GN2	Mbuti	0.935	0.002	100	66292	2217	240827
Chagyrskaya 8	Denisova 3	Goyet 1424-3D	Mbuti	0.844	0.038	22.5	92	8	410
Chagyrskaya 8	Denisova 3	Goyet C5-1	Mbuti	0.829	0.039	21.2	146	14	704
Chagyrskaya 8	Denisova 3	Goyet Q119-2	Mbuti	0.866	0.018	47.2	524	38	2176
Chagyrskaya 8	Denisova 3	Goyet Q305-1	Mbuti	0.933	0.002	100	54884	1896	203082
Chagyrskaya 8	Denisova 3	Goyet Q305-4	Mbuti	0.926	0.004	100	7730	299	28518
Chagyrskaya 8	Denisova 3	Goyet Q376-25	Mbuti	0.956	0.021	44.9	165	4	628
Chagyrskaya 8	Denisova 3	Goyet Q55-4	Mbuti	0.927	0.015	62.8	472	18	1888
Chagyrskaya 8	Denisova 3	Les Cottés Z4-1514	Mbuti	0.931	0.003	100	15477	556	57805
Chagyrskaya 8	Denisova 3	Mezmaiskaya 1	Mbuti	0.934	0.002	100	62006	2120	234577
Chagyrskaya 8	Denisova 3	Mezmaiskaya 2	Mbuti	0.931	0.002	100	90100	3239	348932
Chagyrskaya 8	Denisova 3	Spy 94a_8	Mbuti	0.931	0.003	100	36939	1313	137571
Chagyrskaya 8	Denisova 3	Thorin	Mbuti	0.887	0.004	100	11874	708	50338
Chagyrskaya 8	Denisova 3	Trou Magrite 2422-36	Mbuti	0.93	0.004	100	12075	439	46687
Chagyrskaya 8	GN1	AR-30	Mbuti	-0.32	0.043	-7.5	108	209	5676
Chagyrskaya 8	GN1	Fonds-de-Forêt 1	Mbuti	-0.394	0.014	-27.5	2143	4924	127812
Chagyrskaya 8	GN1	GN2	Mbuti	-0.442	0.011	-41.5	3727	9621	240847
Chagyrskaya 8	GN1	Goyet 1424-3D	Mbuti	-0.687	0.115	-6	4	19	409
Chagyrskaya 8	GN1	Goyet C5-1	Mbuti	-0.177	0.118	-1.5	14	19	704
Chagyrskaya 8	GN1	Goyet Q119-2	Mbuti	-0.38	0.072	-5.3	39	86	2176
Chagyrskaya 8	GN1	Goyet Q305-1	Mbuti	-0.398	0.012	-33.4	3364	7820	203112
Chagyrskaya 8	GN1	Goyet Q305-4	Mbuti	-0.452	0.02	-23.1	456	1208	28517
Chagyrskaya 8	GN1	Goyet Q376-25	Mbuti	-0.291	0.154	-1.9	11	20	628
Chagyrskaya 8	GN1	Goyet Q55-4	Mbuti	-0.332	0.073	-4.5	33	66	1887
Chagyrskaya 8	GN1	Les Cottés Z4-1514	Mbuti	-0.252	0.017	-14.8	1113	1862	57810
Chagyrskaya 8	GN1	Mezmaiskaya 1	Mbuti	0.016	0.013	1.2	5821	5635	234596
Chagyrskaya 8	GN1	Mezmaiskaya 2	Mbuti	-0.149	0.012	-12.2	7248	9792	348980
Chagyrskaya 8	GN1	Spy 94a_8	Mbuti	-0.395	0.013	-30.3	2247	5182	137594
Chagyrskaya 8	GN1	Thorin	Mbuti	-0.003	0.02	-0.1	1089	1095	50344
Chagyrskaya 8	GN1	Trou Magrite 2422-36	Mbuti	-0.46	0.017	-27.5	671	1814	46697
Chagyrskaya 8	Neandertal D5	AR-30	Mbuti	0.318	0.043	7.5	236	122	5676
Chagyrskaya 8	Neandertal D5	Fonds-de-Forêt 1	Mbuti	0.344	0.013	27.5	5945	2900	127811
Chagyrskaya 8	Neandertal D5	GN1	Mbuti	0.341	0.011	30.9	30189	14836	645794
Chagyrskaya 8	Neandertal D5	GN2	Mbuti	0.35	0.011	32.7	11140	5370	240832
Chagyrskaya 8	Neandertal D5	Goyet 1424-3D	Mbuti	-0.012	0.176	-0.1	12	12	410
Chagyrskaya 8	Neandertal D5	Goyet C5-1	Mbuti	0.472	0.115	4.1	30	11	704
Chagyrskaya 8	Neandertal D5	Goyet Q119-2	Mbuti	0.299	0.067	4.5	93	50	2175
Chagyrskaya 8	Neandertal D5	Goyet Q305-1	Mbuti	0.344	0.011	30.5	9210	4500	203108
Chagyrskaya 8	Neandertal D5	Goyet Q305-4	Mbuti	0.301	0.021	14.5	1284	689	28513
Chagyrskaya 8	Neandertal D5	Goyet Q376-25	Mbuti	0.357	0.134	2.7	28	13	628
Chagyrskaya 8	Neandertal D5	Goyet Q55-4	Mbuti	0.397	0.067	5.9	86	37	1888
Chagyrskaya 8	Neandertal D5	Les Cottés Z4-1514	Mbuti	0.348	0.016	21.9	2601	1259	57809
Chagyrskaya 8	Neandertal D5	Mezmaiskaya 1	Mbuti	0.357	0.011	31.8	10380	4920	234611
Chagyrskaya 8	Neandertal D5	Mezmaiskaya 2	Mbuti	0.334	0.011	31.7	14794	7393	348986
Chagyrskaya 8	Neandertal D5	Spy 94a_8	Mbuti	0.341	0.012	27.9	6225	3059	137592
Chagyrskaya 8	Neandertal D5	Thorin	Mbuti	0.223	0.018	12.4	1838	1168	50346
Chagyrskaya 8	Neandertal D5	Trou Magrite 2422-36	Mbuti	0.337	0.017	20.1	2027	1006	46695
Chagyrskaya 8	Vindija 33.19	AR-30	Mbuti	-0.293	0.042	-7	113	206	5675
Chagyrskaya 8	Vindija 33.19	Fonds-de-Forêt 1	Mbuti	-0.334	0.013	-25.4	2577	5157	127814
Chagyrskaya 8	Vindija 33.19	GN1	Mbuti	-0.336	0.01	-32.5	12999	26148	645811
Chagyrskaya 8	Vindija 33.19	GN2	Mbuti	-0.339	0.01	-32.5	4789	9707	240852
Chagyrskaya 8	Vindija 33.19	Goyet 1424-3D	Mbuti	-0.652	0.111	-5.9	4	21	409
Chagyrskaya 8	Vindija 33.19	Goyet C5-1	Mbuti	-0.1	0.128	-0.8	14	18	704
Chagyrskaya 8	Vindija 33.19	Goyet Q119-2	Mbuti	-0.286	0.071	-4	47	85	2176
Chagyrskaya 8	Vindija 33.19	Goyet Q305-1	Mbuti	-0.349	0.011	-31.4	3934	8148	203118
Chagyrskaya 8	Vindija 33.19	Goyet Q305-4	Mbuti	-0.376	0.02	-19.1	562	1240	28519
Chagyrskaya 8	Vindija 33.19	Goyet Q376-25	Mbuti	-0.399	0.123	-3.3	10	23	628
Chagyrskaya 8	Vindija 33.19	Goyet Q55-4	Mbuti	-0.329	0.072	-4.6	36	71	1888
Chagyrskaya 8	Vindija 33.19	Les Cottés Z4-1514	Mbuti	-0.238	0.016	-14.5	1222	1983	57811
Chagyrskaya 8	Vindija 33.19	Mezmaiskaya 1	Mbuti	-0.012	0.013	-1	6052	6202	234615
Chagyrskaya 8	Vindija 33.19	Mezmaiskaya 2	Mbuti	-0.215	0.011	-19.3	7323	11336	348984
Chagyrskaya 8	Vindija 33.19	Spy 94a_8	Mbuti	-0.328	0.013	-25.4	2719	5376	137602
Chagyrskaya 8	Vindija 33.19	Thorin	Mbuti	-0.027	0.019	-1.4	1120	1182	50351
Chagyrskaya 8	Vindija 33.19	Trou Magrite 2422-36	Mbuti	-0.371	0.017	-21.7	832	1812	46698
Denisova 3	Chagyrskaya 8	AR-30	Mbuti	-0.906	0.01	-90.5	68	1380	5675
Denisova 3	Chagyrskaya 8	Fonds-de-Forêt 1	Mbuti	-0.931	0.003	-100	1235	34788	127790
Denisova 3	Chagyrskaya 8	GN1	Mbuti	-0.934	0.002	-100	6161	180077	645705
Denisova 3	Chagyrskaya 8	GN2	Mbuti	-0.935	0.002	-100	2217	66292	240827
Denisova 3	Chagyrskaya 8	Goyet 1424-3D	Mbuti	-0.844	0.038	-22.5	8	92	410
Denisova 3	Chagyrskaya 8	Goyet C5-1	Mbuti	-0.829	0.039	-21.2	14	146	704
Denisova 3	Chagyrskaya 8	Goyet Q119-2	Mbuti	-0.866	0.018	-47.2	38	524	2176
Denisova 3	Chagyrskaya 8	Goyet Q305-1	Mbuti	-0.933	0.002	-100	1896	54884	203082
Denisova 3	Chagyrskaya 8	Goyet Q305-4	Mbuti	-0.926	0.004	-100	299	7730	28518
Denisova 3	Chagyrskaya 8	Goyet Q376-25	Mbuti	-0.956	0.021	-44.9	4	165	628
Denisova 3	Chagyrskaya 8	Goyet Q55-4	Mbuti	-0.927	0.015	-62.8	18	472	1888
Denisova 3	Chagyrskaya 8	Les Cottés Z4-1514	Mbuti	-0.931	0.003	-100	556	15477	57805
Denisova 3	Chagyrskaya 8	Mezmaiskaya 1	Mbuti	-0.934	0.002	-100	2120	62006	234577
Denisova 3	Chagyrskaya 8	Mezmaiskaya 2	Mbuti	-0.931	0.002	-100	3239	90100	348932
Denisova 3	Chagyrskaya 8	Spy 94a_8	Mbuti	-0.931	0.003	-100	1313	36939	137571
Denisova 3	Chagyrskaya 8	Thorin	Mbuti	-0.887	0.004	-100	708	11874	50338
Denisova 3	Chagyrskaya 8	Trou Magrite 2422-36	Mbuti	-0.93	0.004	-100	439	12075	46687
Denisova 3	GN1	AR-30	Mbuti	-0.936	0.008	-100	48	1462	5675
Denisova 3	GN1	Fonds-de-Forêt 1	Mbuti	-0.961	0.002	-100	741	37075	127790
Denisova 3	GN1	GN2	Mbuti	-0.967	0.001	-100	1210	71182	240834
Denisova 3	GN1	Goyet 1424-3D	Mbuti	-0.93	0.025	-36.9	4	103	409
Denisova 3	GN1	Goyet C5-1	Mbuti	-0.841	0.038	-21.9	13	151	704
Denisova 3	GN1	Goyet Q119-2	Mbuti	-0.909	0.016	-57.9	27	560	2176
Denisova 3	GN1	Goyet Q305-1	Mbuti	-0.961	0.002	-100	1153	58597	203085
Denisova 3	GN1	Goyet Q305-4	Mbuti	-0.959	0.003	-100	176	8359	28516
Denisova 3	GN1	Goyet Q376-25	Mbuti	-0.98	0.012	-81.7	2	172	628
Denisova 3	GN1	Goyet Q55-4	Mbuti	-0.934	0.015	-62.1	17	504	1887
Denisova 3	GN1	Les Cottés Z4-1514	Mbuti	-0.951	0.003	-100	402	16072	57804
Denisova 3	GN1	Mezmaiskaya 1	Mbuti	-0.939	0.002	-100	1950	61645	234562
Denisova 3	GN1	Mezmaiskaya 2	Mbuti	-0.946	0.002	-100	2555	91954	348926
Denisova 3	GN1	Spy 94a_8	Mbuti	-0.962	0.002	-100	763	39318	137568
Denisova 3	GN1	Thorin	Mbuti	-0.895	0.004	-100	652	11823	50332
Denisova 3	GN1	Trou Magrite 2422-36	Mbuti	-0.965	0.002	-100	235	13014	46690
Denisova 3	Neandertal D5	AR-30	Mbuti	-0.881	0.012	-76	81	1280	5675
Denisova 3	Neandertal D5	Fonds-de-Forêt 1	Mbuti	-0.904	0.003	-100	1626	32135	127789
Denisova 3	Neandertal D5	GN1	Mbuti	-0.909	0.002	-100	7922	166492	645694
Denisova 3	Neandertal D5	GN2	Mbuti	-0.909	0.003	-100	2922	61229	240823
Denisova 3	Neandertal D5	Goyet 1424-3D	Mbuti	-0.889	0.033	-27.3	5	89	410
Denisova 3	Neandertal D5	Goyet C5-1	Mbuti	-0.759	0.049	-15.4	18	130	704
Denisova 3	Neandertal D5	Goyet Q119-2	Mbuti	-0.852	0.02	-42.9	39	482	2175
Denisova 3	Neandertal D5	Goyet Q305-1	Mbuti	-0.908	0.003	-100	2438	50721	203081
Denisova 3	Neandertal D5	Goyet Q305-4	Mbuti	-0.903	0.005	-100	366	7202	28512
Denisova 3	Neandertal D5	Goyet Q376-25	Mbuti	-0.939	0.027	-34.3	5	151	628
Denisova 3	Neandertal D5	Goyet Q55-4	Mbuti	-0.87	0.02	-43.6	30	436	1888
Denisova 3	Neandertal D5	Les Cottés Z4-1514	Mbuti	-0.902	0.004	-100	736	14318	57804
Denisova 3	Neandertal D5	Mezmaiskaya 1	Mbuti	-0.907	0.003	-100	2789	57218	234581
Denisova 3	Neandertal D5	Mezmaiskaya 2	Mbuti	-0.907	0.003	-100	4080	83546	348933
Denisova 3	Neandertal D5	Spy 94a_8	Mbuti	-0.905	0.003	-100	1698	34157	137566
Denisova 3	Neandertal D5	Thorin	Mbuti	-0.87	0.005	-100	787	11283	50334
Denisova 3	Neandertal D5	Trou Magrite 2422-36	Mbuti	-0.908	0.004	-100	541	11158	46688
Denisova 3	Vindija 33.19	AR-30	Mbuti	-0.921	0.009	-100	60	1466	5674
Denisova 3	Vindija 33.19	Fonds-de-Forêt 1	Mbuti	-0.951	0.002	-100	937	37068	127792
Denisova 3	Vindija 33.19	GN1	Mbuti	-0.952	0.002	-100	4674	191731	645706
Denisova 3	Vindija 33.19	GN2	Mbuti	-0.955	0.002	-100	1639	70636	240842
Denisova 3	Vindija 33.19	Goyet 1424-3D	Mbuti	-0.931	0.025	-37.4	4	104	409
Denisova 3	Vindija 33.19	Goyet C5-1	Mbuti	-0.826	0.039	-21.4	14	150	704
Denisova 3	Vindija 33.19	Goyet Q119-2	Mbuti	-0.889	0.018	-50.3	33	557	2176
Denisova 3	Vindija 33.19	Goyet Q305-1	Mbuti	-0.952	0.002	-100	1459	58663	203091
Denisova 3	Vindija 33.19	Goyet Q305-4	Mbuti	-0.947	0.003	-100	229	8338	28518
Denisova 3	Vindija 33.19	Goyet Q376-25	Mbuti	-0.975	0.011	-86.5	2	176	628
Denisova 3	Vindija 33.19	Goyet Q55-4	Mbuti	-0.935	0.015	-64.2	17	507	1888
Denisova 3	Vindija 33.19	Les Cottés Z4-1514	Mbuti	-0.944	0.003	-100	469	16153	57806
Denisova 3	Vindija 33.19	Mezmaiskaya 1	Mbuti	-0.933	0.002	-100	2169	62201	234582
Denisova 3	Vindija 33.19	Mezmaiskaya 2	Mbuti	-0.943	0.002	-100	2755	93622	348928
Denisova 3	Vindija 33.19	Spy 94a_8	Mbuti	-0.95	0.002	-100	1004	39286	137575
Denisova 3	Vindija 33.19	Thorin	Mbuti	-0.89	0.004	-100	692	11922	50339
Denisova 3	Vindija 33.19	Trou Magrite 2422-36	Mbuti	-0.949	0.003	-100	336	12954	46691
GN1	Chagyrskaya 8	AR-30	Mbuti	0.32	0.043	7.5	209	108	5676
GN1	Chagyrskaya 8	Fonds-de-Forêt 1	Mbuti	0.394	0.014	27.5	4924	2143	127812
GN1	Chagyrskaya 8	GN2	Mbuti	0.442	0.011	41.5	9621	3727	240847
GN1	Chagyrskaya 8	Goyet 1424-3D	Mbuti	0.687	0.115	6	19	4	409
GN1	Chagyrskaya 8	Goyet C5-1	Mbuti	0.177	0.118	1.5	19	14	704
GN1	Chagyrskaya 8	Goyet Q119-2	Mbuti	0.38	0.072	5.3	86	39	2176
GN1	Chagyrskaya 8	Goyet Q305-1	Mbuti	0.398	0.012	33.4	7820	3364	203112
GN1	Chagyrskaya 8	Goyet Q305-4	Mbuti	0.452	0.02	23.1	1208	456	28517
GN1	Chagyrskaya 8	Goyet Q376-25	Mbuti	0.291	0.154	1.9	20	11	628
GN1	Chagyrskaya 8	Goyet Q55-4	Mbuti	0.332	0.073	4.5	66	33	1887
GN1	Chagyrskaya 8	Les Cottés Z4-1514	Mbuti	0.252	0.017	14.8	1862	1113	57810
GN1	Chagyrskaya 8	Mezmaiskaya 1	Mbuti	-0.016	0.013	-1.2	5635	5821	234596
GN1	Chagyrskaya 8	Mezmaiskaya 2	Mbuti	0.149	0.012	12.2	9792	7248	348980
GN1	Chagyrskaya 8	Spy 94a_8	Mbuti	0.395	0.013	30.3	5182	2247	137594
GN1	Chagyrskaya 8	Thorin	Mbuti	0.003	0.02	0.1	1095	1089	50344
GN1	Chagyrskaya 8	Trou Magrite 2422-36	Mbuti	0.46	0.017	27.5	1814	671	46697
GN1	Denisova 3	AR-30	Mbuti	0.936	0.008	100	1462	48	5675
GN1	Denisova 3	Fonds-de-Forêt 1	Mbuti	0.961	0.002	100	37075	741	127790
GN1	Denisova 3	GN2	Mbuti	0.967	0.001	100	71182	1210	240834
GN1	Denisova 3	Goyet 1424-3D	Mbuti	0.93	0.025	36.9	103	4	409
GN1	Denisova 3	Goyet C5-1	Mbuti	0.841	0.038	21.9	151	13	704
GN1	Denisova 3	Goyet Q119-2	Mbuti	0.909	0.016	57.9	560	27	2176
GN1	Denisova 3	Goyet Q305-1	Mbuti	0.961	0.002	100	58597	1153	203085
GN1	Denisova 3	Goyet Q305-4	Mbuti	0.959	0.003	100	8359	176	28516
GN1	Denisova 3	Goyet Q376-25	Mbuti	0.98	0.012	81.7	172	2	628
GN1	Denisova 3	Goyet Q55-4	Mbuti	0.934	0.015	62.1	504	17	1887
GN1	Denisova 3	Les Cottés Z4-1514	Mbuti	0.951	0.003	100	16072	402	57804
GN1	Denisova 3	Mezmaiskaya 1	Mbuti	0.939	0.002	100	61645	1950	234562
GN1	Denisova 3	Mezmaiskaya 2	Mbuti	0.946	0.002	100	91954	2555	348926
GN1	Denisova 3	Spy 94a_8	Mbuti	0.962	0.002	100	39318	763	137568
GN1	Denisova 3	Thorin	Mbuti	0.895	0.004	100	11823	652	50332
GN1	Denisova 3	Trou Magrite 2422-36	Mbuti	0.965	0.002	100	13014	235	46690
GN1	Neandertal D5	AR-30	Mbuti	0.568	0.036	15.9	297	82	5676
GN1	Neandertal D5	Fonds-de-Forêt 1	Mbuti	0.624	0.01	62.9	7584	1759	127811
GN1	Neandertal D5	GN2	Mbuti	0.654	0.008	80.6	14744	3081	240838
GN1	Neandertal D5	Goyet 1424-3D	Mbuti	0.567	0.121	4.7	21	6	409
GN1	Neandertal D5	Goyet C5-1	Mbuti	0.661	0.08	8.3	32	6	704
GN1	Neandertal D5	Goyet Q119-2	Mbuti	0.615	0.052	11.9	118	28	2175
GN1	Neandertal D5	Goyet Q305-1	Mbuti	0.62	0.009	67.7	11967	2804	203111
GN1	Neandertal D5	Goyet Q305-4	Mbuti	0.631	0.015	42.2	1740	394	28511
GN1	Neandertal D5	Goyet Q376-25	Mbuti	0.571	0.1	5.7	33	9	628
GN1	Neandertal D5	Goyet Q55-4	Mbuti	0.602	0.053	11.3	108	27	1887
GN1	Neandertal D5	Les Cottés Z4-1514	Mbuti	0.527	0.014	38.9	3027	937	57809
GN1	Neandertal D5	Mezmaiskaya 1	Mbuti	0.357	0.011	31.7	10018	4745	234596
GN1	Neandertal D5	Mezmaiskaya 2	Mbuti	0.447	0.01	44.8	16088	6144	348979
GN1	Neandertal D5	Spy 94a_8	Mbuti	0.622	0.01	64.7	7960	1856	137588
GN1	Neandertal D5	Thorin	Mbuti	0.235	0.017	13.5	1778	1102	50340
GN1	Neandertal D5	Trou Magrite 2422-36	Mbuti	0.654	0.013	51	2734	571	46698
GN1	Vindija 33.19	AR-30	Mbuti	0.035	0.047	0.7	119	111	5675
GN1	Vindija 33.19	Fonds-de-Forêt 1	Mbuti	0.038	0.017	2.2	2779	2578	127814
GN1	Vindija 33.19	GN2	Mbuti	0.096	0.013	7.3	5546	4571	240857
GN1	Vindija 33.19	Goyet 1424-3D	Mbuti	-0.134	0.213	-0.6	5	6	409
GN1	Vindija 33.19	Goyet C5-1	Mbuti	0.122	0.14	0.9	12	9	704
GN1	Vindija 33.19	Goyet Q119-2	Mbuti	0.121	0.085	1.4	44	35	2176
GN1	Vindija 33.19	Goyet Q305-1	Mbuti	0.028	0.014	2	4387	4146	203121
GN1	Vindija 33.19	Goyet Q305-4	Mbuti	0.06	0.024	2.5	658	584	28517
GN1	Vindija 33.19	Goyet Q376-25	Mbuti	-0.167	0.142	-1.2	10	14	628
GN1	Vindija 33.19	Goyet Q55-4	Mbuti	-0.032	0.083	-0.4	39	42	1887
GN1	Vindija 33.19	Les Cottés Z4-1514	Mbuti	-0.006	0.019	-0.3	1134	1147	57810
GN1	Vindija 33.19	Mezmaiskaya 1	Mbuti	-0.04	0.014	-2.8	4020	4354	234601
GN1	Vindija 33.19	Mezmaiskaya 2	Mbuti	-0.113	0.013	-8.6	5762	7232	348978
GN1	Vindija 33.19	Spy 94a_8	Mbuti	0.049	0.016	3.1	3002	2722	137599
GN1	Vindija 33.19	Thorin	Mbuti	-0.035	0.02	-1.8	769	825	50346
GN1	Vindija 33.19	Trou Magrite 2422-36	Mbuti	0.088	0.021	4.3	1005	842	46701
Neandertal D5	Chagyrskaya 8	AR-30	Mbuti	-0.318	0.043	-7.5	122	236	5676
Neandertal D5	Chagyrskaya 8	Fonds-de-Forêt 1	Mbuti	-0.344	0.013	-27.5	2900	5945	127811
Neandertal D5	Chagyrskaya 8	GN1	Mbuti	-0.341	0.011	-30.9	14836	30189	645794
Neandertal D5	Chagyrskaya 8	GN2	Mbuti	-0.35	0.011	-32.7	5370	11140	240832
Neandertal D5	Chagyrskaya 8	Goyet 1424-3D	Mbuti	0.012	0.176	0.1	12	12	410
Neandertal D5	Chagyrskaya 8	Goyet C5-1	Mbuti	-0.472	0.115	-4.1	11	30	704
Neandertal D5	Chagyrskaya 8	Goyet Q119-2	Mbuti	-0.299	0.067	-4.5	50	93	2175
Neandertal D5	Chagyrskaya 8	Goyet Q305-1	Mbuti	-0.344	0.011	-30.5	4500	9210	203108
Neandertal D5	Chagyrskaya 8	Goyet Q305-4	Mbuti	-0.301	0.021	-14.5	689	1284	28513
Neandertal D5	Chagyrskaya 8	Goyet Q376-25	Mbuti	-0.357	0.134	-2.7	13	28	628
Neandertal D5	Chagyrskaya 8	Goyet Q55-4	Mbuti	-0.397	0.067	-5.9	37	86	1888
Neandertal D5	Chagyrskaya 8	Les Cottés Z4-1514	Mbuti	-0.348	0.016	-21.9	1259	2601	57809
Neandertal D5	Chagyrskaya 8	Mezmaiskaya 1	Mbuti	-0.357	0.011	-31.8	4920	10380	234611
Neandertal D5	Chagyrskaya 8	Mezmaiskaya 2	Mbuti	-0.334	0.011	-31.7	7393	14794	348986
Neandertal D5	Chagyrskaya 8	Spy 94a_8	Mbuti	-0.341	0.012	-27.9	3059	6225	137592
Neandertal D5	Chagyrskaya 8	Thorin	Mbuti	-0.223	0.018	-12.4	1168	1838	50346
Neandertal D5	Chagyrskaya 8	Trou Magrite 2422-36	Mbuti	-0.337	0.017	-20.1	1006	2027	46695
Neandertal D5	Denisova 3	AR-30	Mbuti	0.881	0.012	76	1280	81	5675
Neandertal D5	Denisova 3	Fonds-de-Forêt 1	Mbuti	0.904	0.003	100	32135	1626	127789
Neandertal D5	Denisova 3	GN1	Mbuti	0.909	0.002	100	166492	7922	645694
Neandertal D5	Denisova 3	GN2	Mbuti	0.909	0.003	100	61229	2922	240823
Neandertal D5	Denisova 3	Goyet 1424-3D	Mbuti	0.889	0.033	27.3	89	5	410
Neandertal D5	Denisova 3	Goyet C5-1	Mbuti	0.759	0.049	15.4	130	18	704
Neandertal D5	Denisova 3	Goyet Q119-2	Mbuti	0.852	0.02	42.9	482	39	2175
Neandertal D5	Denisova 3	Goyet Q305-1	Mbuti	0.908	0.003	100	50721	2438	203081
Neandertal D5	Denisova 3	Goyet Q305-4	Mbuti	0.903	0.005	100	7202	366	28512
Neandertal D5	Denisova 3	Goyet Q376-25	Mbuti	0.939	0.027	34.3	151	5	628
Neandertal D5	Denisova 3	Goyet Q55-4	Mbuti	0.87	0.02	43.6	436	30	1888
Neandertal D5	Denisova 3	Les Cottés Z4-1514	Mbuti	0.902	0.004	100	14318	736	57804
Neandertal D5	Denisova 3	Mezmaiskaya 1	Mbuti	0.907	0.003	100	57218	2789	234581
Neandertal D5	Denisova 3	Mezmaiskaya 2	Mbuti	0.907	0.003	100	83546	4080	348933
Neandertal D5	Denisova 3	Spy 94a_8	Mbuti	0.905	0.003	100	34157	1698	137566
Neandertal D5	Denisova 3	Thorin	Mbuti	0.87	0.005	100	11283	787	50334
Neandertal D5	Denisova 3	Trou Magrite 2422-36	Mbuti	0.908	0.004	100	11158	541	46688
Neandertal D5	GN1	AR-30	Mbuti	-0.568	0.036	-15.9	82	297	5676
Neandertal D5	GN1	Fonds-de-Forêt 1	Mbuti	-0.624	0.01	-62.9	1759	7584	127811
Neandertal D5	GN1	GN2	Mbuti	-0.654	0.008	-80.6	3081	14744	240838
Neandertal D5	GN1	Goyet 1424-3D	Mbuti	-0.567	0.121	-4.7	6	21	409
Neandertal D5	GN1	Goyet C5-1	Mbuti	-0.661	0.08	-8.3	6	32	704
Neandertal D5	GN1	Goyet Q119-2	Mbuti	-0.615	0.052	-11.9	28	118	2175
Neandertal D5	GN1	Goyet Q305-1	Mbuti	-0.62	0.009	-67.7	2804	11967	203111
Neandertal D5	GN1	Goyet Q305-4	Mbuti	-0.631	0.015	-42.2	394	1740	28511
Neandertal D5	GN1	Goyet Q376-25	Mbuti	-0.571	0.1	-5.7	9	33	628
Neandertal D5	GN1	Goyet Q55-4	Mbuti	-0.602	0.053	-11.3	27	108	1887
Neandertal D5	GN1	Les Cottés Z4-1514	Mbuti	-0.527	0.014	-38.9	937	3027	57809
Neandertal D5	GN1	Mezmaiskaya 1	Mbuti	-0.357	0.011	-31.7	4745	10018	234596
Neandertal D5	GN1	Mezmaiskaya 2	Mbuti	-0.447	0.01	-44.8	6144	16088	348979
Neandertal D5	GN1	Spy 94a_8	Mbuti	-0.622	0.01	-64.7	1856	7960	137588
Neandertal D5	GN1	Thorin	Mbuti	-0.235	0.017	-13.5	1102	1778	50340
Neandertal D5	GN1	Trou Magrite 2422-36	Mbuti	-0.654	0.013	-51	571	2734	46698
Neandertal D5	Vindija 33.19	AR-30	Mbuti	-0.515	0.036	-14.4	98	305	5675
Neandertal D5	Vindija 33.19	Fonds-de-Forêt 1	Mbuti	-0.572	0.01	-59.5	2104	7728	127813
Neandertal D5	Vindija 33.19	GN1	Mbuti	-0.566	0.008	-72	10941	39440	645795
Neandertal D5	Vindija 33.19	GN2	Mbuti	-0.573	0.008	-72.5	3976	14664	240845
Neandertal D5	Vindija 33.19	Goyet 1424-3D	Mbuti	-0.622	0.124	-5	5	22	409
Neandertal D5	Vindija 33.19	Goyet C5-1	Mbuti	-0.523	0.106	-4.9	10	33	704
Neandertal D5	Vindija 33.19	Goyet Q119-2	Mbuti	-0.516	0.053	-9.7	38	119	2175
Neandertal D5	Vindija 33.19	Goyet Q305-1	Mbuti	-0.573	0.009	-64.5	3320	12243	203117
Neandertal D5	Vindija 33.19	Goyet Q305-4	Mbuti	-0.565	0.016	-35.6	490	1762	28513
Neandertal D5	Vindija 33.19	Goyet Q376-25	Mbuti	-0.615	0.091	-6.8	9	36	628
Neandertal D5	Vindija 33.19	Goyet Q55-4	Mbuti	-0.606	0.051	-11.8	27	111	1888
Neandertal D5	Vindija 33.19	Les Cottés Z4-1514	Mbuti	-0.506	0.013	-38.2	1028	3131	57810
Neandertal D5	Vindija 33.19	Mezmaiskaya 1	Mbuti	-0.363	0.011	-33.3	4924	10530	234616
Neandertal D5	Vindija 33.19	Mezmaiskaya 2	Mbuti	-0.481	0.009	-52	6155	17568	348983
Neandertal D5	Vindija 33.19	Spy 94a_8	Mbuti	-0.562	0.01	-55.8	2269	8094	137595
Neandertal D5	Vindija 33.19	Thorin	Mbuti	-0.243	0.016	-15.1	1140	1872	50347
Neandertal D5	Vindija 33.19	Trou Magrite 2422-36	Mbuti	-0.581	0.013	-43.4	722	2722	46699
Vindija 33.19	Chagyrskaya 8	AR-30	Mbuti	0.293	0.042	7	206	113	5675
Vindija 33.19	Chagyrskaya 8	Fonds-de-Forêt 1	Mbuti	0.334	0.013	25.4	5157	2577	127814
Vindija 33.19	Chagyrskaya 8	GN1	Mbuti	0.336	0.01	32.5	26148	12999	645811
Vindija 33.19	Chagyrskaya 8	GN2	Mbuti	0.339	0.01	32.5	9707	4789	240852
Vindija 33.19	Chagyrskaya 8	Goyet 1424-3D	Mbuti	0.652	0.111	5.9	21	4	409
Vindija 33.19	Chagyrskaya 8	Goyet C5-1	Mbuti	0.1	0.128	0.8	18	14	704
Vindija 33.19	Chagyrskaya 8	Goyet Q119-2	Mbuti	0.286	0.071	4	85	47	2176
Vindija 33.19	Chagyrskaya 8	Goyet Q305-1	Mbuti	0.349	0.011	31.4	8148	3934	203118
Vindija 33.19	Chagyrskaya 8	Goyet Q305-4	Mbuti	0.376	0.02	19.1	1240	562	28519
Vindija 33.19	Chagyrskaya 8	Goyet Q376-25	Mbuti	0.399	0.123	3.3	23	10	628
Vindija 33.19	Chagyrskaya 8	Goyet Q55-4	Mbuti	0.329	0.072	4.6	71	36	1888
Vindija 33.19	Chagyrskaya 8	Les Cottés Z4-1514	Mbuti	0.238	0.016	14.5	1983	1222	57811
Vindija 33.19	Chagyrskaya 8	Mezmaiskaya 1	Mbuti	0.012	0.013	1	6202	6052	234615
Vindija 33.19	Chagyrskaya 8	Mezmaiskaya 2	Mbuti	0.215	0.011	19.3	11336	7323	348984
Vindija 33.19	Chagyrskaya 8	Spy 94a_8	Mbuti	0.328	0.013	25.4	5376	2719	137602
Vindija 33.19	Chagyrskaya 8	Thorin	Mbuti	0.027	0.019	1.4	1182	1120	50351
Vindija 33.19	Chagyrskaya 8	Trou Magrite 2422-36	Mbuti	0.371	0.017	21.7	1812	832	46698
Vindija 33.19	Denisova 3	AR-30	Mbuti	0.921	0.009	100	1466	60	5674
Vindija 33.19	Denisova 3	Fonds-de-Forêt 1	Mbuti	0.951	0.002	100	37068	937	127792
Vindija 33.19	Denisova 3	GN1	Mbuti	0.952	0.002	100	191731	4674	645706
Vindija 33.19	Denisova 3	GN2	Mbuti	0.955	0.002	100	70636	1639	240842
Vindija 33.19	Denisova 3	Goyet 1424-3D	Mbuti	0.931	0.025	37.4	104	4	409
Vindija 33.19	Denisova 3	Goyet C5-1	Mbuti	0.826	0.039	21.4	150	14	704
Vindija 33.19	Denisova 3	Goyet Q119-2	Mbuti	0.889	0.018	50.3	557	33	2176
Vindija 33.19	Denisova 3	Goyet Q305-1	Mbuti	0.952	0.002	100	58663	1459	203091
Vindija 33.19	Denisova 3	Goyet Q305-4	Mbuti	0.947	0.003	100	8338	229	28518
Vindija 33.19	Denisova 3	Goyet Q376-25	Mbuti	0.975	0.011	86.5	176	2	628
Vindija 33.19	Denisova 3	Goyet Q55-4	Mbuti	0.935	0.015	64.2	507	17	1888
Vindija 33.19	Denisova 3	Les Cottés Z4-1514	Mbuti	0.944	0.003	100	16153	469	57806
Vindija 33.19	Denisova 3	Mezmaiskaya 1	Mbuti	0.933	0.002	100	62201	2169	234582
Vindija 33.19	Denisova 3	Mezmaiskaya 2	Mbuti	0.943	0.002	100	93622	2755	348928
Vindija 33.19	Denisova 3	Spy 94a_8	Mbuti	0.95	0.002	100	39286	1004	137575
Vindija 33.19	Denisova 3	Thorin	Mbuti	0.89	0.004	100	11922	692	50339
Vindija 33.19	Denisova 3	Trou Magrite 2422-36	Mbuti	0.949	0.003	100	12954	336	46691
Vindija 33.19	GN1	AR-30	Mbuti	-0.035	0.047	-0.7	111	119	5675
Vindija 33.19	GN1	Fonds-de-Forêt 1	Mbuti	-0.038	0.017	-2.2	2578	2779	127814
Vindija 33.19	GN1	GN2	Mbuti	-0.096	0.013	-7.3	4571	5546	240857
Vindija 33.19	GN1	Goyet 1424-3D	Mbuti	0.134	0.213	0.6	6	5	409
Vindija 33.19	GN1	Goyet C5-1	Mbuti	-0.122	0.14	-0.9	9	12	704
Vindija 33.19	GN1	Goyet Q119-2	Mbuti	-0.121	0.085	-1.4	35	44	2176
Vindija 33.19	GN1	Goyet Q305-1	Mbuti	-0.028	0.014	-2	4146	4387	203121
Vindija 33.19	GN1	Goyet Q305-4	Mbuti	-0.06	0.024	-2.5	584	658	28517
Vindija 33.19	GN1	Goyet Q376-25	Mbuti	0.167	0.142	1.2	14	10	628
Vindija 33.19	GN1	Goyet Q55-4	Mbuti	0.032	0.083	0.4	42	39	1887
Vindija 33.19	GN1	Les Cottés Z4-1514	Mbuti	0.006	0.019	0.3	1147	1134	57810
Vindija 33.19	GN1	Mezmaiskaya 1	Mbuti	0.04	0.014	2.8	4354	4020	234601
Vindija 33.19	GN1	Mezmaiskaya 2	Mbuti	0.113	0.013	8.6	7232	5762	348978
Vindija 33.19	GN1	Spy 94a_8	Mbuti	-0.049	0.016	-3.1	2722	3002	137599
Vindija 33.19	GN1	Thorin	Mbuti	0.035	0.02	1.8	825	769	50346
Vindija 33.19	GN1	Trou Magrite 2422-36	Mbuti	-0.088	0.021	-4.3	842	1005	46701
Vindija 33.19	Neandertal D5	AR-30	Mbuti	0.515	0.036	14.4	305	98	5675
Vindija 33.19	Neandertal D5	Fonds-de-Forêt 1	Mbuti	0.572	0.01	59.5	7728	2104	127813
Vindija 33.19	Neandertal D5	GN1	Mbuti	0.566	0.008	72	39440	10941	645795
Vindija 33.19	Neandertal D5	GN2	Mbuti	0.573	0.008	72.5	14664	3976	240845
Vindija 33.19	Neandertal D5	Goyet 1424-3D	Mbuti	0.622	0.124	5	22	5	409
Vindija 33.19	Neandertal D5	Goyet C5-1	Mbuti	0.523	0.106	4.9	33	10	704
Vindija 33.19	Neandertal D5	Goyet Q119-2	Mbuti	0.516	0.053	9.7	119	38	2175
Vindija 33.19	Neandertal D5	Goyet Q305-1	Mbuti	0.573	0.009	64.5	12243	3320	203117
Vindija 33.19	Neandertal D5	Goyet Q305-4	Mbuti	0.565	0.016	35.6	1762	490	28513
Vindija 33.19	Neandertal D5	Goyet Q376-25	Mbuti	0.615	0.091	6.8	36	9	628
Vindija 33.19	Neandertal D5	Goyet Q55-4	Mbuti	0.606	0.051	11.8	111	27	1888
Vindija 33.19	Neandertal D5	Les Cottés Z4-1514	Mbuti	0.506	0.013	38.2	3131	1028	57810
Vindija 33.19	Neandertal D5	Mezmaiskaya 1	Mbuti	0.363	0.011	33.3	10530	4924	234616
Vindija 33.19	Neandertal D5	Mezmaiskaya 2	Mbuti	0.481	0.009	52	17568	6155	348983
Vindija 33.19	Neandertal D5	Spy 94a_8	Mbuti	0.562	0.01	55.8	8094	2269	137595
Vindija 33.19	Neandertal D5	Thorin	Mbuti	0.243	0.016	15.1	1872	1140	50347
Vindija 33.19	Neandertal D5	Trou Magrite 2422-36	Mbuti	0.581	0.013	43.4	2722	722	46699

## Sheet: 7.2 Ascertained D-stats High-co
Supplementary Data Table 7.2: D-statistics of the form D(X, Y; Z, Mbuti), where "X" and "Y" each represents a different archaic genome sequenced to high-coverage and "Z" a Neandertal genome from present-day Belgium and France. The last column, nsnps, indicates the number of positions used for each specific comparison (from a maximum of N = 1,485,363 SNPs from the population genetic informative si…
W	X	Y	Z	D	Standard Error	Zscore	BABA	ABBA	nsnps
Chagyrskaya 8	Denisova 3	AR-30	Neandertal D5	-0.2669	0.045714	-5.838	121	209	4742
Chagyrskaya 8	Denisova 3	Fonds-de-Forêt 1	Neandertal D5	-0.0822	0.016758	-4.907	2657	3134	108262
Chagyrskaya 8	Denisova 3	GN1	Neandertal D5	-0.0613	0.015426	-3.975	12947	14640	543500
Chagyrskaya 8	Denisova 3	GN2	Neandertal D5	-0.0838	0.016131	-5.195	4844	5731	204933
Chagyrskaya 8	Denisova 3	Goyet 1424-3D	Neandertal D5	-0.5639	0.12224	-4.613	8	28	353
Chagyrskaya 8	Denisova 3	Goyet C5-1	Neandertal D5	-0.6343	0.072912	-8.699	13	56	582
Chagyrskaya 8	Denisova 3	Goyet Q119-2	Neandertal D5	-0.4589	0.05532	-8.295	46	125	1792
Chagyrskaya 8	Denisova 3	Goyet Q305-1	Neandertal D5	-0.0779	0.015857	-4.915	4144	4845	172902
Chagyrskaya 8	Denisova 3	Goyet Q305-4	Neandertal D5	-0.1332	0.028524	-4.67	451	590	19762
Chagyrskaya 8	Denisova 3	Goyet Q376-25	Neandertal D5	-0.0125	0.156751	-0.08	13	14	557
Chagyrskaya 8	Denisova 3	Goyet Q55-4	Neandertal D5	-0.3244	0.077029	-4.212	36	70	1619
Chagyrskaya 8	Denisova 3	Les Cottés Z4-1514	Neandertal D5	-0.0914	0.016211	-5.636	9740	11700	421922
Chagyrskaya 8	Denisova 3	Mezmaiskaya 1	Neandertal D5	-0.0699	0.0171	-4.09	4570	5257	197022
Chagyrskaya 8	Denisova 3	Mezmaiskaya 2	Neandertal D5	-0.0987	0.016398	-6.022	6649	8107	294407
Chagyrskaya 8	Denisova 3	Spy 94a_8	Neandertal D5	-0.0759	0.017431	-4.356	2733	3183	115668
Chagyrskaya 8	Denisova 3	Thorin	Neandertal D5	-0.3469	0.020577	-16.859	880	1816	42123
Chagyrskaya 8	Denisova 3	Trou Magrite 2422-36	Neandertal D5	-0.1089	0.02212	-4.922	933	1162	39769
Chagyrskaya 8	GN1	AR-30	Neandertal D5	-0.2569	0.053185	-4.831	70	119	4744
Chagyrskaya 8	GN1	Fonds-de-Forêt 1	Neandertal D5	-0.3317	0.017399	-19.063	1374	2739	108282
Chagyrskaya 8	GN1	GN2	Neandertal D5	-0.4216	0.01454	-28.996	2186	5372	204946
Chagyrskaya 8	GN1	Goyet 1424-3D	Neandertal D5	-0.1531	0.185278	-0.826	8	11	352
Chagyrskaya 8	GN1	Goyet C5-1	Neandertal D5	-0.2129	0.17711	-1.202	8	12	583
Chagyrskaya 8	GN1	Goyet Q119-2	Neandertal D5	-0.2186	0.08994	-2.431	29	45	1792
Chagyrskaya 8	GN1	Goyet Q305-1	Neandertal D5	-0.3696	0.014363	-25.73	2015	4378	172914
Chagyrskaya 8	GN1	Goyet Q305-4	Neandertal D5	-0.3974	0.028841	-13.78	229	532	19761
Chagyrskaya 8	GN1	Goyet Q376-25	Neandertal D5	-0.3021	0.16962	-1.781	6	11	557
Chagyrskaya 8	GN1	Goyet Q55-4	Neandertal D5	-0.1653	0.085487	-1.934	28	39	1618
Chagyrskaya 8	GN1	Les Cottés Z4-1514	Neandertal D5	-0.2422	0.015201	-15.933	5901	9673	421958
Chagyrskaya 8	GN1	Mezmaiskaya 1	Neandertal D5	0.0071	0.01638	0.434	3494	3445	197023
Chagyrskaya 8	GN1	Mezmaiskaya 2	Neandertal D5	-0.1409	0.015302	-9.205	4617	6131	294427
Chagyrskaya 8	GN1	Spy 94a_8	Neandertal D5	-0.3717	0.016475	-22.563	1316	2873	115678
Chagyrskaya 8	GN1	Thorin	Neandertal D5	-0.0429	0.023115	-1.857	734	800	42123
Chagyrskaya 8	GN1	Trou Magrite 2422-36	Neandertal D5	-0.419	0.020024	-20.926	431	1054	39775
Chagyrskaya 8	Vindija 33.19	AR-30	Neandertal D5	-0.2314	0.054448	-4.249	66	105	4743
Chagyrskaya 8	Vindija 33.19	Fonds-de-Forêt 1	Neandertal D5	-0.2611	0.017568	-14.864	1508	2574	108284
Chagyrskaya 8	Vindija 33.19	GN1	Neandertal D5	-0.2743	0.014632	-18.746	7394	12983	543555
Chagyrskaya 8	Vindija 33.19	GN2	Neandertal D5	-0.2891	0.014295	-20.226	2720	4933	204951
Chagyrskaya 8	Vindija 33.19	Goyet 1424-3D	Neandertal D5	-0.307	0.180972	-1.696	6	11	352
Chagyrskaya 8	Vindija 33.19	Goyet C5-1	Neandertal D5	-0.012	0.168672	-0.071	11	12	583
Chagyrskaya 8	Vindija 33.19	Goyet Q119-2	Neandertal D5	-0.1884	0.080576	-2.338	32	48	1792
Chagyrskaya 8	Vindija 33.19	Goyet Q305-1	Neandertal D5	-0.28	0.015869	-17.646	2335	4151	172917
Chagyrskaya 8	Vindija 33.19	Goyet Q305-4	Neandertal D5	-0.3337	0.02948	-11.321	250	500	19762
Chagyrskaya 8	Vindija 33.19	Goyet Q376-25	Neandertal D5	-0.257	0.194984	-1.318	6	10	557
Chagyrskaya 8	Vindija 33.19	Goyet Q55-4	Neandertal D5	-0.1477	0.084502	-1.748	29	39	1619
Chagyrskaya 8	Vindija 33.19	Les Cottés Z4-1514	Neandertal D5	-0.1881	0.015111	-12.445	6325	9254	421969
Chagyrskaya 8	Vindija 33.19	Mezmaiskaya 1	Neandertal D5	0.0079	0.016877	0.468	3585	3529	197038
Chagyrskaya 8	Vindija 33.19	Mezmaiskaya 2	Neandertal D5	-0.1752	0.014507	-12.079	4472	6372	294431
Chagyrskaya 8	Vindija 33.19	Spy 94a_8	Neandertal D5	-0.2739	0.018417	-14.874	1559	2735	115684
Chagyrskaya 8	Vindija 33.19	Thorin	Neandertal D5	-0.0371	0.024244	-1.532	743	800	42130
Chagyrskaya 8	Vindija 33.19	Trou Magrite 2422-36	Neandertal D5	-0.2722	0.02108	-12.914	541	946	39775
Denisova 3	Chagyrskaya 8	AR-30	Neandertal D5	0.2669	0.045714	5.838	209	121	4742
Denisova 3	Chagyrskaya 8	Fonds-de-Forêt 1	Neandertal D5	0.0822	0.016758	4.907	3134	2657	108262
Denisova 3	Chagyrskaya 8	GN1	Neandertal D5	0.0613	0.015426	3.975	14640	12947	543500
Denisova 3	Chagyrskaya 8	GN2	Neandertal D5	0.0838	0.016131	5.195	5731	4844	204933
Denisova 3	Chagyrskaya 8	Goyet 1424-3D	Neandertal D5	0.5639	0.12224	4.613	28	8	353
Denisova 3	Chagyrskaya 8	Goyet C5-1	Neandertal D5	0.6343	0.072912	8.699	56	13	582
Denisova 3	Chagyrskaya 8	Goyet Q119-2	Neandertal D5	0.4589	0.05532	8.295	125	46	1792
Denisova 3	Chagyrskaya 8	Goyet Q305-1	Neandertal D5	0.0779	0.015857	4.915	4845	4144	172902
Denisova 3	Chagyrskaya 8	Goyet Q305-4	Neandertal D5	0.1332	0.028524	4.67	590	451	19762
Denisova 3	Chagyrskaya 8	Goyet Q376-25	Neandertal D5	0.0125	0.156751	0.08	14	13	557
Denisova 3	Chagyrskaya 8	Goyet Q55-4	Neandertal D5	0.3244	0.077029	4.212	70	36	1619
Denisova 3	Chagyrskaya 8	Les Cottés Z4-1514	Neandertal D5	0.0914	0.016211	5.636	11700	9740	421922
Denisova 3	Chagyrskaya 8	Mezmaiskaya 1	Neandertal D5	0.0699	0.0171	4.09	5257	4570	197022
Denisova 3	Chagyrskaya 8	Mezmaiskaya 2	Neandertal D5	0.0987	0.016398	6.022	8107	6649	294407
Denisova 3	Chagyrskaya 8	Spy 94a_8	Neandertal D5	0.0759	0.017431	4.356	3183	2733	115668
Denisova 3	Chagyrskaya 8	Thorin	Neandertal D5	0.3469	0.020577	16.859	1816	880	42123
Denisova 3	Chagyrskaya 8	Trou Magrite 2422-36	Neandertal D5	0.1089	0.02212	4.922	1162	933	39769
Denisova 3	GN1	AR-30	Neandertal D5	0.1312	0.04916	2.668	170	130	4742
Denisova 3	GN1	Fonds-de-Forêt 1	Neandertal D5	-0.1698	0.017148	-9.899	2172	3060	108262
Denisova 3	GN1	GN2	Neandertal D5	-0.2462	0.016335	-15.069	3518	5814	204936
Denisova 3	GN1	Goyet 1424-3D	Neandertal D5	0.5061	0.131138	3.859	26	9	352
Denisova 3	GN1	Goyet C5-1	Neandertal D5	0.5862	0.082402	7.113	54	14	582
Denisova 3	GN1	Goyet Q119-2	Neandertal D5	0.3776	0.058647	6.439	114	52	1792
Denisova 3	GN1	Goyet Q305-1	Neandertal D5	-0.2066	0.016631	-12.424	3188	4847	172903
Denisova 3	GN1	Goyet Q305-4	Neandertal D5	-0.1777	0.02869	-6.194	379	543	19761
Denisova 3	GN1	Goyet Q376-25	Neandertal D5	-0.176	0.15791	-1.114	11	16	557
Denisova 3	GN1	Goyet Q55-4	Neandertal D5	0.2298	0.080305	2.862	62	39	1618
Denisova 3	GN1	Les Cottés Z4-1514	Neandertal D5	-0.0911	0.01676	-5.433	9040	10850	421916
Denisova 3	GN1	Mezmaiskaya 1	Neandertal D5	0.0757	0.017461	4.337	5253	4513	197008
Denisova 3	GN1	Mezmaiskaya 2	Neandertal D5	-0.0041	0.016701	-0.243	7000	7056	294397
Denisova 3	GN1	Spy 94a_8	Neandertal D5	-0.2113	0.017798	-11.87	2068	3176	115663
Denisova 3	GN1	Thorin	Neandertal D5	0.3345	0.020949	15.966	1734	865	42116
Denisova 3	GN1	Trou Magrite 2422-36	Neandertal D5	-0.2169	0.022579	-9.607	712	1106	39772
Denisova 3	Vindija 33.19	AR-30	Neandertal D5	0.1559	0.048119	3.24	180	132	4741
Denisova 3	Vindija 33.19	Fonds-de-Forêt 1	Neandertal D5	-0.1092	0.017453	-6.255	2408	2997	108264
Denisova 3	Vindija 33.19	GN1	Neandertal D5	-0.151	0.016375	-9.219	10968	14867	543498
Denisova 3	Vindija 33.19	GN2	Neandertal D5	-0.1348	0.016959	-7.951	4252	5576	204940
Denisova 3	Vindija 33.19	Goyet 1424-3D	Neandertal D5	0.4647	0.144952	3.206	24	9	352
Denisova 3	Vindija 33.19	Goyet C5-1	Neandertal D5	0.6262	0.076016	8.238	57	13	582
Denisova 3	Vindija 33.19	Goyet Q119-2	Neandertal D5	0.3809	0.060129	6.336	116	52	1792
Denisova 3	Vindija 33.19	Goyet Q305-1	Neandertal D5	-0.1334	0.016524	-8.075	3619	4732	172906
Denisova 3	Vindija 33.19	Goyet Q305-4	Neandertal D5	-0.1144	0.028656	-3.993	431	542	19762
Denisova 3	Vindija 33.19	Goyet Q376-25	Neandertal D5	-0.1353	0.157207	-0.861	12	16	557
Denisova 3	Vindija 33.19	Goyet Q55-4	Neandertal D5	0.2323	0.0817	2.843	64	40	1619
Denisova 3	Vindija 33.19	Les Cottés Z4-1514	Neandertal D5	-0.0473	0.016647	-2.84	9831	10805	421926
Denisova 3	Vindija 33.19	Mezmaiskaya 1	Neandertal D5	0.0752	0.017667	4.259	5323	4578	197022
Denisova 3	Vindija 33.19	Mezmaiskaya 2	Neandertal D5	-0.0312	0.016856	-1.851	6899	7342	294399
Denisova 3	Vindija 33.19	Spy 94a_8	Neandertal D5	-0.1331	0.01852	-7.184	2371	3099	115668
Denisova 3	Vindija 33.19	Thorin	Neandertal D5	0.3352	0.020362	16.464	1750	871	42123
Denisova 3	Vindija 33.19	Trou Magrite 2422-36	Neandertal D5	-0.0895	0.023236	-3.85	902	1078	39772
GN1	Chagyrskaya 8	AR-30	Neandertal D5	0.2569	0.053185	4.831	119	70	4744
GN1	Chagyrskaya 8	Fonds-de-Forêt 1	Neandertal D5	0.3317	0.017399	19.063	2739	1374	108282
GN1	Chagyrskaya 8	GN2	Neandertal D5	0.4216	0.01454	28.996	5372	2186	204946
GN1	Chagyrskaya 8	Goyet 1424-3D	Neandertal D5	0.1531	0.185278	0.826	11	8	352
GN1	Chagyrskaya 8	Goyet C5-1	Neandertal D5	0.2129	0.17711	1.202	12	8	583
GN1	Chagyrskaya 8	Goyet Q119-2	Neandertal D5	0.2186	0.08994	2.431	45	29	1792
GN1	Chagyrskaya 8	Goyet Q305-1	Neandertal D5	0.3696	0.014363	25.73	4378	2015	172914
GN1	Chagyrskaya 8	Goyet Q305-4	Neandertal D5	0.3974	0.028841	13.78	532	229	19761
GN1	Chagyrskaya 8	Goyet Q376-25	Neandertal D5	0.3021	0.16962	1.781	11	6	557
GN1	Chagyrskaya 8	Goyet Q55-4	Neandertal D5	0.1653	0.085487	1.934	39	28	1618
GN1	Chagyrskaya 8	Les Cottés Z4-1514	Neandertal D5	0.2422	0.015201	15.933	9673	5901	421958
GN1	Chagyrskaya 8	Mezmaiskaya 1	Neandertal D5	-0.0071	0.01638	-0.434	3445	3494	197023
GN1	Chagyrskaya 8	Mezmaiskaya 2	Neandertal D5	0.1409	0.015302	9.205	6131	4617	294427
GN1	Chagyrskaya 8	Spy 94a_8	Neandertal D5	0.3717	0.016475	22.563	2873	1316	115678
GN1	Chagyrskaya 8	Thorin	Neandertal D5	0.0429	0.023115	1.857	800	734	42123
GN1	Chagyrskaya 8	Trou Magrite 2422-36	Neandertal D5	0.419	0.020024	20.926	1054	431	39775
GN1	Denisova 3	AR-30	Neandertal D5	-0.1312	0.04916	-2.668	130	170	4742
GN1	Denisova 3	Fonds-de-Forêt 1	Neandertal D5	0.1698	0.017148	9.899	3060	2172	108262
GN1	Denisova 3	GN2	Neandertal D5	0.2462	0.016335	15.069	5814	3518	204936
GN1	Denisova 3	Goyet 1424-3D	Neandertal D5	-0.5061	0.131138	-3.859	9	26	352
GN1	Denisova 3	Goyet C5-1	Neandertal D5	-0.5862	0.082402	-7.113	14	54	582
GN1	Denisova 3	Goyet Q119-2	Neandertal D5	-0.3776	0.058647	-6.439	52	114	1792
GN1	Denisova 3	Goyet Q305-1	Neandertal D5	0.2066	0.016631	12.424	4847	3188	172903
GN1	Denisova 3	Goyet Q305-4	Neandertal D5	0.1777	0.02869	6.194	543	379	19761
GN1	Denisova 3	Goyet Q376-25	Neandertal D5	0.176	0.15791	1.114	16	11	557
GN1	Denisova 3	Goyet Q55-4	Neandertal D5	-0.2298	0.080305	-2.862	39	62	1618
GN1	Denisova 3	Les Cottés Z4-1514	Neandertal D5	0.0911	0.01676	5.433	10850	9040	421916
GN1	Denisova 3	Mezmaiskaya 1	Neandertal D5	-0.0757	0.017461	-4.337	4513	5253	197008
GN1	Denisova 3	Mezmaiskaya 2	Neandertal D5	0.0041	0.016701	0.243	7056	7000	294397
GN1	Denisova 3	Spy 94a_8	Neandertal D5	0.2113	0.017798	11.87	3176	2068	115663
GN1	Denisova 3	Thorin	Neandertal D5	-0.3345	0.020949	-15.966	865	1734	42116
GN1	Denisova 3	Trou Magrite 2422-36	Neandertal D5	0.2169	0.022579	9.607	1106	712	39772
GN1	Vindija 33.19	AR-30	Neandertal D5	0.0646	0.057761	1.119	76	67	4743
GN1	Vindija 33.19	Fonds-de-Forêt 1	Neandertal D5	0.0992	0.019969	4.966	1654	1355	108284
GN1	Vindija 33.19	GN2	Neandertal D5	0.1763	0.017205	10.249	3248	2275	204952
GN1	Vindija 33.19	Goyet 1424-3D	Neandertal D5	-0.1784	0.177359	-1.006	5	7	352
GN1	Vindija 33.19	Goyet C5-1	Neandertal D5	0.2876	0.209167	1.375	9	5	583
GN1	Vindija 33.19	Goyet Q119-2	Neandertal D5	0.0234	0.097912	0.239	26	25	1792
GN1	Vindija 33.19	Goyet Q305-1	Neandertal D5	0.1144	0.017392	6.579	2660	2114	172918
GN1	Vindija 33.19	Goyet Q305-4	Neandertal D5	0.0931	0.031302	2.974	308	256	19761
GN1	Vindija 33.19	Goyet Q376-25	Neandertal D5	0.0823	0.225265	0.365	6	5	557
GN1	Vindija 33.19	Goyet Q55-4	Neandertal D5	0.0189	0.107388	0.176	26	25	1618
GN1	Vindija 33.19	Les Cottés Z4-1514	Neandertal D5	0.0731	0.016428	4.452	6168	5328	421961
GN1	Vindija 33.19	Mezmaiskaya 1	Neandertal D5	0.0015	0.01697	0.089	2613	2606	197025
GN1	Vindija 33.19	Mezmaiskaya 2	Neandertal D5	-0.0486	0.016581	-2.932	3789	4176	294423
GN1	Vindija 33.19	Spy 94a_8	Neandertal D5	0.1215	0.020792	5.844	1764	1382	115679
GN1	Vindija 33.19	Thorin	Neandertal D5	0.0077	0.024013	0.321	558	550	42124
GN1	Vindija 33.19	Trou Magrite 2422-36	Neandertal D5	0.198	0.023278	8.505	657	440	39778
Vindija 33.19	Chagyrskaya 8	AR-30	Neandertal D5	0.2314	0.054448	4.249	105	66	4743
Vindija 33.19	Chagyrskaya 8	Fonds-de-Forêt 1	Neandertal D5	0.2611	0.017568	14.864	2574	1508	108284
Vindija 33.19	Chagyrskaya 8	GN1	Neandertal D5	0.2743	0.014632	18.746	12983	7394	543555
Vindija 33.19	Chagyrskaya 8	GN2	Neandertal D5	0.2891	0.014295	20.226	4933	2720	204951
Vindija 33.19	Chagyrskaya 8	Goyet 1424-3D	Neandertal D5	0.307	0.180972	1.696	11	6	352
Vindija 33.19	Chagyrskaya 8	Goyet C5-1	Neandertal D5	0.012	0.168672	0.071	12	11	583
Vindija 33.19	Chagyrskaya 8	Goyet Q119-2	Neandertal D5	0.1884	0.080576	2.338	48	32	1792
Vindija 33.19	Chagyrskaya 8	Goyet Q305-1	Neandertal D5	0.28	0.015869	17.646	4151	2335	172917
Vindija 33.19	Chagyrskaya 8	Goyet Q305-4	Neandertal D5	0.3337	0.02948	11.321	500	250	19762
Vindija 33.19	Chagyrskaya 8	Goyet Q376-25	Neandertal D5	0.257	0.194984	1.318	10	6	557
Vindija 33.19	Chagyrskaya 8	Goyet Q55-4	Neandertal D5	0.1477	0.084502	1.748	39	29	1619
Vindija 33.19	Chagyrskaya 8	Les Cottés Z4-1514	Neandertal D5	0.1881	0.015111	12.445	9254	6325	421969
Vindija 33.19	Chagyrskaya 8	Mezmaiskaya 1	Neandertal D5	-0.0079	0.016877	-0.468	3529	3585	197038
Vindija 33.19	Chagyrskaya 8	Mezmaiskaya 2	Neandertal D5	0.1752	0.014507	12.079	6372	4472	294431
Vindija 33.19	Chagyrskaya 8	Spy 94a_8	Neandertal D5	0.2739	0.018417	14.874	2735	1559	115684
Vindija 33.19	Chagyrskaya 8	Thorin	Neandertal D5	0.0371	0.024244	1.532	800	743	42130
Vindija 33.19	Chagyrskaya 8	Trou Magrite 2422-36	Neandertal D5	0.2722	0.02108	12.914	946	541	39775
Vindija 33.19	Denisova 3	AR-30	Neandertal D5	-0.1559	0.048119	-3.24	132	180	4741
Vindija 33.19	Denisova 3	Fonds-de-Forêt 1	Neandertal D5	0.1092	0.017453	6.255	2997	2408	108264
Vindija 33.19	Denisova 3	GN1	Neandertal D5	0.151	0.016375	9.219	14867	10968	543498
Vindija 33.19	Denisova 3	GN2	Neandertal D5	0.1348	0.016959	7.951	5576	4252	204940
Vindija 33.19	Denisova 3	Goyet 1424-3D	Neandertal D5	-0.4647	0.144952	-3.206	9	24	352
Vindija 33.19	Denisova 3	Goyet C5-1	Neandertal D5	-0.6262	0.076016	-8.238	13	57	582
Vindija 33.19	Denisova 3	Goyet Q119-2	Neandertal D5	-0.3809	0.060129	-6.336	52	116	1792
Vindija 33.19	Denisova 3	Goyet Q305-1	Neandertal D5	0.1334	0.016524	8.075	4732	3619	172906
Vindija 33.19	Denisova 3	Goyet Q305-4	Neandertal D5	0.1144	0.028656	3.993	542	431	19762
Vindija 33.19	Denisova 3	Goyet Q376-25	Neandertal D5	0.1353	0.157207	0.861	16	12	557
Vindija 33.19	Denisova 3	Goyet Q55-4	Neandertal D5	-0.2323	0.0817	-2.843	40	64	1619
Vindija 33.19	Denisova 3	Les Cottés Z4-1514	Neandertal D5	0.0473	0.016647	2.84	10805	9831	421926
Vindija 33.19	Denisova 3	Mezmaiskaya 1	Neandertal D5	-0.0752	0.017667	-4.259	4578	5323	197022
Vindija 33.19	Denisova 3	Mezmaiskaya 2	Neandertal D5	0.0312	0.016856	1.851	7342	6899	294399
Vindija 33.19	Denisova 3	Spy 94a_8	Neandertal D5	0.1331	0.01852	7.184	3099	2371	115668
Vindija 33.19	Denisova 3	Thorin	Neandertal D5	-0.3352	0.020362	-16.464	871	1750	42123
Vindija 33.19	Denisova 3	Trou Magrite 2422-36	Neandertal D5	0.0895	0.023236	3.85	1078	902	39772
Vindija 33.19	GN1	AR-30	Neandertal D5	-0.0646	0.057761	-1.119	67	76	4743
Vindija 33.19	GN1	Fonds-de-Forêt 1	Neandertal D5	-0.0992	0.019969	-4.966	1355	1654	108284
Vindija 33.19	GN1	GN2	Neandertal D5	-0.1763	0.017205	-10.249	2275	3248	204952
Vindija 33.19	GN1	Goyet 1424-3D	Neandertal D5	0.1784	0.177359	1.006	7	5	352
Vindija 33.19	GN1	Goyet C5-1	Neandertal D5	-0.2876	0.209167	-1.375	5	9	583
Vindija 33.19	GN1	Goyet Q119-2	Neandertal D5	-0.0234	0.097912	-0.239	25	26	1792
Vindija 33.19	GN1	Goyet Q305-1	Neandertal D5	-0.1144	0.017392	-6.579	2114	2660	172918
Vindija 33.19	GN1	Goyet Q305-4	Neandertal D5	-0.0931	0.031302	-2.974	256	308	19761
Vindija 33.19	GN1	Goyet Q376-25	Neandertal D5	-0.0823	0.225265	-0.365	5	6	557
Vindija 33.19	GN1	Goyet Q55-4	Neandertal D5	-0.0189	0.107388	-0.176	25	26	1618
Vindija 33.19	GN1	Les Cottés Z4-1514	Neandertal D5	-0.0731	0.016428	-4.452	5328	6168	421961
Vindija 33.19	GN1	Mezmaiskaya 1	Neandertal D5	-0.0015	0.01697	-0.089	2606	2613	197025
Vindija 33.19	GN1	Mezmaiskaya 2	Neandertal D5	0.0486	0.016581	2.932	4176	3789	294423
Vindija 33.19	GN1	Spy 94a_8	Neandertal D5	-0.1215	0.020792	-5.844	1382	1764	115679
Vindija 33.19	GN1	Thorin	Neandertal D5	-0.0077	0.024013	-0.321	550	558	42124
Vindija 33.19	GN1	Trou Magrite 2422-36	Neandertal D5	-0.198	0.023278	-8.505	440	657	39778

## Sheet: 7.3 F3-statistics
Supplementary Data Table 7.3: Outgroup f3-statistics of the form f3(X, Y; D5), where "X" and "Y" each represents a different Neandertal genome from present-day Belgium and France.
Sample X	Sample Y	Outgroup	f3-stat	Standard Error	Z-score	SNPs
Trou Magrite 2422-36	Fonds-de-Forêt 1	Neandertal D5	0.381	0.032	12.005	1514
Trou Magrite 2422-36	Spy 94a_8	Neandertal D5	0.396	0.035	11.345	1281
Trou Magrite 2422-36	GN1	Neandertal D5	0.407	0.025	15.972	3942
Trou Magrite 2422-36	GN2	Neandertal D5	0.393	0.027	14.638	2986
Trou Magrite 2422-36	Goyet Q305-1	Neandertal D5	0.422	0.028	14.981	2931
Trou Magrite 2422-36	Goyet Q305-4	Neandertal D5	0.374	0.068	5.521	318
Trou Magrite 2422-36	Vindija 33.19	Neandertal D5	0.343	0.023	15.121	4194
Trou Magrite 2422-36	Les Cottés Z4-1514	Neandertal D5	0.367	0.026	14.061	3239
Trou Magrite 2422-36	Mezmaiskaya 2	Neandertal D5	0.346	0.027	12.631	2594
Trou Magrite 2422-36	Mezmaiskaya 1	Neandertal D5	0.288	0.032	8.941	1505
Trou Magrite 2422-36	Chagyrskaya 8	Neandertal D5	0.272	0.023	11.628	3696
Trou Magrite 2422-36	Thorin	Neandertal D5	0.347	0.075	4.604	329
Fonds-de-Forêt 1	Spy 94a_8	Neandertal D5	0.434	0.028	15.583	3247
Fonds-de-Forêt 1	GN1	Neandertal D5	0.376	0.021	17.724	10907
Fonds-de-Forêt 1	GN2	Neandertal D5	0.381	0.021	17.835	7669
Fonds-de-Forêt 1	Goyet Q305-1	Neandertal D5	0.382	0.022	17.513	7032
Fonds-de-Forêt 1	Goyet Q305-4	Neandertal D5	0.395	0.044	9.054	775
Fonds-de-Forêt 1	Vindija 33.19	Neandertal D5	0.352	0.02	17.859	11723
Fonds-de-Forêt 1	Les Cottés Z4-1514	Neandertal D5	0.334	0.021	16.217	8726
Fonds-de-Forêt 1	Mezmaiskaya 2	Neandertal D5	0.345	0.021	16.102	6746
Fonds-de-Forêt 1	Mezmaiskaya 1	Neandertal D5	0.276	0.023	12.111	4198
Fonds-de-Forêt 1	Chagyrskaya 8	Neandertal D5	0.273	0.019	14.51	10209
Fonds-de-Forêt 1	Thorin	Neandertal D5	0.25	0.036	6.888	941
Spy 94a_8	GN1	Neandertal D5	0.371	0.02	18.491	14679
Spy 94a_8	GN2	Neandertal D5	0.4	0.023	17.26	6215
Spy 94a_8	Goyet Q305-1	Neandertal D5	0.418	0.024	17.337	5322
Spy 94a_8	Goyet Q305-4	Neandertal D5	0.444	0.05	8.941	619
Spy 94a_8	Vindija 33.19	Neandertal D5	0.346	0.02	17.643	15686
Spy 94a_8	Les Cottés Z4-1514	Neandertal D5	0.341	0.02	17.398	12214
Spy 94a_8	Mezmaiskaya 2	Neandertal D5	0.326	0.02	16.286	8414
Spy 94a_8	Mezmaiskaya 1	Neandertal D5	0.311	0.022	14.401	5738
Spy 94a_8	Chagyrskaya 8	Neandertal D5	0.27	0.019	14.574	13721
Spy 94a_8	Thorin	Neandertal D5	0.287	0.033	8.614	1322
GN1	GN2	Neandertal D5	0.381	0.019	19.684	20156
GN1	Goyet Q305-1	Neandertal D5	0.36	0.018	19.557	16871
GN1	Goyet Q305-4	Neandertal D5	0.393	0.029	13.555	1915
GN1	Vindija 33.19	Neandertal D5	0.337	0.018	19.136	60707
GN1	Les Cottés Z4-1514	Neandertal D5	0.332	0.018	18.432	44970
GN1	Mezmaiskaya 2	Neandertal D5	0.305	0.017	17.685	30927
GN1	Mezmaiskaya 1	Neandertal D5	0.269	0.017	15.676	22392
GN1	Chagyrskaya 8	Neandertal D5	0.256	0.016	15.514	53431
GN1	Thorin	Neandertal D5	0.241	0.021	11.628	4967
GN2	Goyet Q305-1	Neandertal D5	0.37	0.019	19.233	14576
GN2	Goyet Q305-4	Neandertal D5	0.374	0.031	11.909	1641
GN2	Vindija 33.19	Neandertal D5	0.347	0.019	18.452	21262
GN2	Les Cottés Z4-1514	Neandertal D5	0.341	0.019	17.757	16007
GN2	Mezmaiskaya 2	Neandertal D5	0.323	0.019	16.619	12677
GN2	Mezmaiskaya 1	Neandertal D5	0.282	0.02	14.241	7622
GN2	Chagyrskaya 8	Neandertal D5	0.255	0.017	14.75	18769
GN2	Thorin	Neandertal D5	0.228	0.027	8.439	1714
Goyet Q305-1	Goyet Q305-4	Neandertal D5	0.407	0.032	12.517	1665
Goyet Q305-1	Vindija 33.19	Neandertal D5	0.351	0.018	19.172	17847
Goyet Q305-1	Les Cottés Z4-1514	Neandertal D5	0.335	0.019	17.96	13080
Goyet Q305-1	Mezmaiskaya 2	Neandertal D5	0.321	0.019	16.496	10730
Goyet Q305-1	Mezmaiskaya 1	Neandertal D5	0.28	0.02	14.075	6410
Goyet Q305-1	Chagyrskaya 8	Neandertal D5	0.26	0.017	15.308	15781
Goyet Q305-1	Thorin	Neandertal D5	0.221	0.029	7.52	1430
Goyet Q305-4	Vindija 33.19	Neandertal D5	0.36	0.028	12.82	2027
Goyet Q305-4	Les Cottés Z4-1514	Neandertal D5	0.421	0.037	11.507	1521
Goyet Q305-4	Mezmaiskaya 2	Neandertal D5	0.375	0.035	10.73	1264
Goyet Q305-4	Mezmaiskaya 1	Neandertal D5	0.251	0.039	6.402	722
Goyet Q305-4	Chagyrskaya 8	Neandertal D5	0.278	0.028	9.775	1755
Goyet Q305-4	Thorin	Neandertal D5	0.383	0.104	3.674	152
Vindija 33.19	Les Cottés Z4-1514	Neandertal D5	0.318	0.017	18.173	48071
Vindija 33.19	Mezmaiskaya 2	Neandertal D5	0.313	0.017	18.034	32557
Vindija 33.19	Mezmaiskaya 1	Neandertal D5	0.264	0.017	15.164	22624
Vindija 33.19	Chagyrskaya 8	Neandertal D5	0.254	0.017	15.268	56126
Vindija 33.19	Thorin	Neandertal D5	0.239	0.02	11.752	5218
Les Cottés Z4-1514	Mezmaiskaya 2	Neandertal D5	0.299	0.017	17.217	24663
Les Cottés Z4-1514	Mezmaiskaya 1	Neandertal D5	0.271	0.017	15.545	16954
Les Cottés Z4-1514	Chagyrskaya 8	Neandertal D5	0.263	0.017	15.325	41728
Les Cottés Z4-1514	Thorin	Neandertal D5	0.274	0.023	11.891	4086
Mezmaiskaya 2	Mezmaiskaya 1	Neandertal D5	0.281	0.019	14.994	11623
Mezmaiskaya 2	Chagyrskaya 8	Neandertal D5	0.261	0.017	15.075	28287
Mezmaiskaya 2	Thorin	Neandertal D5	0.224	0.022	10.253	2749
Mezmaiskaya 1	Chagyrskaya 8	Neandertal D5	0.272	0.018	15.102	19313
Mezmaiskaya 1	Thorin	Neandertal D5	0.246	0.029	8.482	1869
Chagyrskaya 8	Thorin	Neandertal D5	0.219	0.021	10.611	4519

## Sheet: 7.4 Unascertained Dstats Low-co
Supplementary Data Table 7.4: D-statistics of the form D(X, Y; Z, Mbuti), where "X", "Y" and "Z" each represents a different Neandertal genome from present-day Belgium and France. The last column, nsnps, indicates the number of positions used for each specific comparison (from a maximum of N = 1,485,363 SNPs from the population genetic informative sites in the ArchaicPlus data without the X chrom…
W	X	Y	Z	D	Standard Error	Zscore	BABA	ABBA	nsnps
Fonds-de-Forêt 1	GN1	AR-30	Neandertal D5	-0.39	0.50	-0.79	2	4	318
Fonds-de-Forêt 1	GN2	AR-30	Neandertal D5	-0.18	0.33	-0.55	4	5	260
Fonds-de-Forêt 1	Les Cottés Z4-1514	AR-30	Neandertal D5	0.33	0.31	2025-07-01	8	4	280
Fonds-de-Forêt 1	Mezmaiskaya 2	AR-30	Neandertal D5	0.06	0.44	0.13	4	3	223
Fonds-de-Forêt 1	Vindija 33.19	AR-30	Neandertal D5	0.39	0.40	0.98	4	2	353
GN1	Fonds-de-Forêt 1	AR-30	Neandertal D5	0.39	0.50	0.79	4	2	318
GN1	GN2	AR-30	Neandertal D5	0.08	0.22	0.37	7	6	615
GN1	Les Cottés Z4-1514	AR-30	Neandertal D5	0.79	0.12	6.44	26	3	930
GN1	Mezmaiskaya 2	AR-30	Neandertal D5	0.45	0.26	1.69	10	4	644
GN1	Vindija 33.19	AR-30	Neandertal D5	0.31	0.14	2.31	22	12	1176
GN2	Fonds-de-Forêt 1	AR-30	Neandertal D5	0.18	0.33	0.55	5	4	260
GN2	GN1	AR-30	Neandertal D5	-0.08	0.22	-0.37	6	7	615
GN2	Les Cottés Z4-1514	AR-30	Neandertal D5	0.34	0.32	2025-07-01	7	4	545
GN2	Mezmaiskaya 2	AR-30	Neandertal D5	0.25	0.34	0.73	5	3	424
GN2	Vindija 33.19	AR-30	Neandertal D5	0.23	0.19	1.16	14	8	669
Les Cottés Z4-1514	Fonds-de-Forêt 1	AR-30	Neandertal D5	-0.33	0.31	-1.07	4	8	280
Les Cottés Z4-1514	GN1	AR-30	Neandertal D5	-0.79	0.12	-6.44	3	26	930
Les Cottés Z4-1514	GN2	AR-30	Neandertal D5	-0.34	0.32	-1.07	4	7	545
Les Cottés Z4-1514	Mezmaiskaya 2	AR-30	Neandertal D5	-0.05	0.21	-0.21	6	6	570
Les Cottés Z4-1514	Vindija 33.19	AR-30	Neandertal D5	-0.18	0.15	-1.18	12	16	1004
Mezmaiskaya 2	Fonds-de-Forêt 1	AR-30	Neandertal D5	-0.06	0.44	-0.13	3	4	223
Mezmaiskaya 2	GN1	AR-30	Neandertal D5	-0.45	0.26	-1.69	4	10	644
Mezmaiskaya 2	GN2	AR-30	Neandertal D5	-0.25	0.34	-0.73	3	5	424
Mezmaiskaya 2	Les Cottés Z4-1514	AR-30	Neandertal D5	0.05	0.21	0.21	6	6	570
Mezmaiskaya 2	Vindija 33.19	AR-30	Neandertal D5	-0.06	0.21	-0.31	8	8	710
Vindija 33.19	Fonds-de-Forêt 1	AR-30	Neandertal D5	-0.39	0.40	-0.98	2	4	353
Vindija 33.19	GN1	AR-30	Neandertal D5	-0.31	0.14	-2.31	12	22	1176
Vindija 33.19	GN2	AR-30	Neandertal D5	-0.23	0.19	-1.16	8	14	669
Vindija 33.19	Les Cottés Z4-1514	AR-30	Neandertal D5	0.18	0.15	1.18	16	12	1004
Vindija 33.19	Mezmaiskaya 2	AR-30	Neandertal D5	0.06	0.21	0.31	8	8	710
AR-30	GN1	Fonds-de-Forêt 1	Neandertal D5	-0.49	0.42	-1.16	2	4	318
AR-30	GN2	Fonds-de-Forêt 1	Neandertal D5	-0.18	0.34	-0.52	4	5	260
AR-30	Les Cottés Z4-1514	Fonds-de-Forêt 1	Neandertal D5	0.29	0.28	2025-02-01	8	4	280
AR-30	Mezmaiskaya 2	Fonds-de-Forêt 1	Neandertal D5	-0.07	0.40	-0.19	4	4	223
AR-30	Vindija 33.19	Fonds-de-Forêt 1	Neandertal D5	-0.05	0.34	-0.13	4	5	353
GN1	AR-30	Fonds-de-Forêt 1	Neandertal D5	0.49	0.42	1.16	4	2	318
GN1	Goyet Q305-1	Fonds-de-Forêt 1	Neandertal D5	-0.11	0.05	-2.22	158	195	14327
GN1	Goyet Q305-4	Fonds-de-Forêt 1	Neandertal D5	-0.11	0.15	-0.74	18	23	1772
GN1	GN2	Fonds-de-Forêt 1	Neandertal D5	-0.03	0.04	-0.65	191	202	16269
GN1	Les Cottés Z4-1514	Fonds-de-Forêt 1	Neandertal D5	0.11	0.04	2.52	291	236	18908
GN1	Mezmaiskaya 1	Fonds-de-Forêt 1	Neandertal D5	0.35	0.04	7.88	216	104	9114
GN1	Mezmaiskaya 2	Fonds-de-Forêt 1	Neandertal D5	0.16	0.04	3.74	253	184	14306
GN1	Spy 94a_8	Fonds-de-Forêt 1	Neandertal D5	-0.05	0.07	-0.81	82	92	7171
GN1	Trou Magrite 2422-36	Fonds-de-Forêt 1	Neandertal D5	-0.18	0.10	-1.78	28	41	3254
GN1	Vindija 33.19	Fonds-de-Forêt 1	Neandertal D5	0.07	0.04	2.00	357	308	24805
Goyet Q305-1	GN1	Fonds-de-Forêt 1	Neandertal D5	0.11	0.05	2.22	195	158	14327
Goyet Q305-1	Goyet Q305-4	Fonds-de-Forêt 1	Neandertal D5	-0.01	0.16	-0.08	18	19	1700
Goyet Q305-1	GN2	Fonds-de-Forêt 1	Neandertal D5	0.02	0.05	0.40	166	160	14172
Goyet Q305-1	Les Cottés Z4-1514	Fonds-de-Forêt 1	Neandertal D5	0.24	0.05	4.80	213	130	11260
Goyet Q305-1	Mezmaiskaya 1	Fonds-de-Forêt 1	Neandertal D5	0.41	0.06	6.67	124	52	5531
Goyet Q305-1	Mezmaiskaya 2	Fonds-de-Forêt 1	Neandertal D5	0.31	0.05	5.66	188	100	9294
Goyet Q305-1	Spy 94a_8	Fonds-de-Forêt 1	Neandertal D5	-0.10	0.10	-1.09	41	50	4911
Goyet Q305-1	Trou Magrite 2422-36	Fonds-de-Forêt 1	Neandertal D5	-0.12	0.13	-0.95	24	30	2877
Goyet Q305-1	Vindija 33.19	Fonds-de-Forêt 1	Neandertal D5	0.15	0.04	3.52	234	172	14925
Goyet Q305-4	GN1	Fonds-de-Forêt 1	Neandertal D5	0.11	0.15	0.74	23	18	1772
Goyet Q305-4	Goyet Q305-1	Fonds-de-Forêt 1	Neandertal D5	0.01	0.16	0.08	19	18	1700
Goyet Q305-4	GN2	Fonds-de-Forêt 1	Neandertal D5	0.03	0.12	0.26	24	22	1769
Goyet Q305-4	Les Cottés Z4-1514	Fonds-de-Forêt 1	Neandertal D5	0.08	0.15	0.56	19	16	1406
Goyet Q305-4	Mezmaiskaya 1	Fonds-de-Forêt 1	Neandertal D5	0.28	0.17	1.61	20	11	645
Goyet Q305-4	Mezmaiskaya 2	Fonds-de-Forêt 1	Neandertal D5	0.29	0.14	2025-09-02	24	13	1076
Goyet Q305-4	Spy 94a_8	Fonds-de-Forêt 1	Neandertal D5	-0.43	0.28	-1.53	2	6	604
Goyet Q305-4	Trou Magrite 2422-36	Fonds-de-Forêt 1	Neandertal D5	0.00	0.26	0.00	6	6	352
Goyet Q305-4	Vindija 33.19	Fonds-de-Forêt 1	Neandertal D5	-0.10	0.14	-0.74	20	25	1782
GN2	AR-30	Fonds-de-Forêt 1	Neandertal D5	0.18	0.34	0.52	5	4	260
GN2	GN1	Fonds-de-Forêt 1	Neandertal D5	0.03	0.04	0.65	202	191	16269
GN2	Goyet Q305-1	Fonds-de-Forêt 1	Neandertal D5	-0.02	0.05	-0.40	160	166	14172
GN2	Goyet Q305-4	Fonds-de-Forêt 1	Neandertal D5	-0.03	0.12	-0.26	22	24	1769
GN2	Les Cottés Z4-1514	Fonds-de-Forêt 1	Neandertal D5	0.17	0.05	3.62	221	157	12787
GN2	Mezmaiskaya 1	Fonds-de-Forêt 1	Neandertal D5	0.40	0.06	2025-09-07	151	64	6069
GN2	Mezmaiskaya 2	Fonds-de-Forêt 1	Neandertal D5	0.22	0.05	2025-04-04	182	117	10259
GN2	Spy 94a_8	Fonds-de-Forêt 1	Neandertal D5	-0.09	0.08	-1.08	52	63	5455
GN2	Trou Magrite 2422-36	Fonds-de-Forêt 1	Neandertal D5	-0.01	0.11	-0.06	32	33	2946
GN2	Vindija 33.19	Fonds-de-Forêt 1	Neandertal D5	0.10	0.04	2.29	253	206	16765
Les Cottés Z4-1514	AR-30	Fonds-de-Forêt 1	Neandertal D5	-0.29	0.28	-1.02	4	8	280
Les Cottés Z4-1514	GN1	Fonds-de-Forêt 1	Neandertal D5	-0.11	0.04	-2.52	236	291	18908
Les Cottés Z4-1514	Goyet Q305-1	Fonds-de-Forêt 1	Neandertal D5	-0.24	0.05	-4.80	130	213	11260
Les Cottés Z4-1514	Goyet Q305-4	Fonds-de-Forêt 1	Neandertal D5	-0.08	0.15	-0.56	16	19	1406
Les Cottés Z4-1514	GN2	Fonds-de-Forêt 1	Neandertal D5	-0.17	0.05	-3.62	157	221	12787
Les Cottés Z4-1514	Mezmaiskaya 1	Fonds-de-Forêt 1	Neandertal D5	0.17	0.05	3.21	156	110	7269
Les Cottés Z4-1514	Mezmaiskaya 2	Fonds-de-Forêt 1	Neandertal D5	0.01	0.05	0.20	174	170	11598
Les Cottés Z4-1514	Spy 94a_8	Fonds-de-Forêt 1	Neandertal D5	-0.28	0.07	-4.22	60	106	5957
Les Cottés Z4-1514	Trou Magrite 2422-36	Fonds-de-Forêt 1	Neandertal D5	-0.16	0.10	-1.59	34	46	2683
Les Cottés Z4-1514	Vindija 33.19	Fonds-de-Forêt 1	Neandertal D5	-0.09	0.04	-2.43	274	330	19903
Mezmaiskaya 1	GN1	Fonds-de-Forêt 1	Neandertal D5	-0.35	0.04	-7.88	104	216	9114
Mezmaiskaya 1	Goyet Q305-1	Fonds-de-Forêt 1	Neandertal D5	-0.41	0.06	-6.67	52	124	5531
Mezmaiskaya 1	Goyet Q305-4	Fonds-de-Forêt 1	Neandertal D5	-0.28	0.17	-1.61	11	20	645
Mezmaiskaya 1	GN2	Fonds-de-Forêt 1	Neandertal D5	-0.40	0.06	-7.09	64	151	6069
Mezmaiskaya 1	Les Cottés Z4-1514	Fonds-de-Forêt 1	Neandertal D5	-0.17	0.05	-3.21	110	156	7269
Mezmaiskaya 1	Mezmaiskaya 2	Fonds-de-Forêt 1	Neandertal D5	-0.21	0.07	-3.21	70	108	5473
Mezmaiskaya 1	Spy 94a_8	Fonds-de-Forêt 1	Neandertal D5	-0.42	0.08	-5.08	30	74	2854
Mezmaiskaya 1	Trou Magrite 2422-36	Fonds-de-Forêt 1	Neandertal D5	-0.20	0.13	-1.49	17	26	1265
Mezmaiskaya 1	Vindija 33.19	Fonds-de-Forêt 1	Neandertal D5	-0.25	0.05	-4.84	125	207	9295
Mezmaiskaya 2	AR-30	Fonds-de-Forêt 1	Neandertal D5	0.07	0.40	0.19	4	4	223
Mezmaiskaya 2	GN1	Fonds-de-Forêt 1	Neandertal D5	-0.16	0.04	-3.74	184	253	14306
Mezmaiskaya 2	Goyet Q305-1	Fonds-de-Forêt 1	Neandertal D5	-0.31	0.05	-5.66	100	188	9294
Mezmaiskaya 2	Goyet Q305-4	Fonds-de-Forêt 1	Neandertal D5	-0.29	0.14	-2.09	13	24	1076
Mezmaiskaya 2	GN2	Fonds-de-Forêt 1	Neandertal D5	-0.22	0.05	-4.04	117	182	10259
Mezmaiskaya 2	Les Cottés Z4-1514	Fonds-de-Forêt 1	Neandertal D5	-0.01	0.05	-0.20	170	174	11598
Mezmaiskaya 2	Mezmaiskaya 1	Fonds-de-Forêt 1	Neandertal D5	0.21	0.07	3.21	108	70	5473
Mezmaiskaya 2	Spy 94a_8	Fonds-de-Forêt 1	Neandertal D5	-0.33	0.07	-4.55	42	83	4539
Mezmaiskaya 2	Trou Magrite 2422-36	Fonds-de-Forêt 1	Neandertal D5	-0.23	0.11	-2.06	25	40	2211
Mezmaiskaya 2	Vindija 33.19	Fonds-de-Forêt 1	Neandertal D5	-0.12	0.04	-2.68	194	248	15066
Spy 94a_8	GN1	Fonds-de-Forêt 1	Neandertal D5	0.05	0.07	0.81	92	82	7171
Spy 94a_8	Goyet Q305-1	Fonds-de-Forêt 1	Neandertal D5	0.10	0.10	2025-09-01	50	41	4911
Spy 94a_8	Goyet Q305-4	Fonds-de-Forêt 1	Neandertal D5	0.43	0.28	1.53	6	2	604
Spy 94a_8	GN2	Fonds-de-Forêt 1	Neandertal D5	0.09	0.08	2025-08-01	63	52	5455
Spy 94a_8	Les Cottés Z4-1514	Fonds-de-Forêt 1	Neandertal D5	0.28	0.07	4.22	106	60	5957
Spy 94a_8	Mezmaiskaya 1	Fonds-de-Forêt 1	Neandertal D5	0.42	0.08	2025-08-05	74	30	2854
Spy 94a_8	Mezmaiskaya 2	Fonds-de-Forêt 1	Neandertal D5	0.33	0.07	4.55	83	42	4539
Spy 94a_8	Trou Magrite 2422-36	Fonds-de-Forêt 1	Neandertal D5	0.06	0.17	0.34	16	14	1200
Spy 94a_8	Vindija 33.19	Fonds-de-Forêt 1	Neandertal D5	0.08	0.06	1.31	108	91	7534
Trou Magrite 2422-36	GN1	Fonds-de-Forêt 1	Neandertal D5	0.18	0.10	1.78	41	28	3254
Trou Magrite 2422-36	Goyet Q305-1	Fonds-de-Forêt 1	Neandertal D5	0.12	0.13	0.95	30	24	2877
Trou Magrite 2422-36	Goyet Q305-4	Fonds-de-Forêt 1	Neandertal D5	0.00	0.26	0.00	6	6	352
Trou Magrite 2422-36	GN2	Fonds-de-Forêt 1	Neandertal D5	0.01	0.11	0.06	33	32	2946
Trou Magrite 2422-36	Les Cottés Z4-1514	Fonds-de-Forêt 1	Neandertal D5	0.16	0.10	1.59	46	34	2683
Trou Magrite 2422-36	Mezmaiskaya 1	Fonds-de-Forêt 1	Neandertal D5	0.20	0.13	1.49	26	17	1265
Trou Magrite 2422-36	Mezmaiskaya 2	Fonds-de-Forêt 1	Neandertal D5	0.23	0.11	2025-06-02	40	25	2211
Trou Magrite 2422-36	Spy 94a_8	Fonds-de-Forêt 1	Neandertal D5	-0.06	0.17	-0.34	14	16	1200
Trou Magrite 2422-36	Vindija 33.19	Fonds-de-Forêt 1	Neandertal D5	0.19	0.11	1.80	48	32	3380
Vindija 33.19	AR-30	Fonds-de-Forêt 1	Neandertal D5	0.05	0.34	0.13	5	4	353
Vindija 33.19	GN1	Fonds-de-Forêt 1	Neandertal D5	-0.07	0.04	-2.00	308	357	24805
Vindija 33.19	Goyet Q305-1	Fonds-de-Forêt 1	Neandertal D5	-0.15	0.04	-3.52	172	234	14925
Vindija 33.19	Goyet Q305-4	Fonds-de-Forêt 1	Neandertal D5	0.10	0.14	0.74	25	20	1782
Vindija 33.19	GN2	Fonds-de-Forêt 1	Neandertal D5	-0.10	0.04	-2.29	206	253	16765
Vindija 33.19	Les Cottés Z4-1514	Fonds-de-Forêt 1	Neandertal D5	0.09	0.04	2.43	330	274	19903
Vindija 33.19	Mezmaiskaya 1	Fonds-de-Forêt 1	Neandertal D5	0.25	0.05	4.84	207	125	9295
Vindija 33.19	Mezmaiskaya 2	Fonds-de-Forêt 1	Neandertal D5	0.12	0.04	2.68	248	194	15066
Vindija 33.19	Spy 94a_8	Fonds-de-Forêt 1	Neandertal D5	-0.08	0.06	-1.31	91	108	7534
Vindija 33.19	Trou Magrite 2422-36	Fonds-de-Forêt 1	Neandertal D5	-0.19	0.11	-1.80	32	48	3380
Fonds-de-Forêt 1	GN1	Goyet Q305-1	Neandertal D5	0.06	0.05	1.17	195	174	14327
Fonds-de-Forêt 1	Goyet Q305-4	Goyet Q305-1	Neandertal D5	0.03	0.15	0.20	18	18	1700
Fonds-de-Forêt 1	GN2	Goyet Q305-1	Neandertal D5	-0.03	0.05	-0.54	166	176	14172
Fonds-de-Forêt 1	Les Cottés Z4-1514	Goyet Q305-1	Neandertal D5	0.24	0.05	4.74	213	130	11260
Fonds-de-Forêt 1	Mezmaiskaya 1	Goyet Q305-1	Neandertal D5	0.31	0.06	2025-02-05	124	64	5531
Fonds-de-Forêt 1	Mezmaiskaya 2	Goyet Q305-1	Neandertal D5	0.25	0.05	4.67	188	114	9294
Fonds-de-Forêt 1	Spy 94a_8	Goyet Q305-1	Neandertal D5	-0.21	0.09	-2.41	41	63	4911
Fonds-de-Forêt 1	Trou Magrite 2422-36	Goyet Q305-1	Neandertal D5	-0.19	0.13	-1.42	24	35	2877
Fonds-de-Forêt 1	Vindija 33.19	Goyet Q305-1	Neandertal D5	0.08	0.04	1.77	234	200	14925
GN1	Fonds-de-Forêt 1	Goyet Q305-1	Neandertal D5	-0.06	0.05	-1.17	174	195	14327
GN1	Goyet Q305-4	Goyet Q305-1	Neandertal D5	0.03	0.09	0.33	42	40	3407
GN1	GN2	Goyet Q305-1	Neandertal D5	-0.01	0.04	-0.20	332	338	29568
GN1	Les Cottés Z4-1514	Goyet Q305-1	Neandertal D5	0.13	0.04	3.27	420	326	27215
GN1	Mezmaiskaya 1	Goyet Q305-1	Neandertal D5	0.27	0.04	6.41	286	165	13154
GN1	Mezmaiskaya 2	Goyet Q305-1	Neandertal D5	0.23	0.04	6.17	440	277	21879
GN1	Spy 94a_8	Goyet Q305-1	Neandertal D5	-0.15	0.06	-2.53	108	146	11226
GN1	Trou Magrite 2422-36	Goyet Q305-1	Neandertal D5	0.00	0.09	0.00	57	57	5852
GN1	Vindija 33.19	Goyet Q305-1	Neandertal D5	0.05	0.03	1.66	535	486	36655
Goyet Q305-4	Fonds-de-Forêt 1	Goyet Q305-1	Neandertal D5	-0.03	0.15	-0.20	18	18	1700
Goyet Q305-4	GN1	Goyet Q305-1	Neandertal D5	-0.03	0.09	-0.33	40	42	3407
Goyet Q305-4	GN2	Goyet Q305-1	Neandertal D5	-0.05	0.10	-0.49	46	50	3827
Goyet Q305-4	Les Cottés Z4-1514	Goyet Q305-1	Neandertal D5	0.16	0.10	1.65	48	35	2629
Goyet Q305-4	Mezmaiskaya 1	Goyet Q305-1	Neandertal D5	0.48	0.12	2025-05-04	37	13	1263
Goyet Q305-4	Mezmaiskaya 2	Goyet Q305-1	Neandertal D5	0.27	0.10	2.74	50	29	2158
Goyet Q305-4	Spy 94a_8	Goyet Q305-1	Neandertal D5	0.24	0.16	1.44	17	10	1256
Goyet Q305-4	Trou Magrite 2422-36	Goyet Q305-1	Neandertal D5	0.02	0.16	0.10	14	13	785
Goyet Q305-4	Vindija 33.19	Goyet Q305-1	Neandertal D5	0.15	0.09	1.78	51	38	3469
GN2	Fonds-de-Forêt 1	Goyet Q305-1	Neandertal D5	0.03	0.05	0.54	176	166	14172
GN2	GN1	Goyet Q305-1	Neandertal D5	0.01	0.04	0.20	338	332	29568
GN2	Goyet Q305-4	Goyet Q305-1	Neandertal D5	0.05	0.10	0.49	50	46	3827
GN2	Les Cottés Z4-1514	Goyet Q305-1	Neandertal D5	0.18	0.04	4.80	384	267	23066
GN2	Mezmaiskaya 1	Goyet Q305-1	Neandertal D5	0.28	0.05	2025-03-06	249	142	11153
GN2	Mezmaiskaya 2	Goyet Q305-1	Neandertal D5	0.24	0.04	6.37	376	232	19313
GN2	Spy 94a_8	Goyet Q305-1	Neandertal D5	-0.07	0.06	-1.24	120	139	10524
GN2	Trou Magrite 2422-36	Goyet Q305-1	Neandertal D5	-0.13	0.08	-1.65	62	81	6195
GN2	Vindija 33.19	Goyet Q305-1	Neandertal D5	0.10	0.03	3.13	492	401	30799
Les Cottés Z4-1514	Fonds-de-Forêt 1	Goyet Q305-1	Neandertal D5	-0.24	0.05	-4.74	130	213	11260
Les Cottés Z4-1514	GN1	Goyet Q305-1	Neandertal D5	-0.13	0.04	-3.27	326	420	27215
Les Cottés Z4-1514	Goyet Q305-4	Goyet Q305-1	Neandertal D5	-0.16	0.10	-1.65	35	48	2629
Les Cottés Z4-1514	GN2	Goyet Q305-1	Neandertal D5	-0.18	0.04	-4.80	267	384	23066
Les Cottés Z4-1514	Mezmaiskaya 1	Goyet Q305-1	Neandertal D5	0.13	0.05	2.34	184	142	10243
Les Cottés Z4-1514	Mezmaiskaya 2	Goyet Q305-1	Neandertal D5	0.13	0.04	3.33	304	233	17370
Les Cottés Z4-1514	Spy 94a_8	Goyet Q305-1	Neandertal D5	-0.23	0.06	-3.80	88	142	9207
Les Cottés Z4-1514	Trou Magrite 2422-36	Goyet Q305-1	Neandertal D5	-0.30	0.08	-3.66	46	86	4727
Les Cottés Z4-1514	Vindija 33.19	Goyet Q305-1	Neandertal D5	-0.07	0.04	-1.90	399	456	28859
Mezmaiskaya 1	Fonds-de-Forêt 1	Goyet Q305-1	Neandertal D5	-0.31	0.06	-5.02	64	124	5531
Mezmaiskaya 1	GN1	Goyet Q305-1	Neandertal D5	-0.27	0.04	-6.41	165	286	13154
Mezmaiskaya 1	Goyet Q305-4	Goyet Q305-1	Neandertal D5	-0.48	0.12	-4.05	13	37	1263
Mezmaiskaya 1	GN2	Goyet Q305-1	Neandertal D5	-0.28	0.05	-6.03	142	249	11153
Mezmaiskaya 1	Les Cottés Z4-1514	Goyet Q305-1	Neandertal D5	-0.13	0.05	-2.34	142	184	10243
Mezmaiskaya 1	Mezmaiskaya 2	Goyet Q305-1	Neandertal D5	-0.06	0.05	-1.17	132	150	8318
Mezmaiskaya 1	Spy 94a_8	Goyet Q305-1	Neandertal D5	-0.45	0.07	-6.14	34	91	4331
Mezmaiskaya 1	Trou Magrite 2422-36	Goyet Q305-1	Neandertal D5	-0.29	0.09	-3.16	31	56	2288
Mezmaiskaya 1	Vindija 33.19	Goyet Q305-1	Neandertal D5	-0.25	0.04	-6.28	178	294	13652
Mezmaiskaya 2	Fonds-de-Forêt 1	Goyet Q305-1	Neandertal D5	-0.25	0.05	-4.67	114	188	9294
Mezmaiskaya 2	GN1	Goyet Q305-1	Neandertal D5	-0.23	0.04	-6.17	277	440	21879
Mezmaiskaya 2	Goyet Q305-4	Goyet Q305-1	Neandertal D5	-0.27	0.10	-2.74	29	50	2158
Mezmaiskaya 2	GN2	Goyet Q305-1	Neandertal D5	-0.24	0.04	-6.37	232	376	19313
Mezmaiskaya 2	Les Cottés Z4-1514	Goyet Q305-1	Neandertal D5	-0.13	0.04	-3.33	233	304	17370
Mezmaiskaya 2	Mezmaiskaya 1	Goyet Q305-1	Neandertal D5	0.06	0.05	1.17	150	132	8318
Mezmaiskaya 2	Spy 94a_8	Goyet Q305-1	Neandertal D5	-0.28	0.06	-4.57	80	140	7405
Mezmaiskaya 2	Trou Magrite 2422-36	Goyet Q305-1	Neandertal D5	-0.38	0.07	-5.07	40	89	4008
Mezmaiskaya 2	Vindija 33.19	Goyet Q305-1	Neandertal D5	-0.13	0.03	-3.76	324	420	22912
Spy 94a_8	Fonds-de-Forêt 1	Goyet Q305-1	Neandertal D5	0.21	0.09	2.41	63	41	4911
Spy 94a_8	GN1	Goyet Q305-1	Neandertal D5	0.15	0.06	2.53	146	108	11226
Spy 94a_8	Goyet Q305-4	Goyet Q305-1	Neandertal D5	-0.24	0.16	-1.44	10	17	1256
Spy 94a_8	GN2	Goyet Q305-1	Neandertal D5	0.07	0.06	1.24	139	120	10524
Spy 94a_8	Les Cottés Z4-1514	Goyet Q305-1	Neandertal D5	0.23	0.06	3.80	142	88	9207
Spy 94a_8	Mezmaiskaya 1	Goyet Q305-1	Neandertal D5	0.45	0.07	6.14	91	34	4331
Spy 94a_8	Mezmaiskaya 2	Goyet Q305-1	Neandertal D5	0.28	0.06	4.57	140	80	7405
Spy 94a_8	Trou Magrite 2422-36	Goyet Q305-1	Neandertal D5	0.08	0.12	0.68	26	22	2250
Spy 94a_8	Vindija 33.19	Goyet Q305-1	Neandertal D5	0.15	0.05	2025-11-03	188	138	11808
Trou Magrite 2422-36	Fonds-de-Forêt 1	Goyet Q305-1	Neandertal D5	0.19	0.13	1.42	35	24	2877
Trou Magrite 2422-36	GN1	Goyet Q305-1	Neandertal D5	0.00	0.09	0.00	57	57	5852
Trou Magrite 2422-36	Goyet Q305-4	Goyet Q305-1	Neandertal D5	-0.02	0.16	-0.10	13	14	785
Trou Magrite 2422-36	GN2	Goyet Q305-1	Neandertal D5	0.13	0.08	1.65	81	62	6195
Trou Magrite 2422-36	Les Cottés Z4-1514	Goyet Q305-1	Neandertal D5	0.30	0.08	3.66	86	46	4727
Trou Magrite 2422-36	Mezmaiskaya 1	Goyet Q305-1	Neandertal D5	0.29	0.09	3.16	56	31	2288
Trou Magrite 2422-36	Mezmaiskaya 2	Goyet Q305-1	Neandertal D5	0.38	0.07	2025-07-05	89	40	4008
Trou Magrite 2422-36	Spy 94a_8	Goyet Q305-1	Neandertal D5	-0.08	0.12	-0.68	22	26	2250
Trou Magrite 2422-36	Vindija 33.19	Goyet Q305-1	Neandertal D5	0.15	0.08	1.96	92	68	6133
Vindija 33.19	Fonds-de-Forêt 1	Goyet Q305-1	Neandertal D5	-0.08	0.04	-1.77	200	234	14925
Vindija 33.19	GN1	Goyet Q305-1	Neandertal D5	-0.05	0.03	-1.66	486	535	36655
Vindija 33.19	Goyet Q305-4	Goyet Q305-1	Neandertal D5	-0.15	0.09	-1.78	38	51	3469
Vindija 33.19	GN2	Goyet Q305-1	Neandertal D5	-0.10	0.03	-3.13	401	492	30799
Vindija 33.19	Les Cottés Z4-1514	Goyet Q305-1	Neandertal D5	0.07	0.04	1.90	456	399	28859
Vindija 33.19	Mezmaiskaya 1	Goyet Q305-1	Neandertal D5	0.25	0.04	6.28	294	178	13652
Vindija 33.19	Mezmaiskaya 2	Goyet Q305-1	Neandertal D5	0.13	0.03	3.76	420	324	22912
Vindija 33.19	Spy 94a_8	Goyet Q305-1	Neandertal D5	-0.15	0.05	-3.11	138	188	11808
Vindija 33.19	Trou Magrite 2422-36	Goyet Q305-1	Neandertal D5	-0.15	0.08	-1.96	68	92	6133
Fonds-de-Forêt 1	GN1	Goyet Q305-4	Neandertal D5	0.30	0.16	1.90	23	12	1772
Fonds-de-Forêt 1	Goyet Q305-1	Goyet Q305-4	Neandertal D5	0.04	0.15	0.27	19	18	1700
Fonds-de-Forêt 1	GN2	Goyet Q305-4	Neandertal D5	0.39	0.13	2025-05-03	24	10	1769
Fonds-de-Forêt 1	Les Cottés Z4-1514	Goyet Q305-4	Neandertal D5	0.20	0.15	1.34	19	12	1406
Fonds-de-Forêt 1	Mezmaiskaya 1	Goyet Q305-4	Neandertal D5	0.50	0.17	2.93	20	6	645
Fonds-de-Forêt 1	Mezmaiskaya 2	Goyet Q305-4	Neandertal D5	0.38	0.12	3.22	24	10	1076
Fonds-de-Forêt 1	Spy 94a_8	Goyet Q305-4	Neandertal D5	-0.25	0.32	-0.79	2	4	604
Fonds-de-Forêt 1	Trou Magrite 2422-36	Goyet Q305-4	Neandertal D5	0.05	0.30	0.15	6	5	352
Fonds-de-Forêt 1	Vindija 33.19	Goyet Q305-4	Neandertal D5	0.08	0.14	0.55	20	18	1782
GN1	Fonds-de-Forêt 1	Goyet Q305-4	Neandertal D5	-0.30	0.16	-1.90	12	23	1772
GN1	Goyet Q305-1	Goyet Q305-4	Neandertal D5	-0.10	0.11	-0.87	32	40	3407
GN1	GN2	Goyet Q305-4	Neandertal D5	0.01	0.12	0.08	31	30	3541
GN1	Les Cottés Z4-1514	Goyet Q305-4	Neandertal D5	0.19	0.09	2.13	48	32	3324
GN1	Mezmaiskaya 1	Goyet Q305-4	Neandertal D5	0.41	0.10	2025-05-04	36	15	1564
GN1	Mezmaiskaya 2	Goyet Q305-4	Neandertal D5	0.29	0.10	3.00	52	28	2633
GN1	Spy 94a_8	Goyet Q305-4	Neandertal D5	0.00	0.17	-0.02	14	14	1393
GN1	Trou Magrite 2422-36	Goyet Q305-4	Neandertal D5	0.05	0.28	0.18	6	5	679
GN1	Vindija 33.19	Goyet Q305-4	Neandertal D5	0.06	0.08	0.74	60	52	4411
Goyet Q305-1	Fonds-de-Forêt 1	Goyet Q305-4	Neandertal D5	-0.04	0.15	-0.27	18	19	1700
Goyet Q305-1	GN1	Goyet Q305-4	Neandertal D5	0.10	0.11	0.87	40	32	3407
Goyet Q305-1	GN2	Goyet Q305-4	Neandertal D5	-0.01	0.10	-0.05	46	46	3827
Goyet Q305-1	Les Cottés Z4-1514	Goyet Q305-4	Neandertal D5	0.29	0.10	2.86	48	26	2629
Goyet Q305-1	Mezmaiskaya 1	Goyet Q305-4	Neandertal D5	0.48	0.10	4.60	37	13	1263
Goyet Q305-1	Mezmaiskaya 2	Goyet Q305-4	Neandertal D5	0.48	0.10	2025-01-05	50	18	2158
Goyet Q305-1	Spy 94a_8	Goyet Q305-4	Neandertal D5	0.13	0.16	0.80	17	13	1256
Goyet Q305-1	Trou Magrite 2422-36	Goyet Q305-4	Neandertal D5	0.35	0.18	1.90	14	6	785
Goyet Q305-1	Vindija 33.19	Goyet Q305-4	Neandertal D5	0.11	0.09	1.20	51	41	3469
GN2	Fonds-de-Forêt 1	Goyet Q305-4	Neandertal D5	-0.39	0.13	-3.05	10	24	1769
GN2	GN1	Goyet Q305-4	Neandertal D5	-0.01	0.12	-0.08	30	31	3541
GN2	Goyet Q305-1	Goyet Q305-4	Neandertal D5	0.01	0.10	0.05	46	46	3827
GN2	Les Cottés Z4-1514	Goyet Q305-4	Neandertal D5	0.12	0.10	1.29	42	33	2732
GN2	Mezmaiskaya 1	Goyet Q305-4	Neandertal D5	0.50	0.12	4.22	35	12	1320
GN2	Mezmaiskaya 2	Goyet Q305-4	Neandertal D5	0.31	0.12	2.67	37	20	2291
GN2	Spy 94a_8	Goyet Q305-4	Neandertal D5	-0.23	0.16	-1.46	10	16	1220
GN2	Trou Magrite 2422-36	Goyet Q305-4	Neandertal D5	-0.04	0.26	-0.15	6	7	745
GN2	Vindija 33.19	Goyet Q305-4	Neandertal D5	-0.15	0.09	-1.66	41	56	3560
Les Cottés Z4-1514	Fonds-de-Forêt 1	Goyet Q305-4	Neandertal D5	-0.20	0.15	-1.34	12	19	1406
Les Cottés Z4-1514	GN1	Goyet Q305-4	Neandertal D5	-0.19	0.09	-2.13	32	48	3324
Les Cottés Z4-1514	Goyet Q305-1	Goyet Q305-4	Neandertal D5	-0.29	0.10	-2.86	26	48	2629
Les Cottés Z4-1514	GN2	Goyet Q305-4	Neandertal D5	-0.12	0.10	-1.29	33	42	2732
Les Cottés Z4-1514	Mezmaiskaya 1	Goyet Q305-4	Neandertal D5	0.26	0.13	2025-04-02	34	20	1219
Les Cottés Z4-1514	Mezmaiskaya 2	Goyet Q305-4	Neandertal D5	0.09	0.11	0.81	38	32	2088
Les Cottés Z4-1514	Spy 94a_8	Goyet Q305-4	Neandertal D5	-0.33	0.17	-1.99	10	21	1143
Les Cottés Z4-1514	Trou Magrite 2422-36	Goyet Q305-4	Neandertal D5	0.00	0.26	0.00	6	6	550
Les Cottés Z4-1514	Vindija 33.19	Goyet Q305-4	Neandertal D5	-0.04	0.08	-0.51	51	56	3521
Mezmaiskaya 1	Fonds-de-Forêt 1	Goyet Q305-4	Neandertal D5	-0.50	0.17	-2.93	6	20	645
Mezmaiskaya 1	GN1	Goyet Q305-4	Neandertal D5	-0.41	0.10	-4.05	15	36	1564
Mezmaiskaya 1	Goyet Q305-1	Goyet Q305-4	Neandertal D5	-0.48	0.10	-4.60	13	37	1263
Mezmaiskaya 1	GN2	Goyet Q305-4	Neandertal D5	-0.50	0.12	-4.22	12	35	1320
Mezmaiskaya 1	Les Cottés Z4-1514	Goyet Q305-4	Neandertal D5	-0.26	0.13	-2.04	20	34	1219
Mezmaiskaya 1	Mezmaiskaya 2	Goyet Q305-4	Neandertal D5	-0.24	0.12	-1.94	15	24	988
Mezmaiskaya 1	Spy 94a_8	Goyet Q305-4	Neandertal D5	-0.46	0.19	-2.41	6	16	514
Mezmaiskaya 1	Trou Magrite 2422-36	Goyet Q305-4	Neandertal D5	-0.21	0.31	-0.70	4	6	260
Mezmaiskaya 1	Vindija 33.19	Goyet Q305-4	Neandertal D5	-0.45	0.11	-4.04	14	36	1601
Mezmaiskaya 2	Fonds-de-Forêt 1	Goyet Q305-4	Neandertal D5	-0.38	0.12	-3.22	10	24	1076
Mezmaiskaya 2	GN1	Goyet Q305-4	Neandertal D5	-0.29	0.10	-3.00	28	52	2633
Mezmaiskaya 2	Goyet Q305-1	Goyet Q305-4	Neandertal D5	-0.48	0.10	-5.01	18	50	2158
Mezmaiskaya 2	GN2	Goyet Q305-4	Neandertal D5	-0.31	0.12	-2.67	20	37	2291
Mezmaiskaya 2	Les Cottés Z4-1514	Goyet Q305-4	Neandertal D5	-0.09	0.11	-0.81	32	38	2088
Mezmaiskaya 2	Mezmaiskaya 1	Goyet Q305-4	Neandertal D5	0.24	0.12	1.94	24	15	988
Mezmaiskaya 2	Spy 94a_8	Goyet Q305-4	Neandertal D5	-0.32	0.15	-2.19	11	22	853
Mezmaiskaya 2	Trou Magrite 2422-36	Goyet Q305-4	Neandertal D5	0.00	0.31	0.00	5	5	461
Mezmaiskaya 2	Vindija 33.19	Goyet Q305-4	Neandertal D5	-0.19	0.10	-1.95	36	52	2754
Spy 94a_8	Fonds-de-Forêt 1	Goyet Q305-4	Neandertal D5	0.25	0.32	0.79	4	2	604
Spy 94a_8	GN1	Goyet Q305-4	Neandertal D5	0.00	0.17	0.02	14	14	1393
Spy 94a_8	Goyet Q305-1	Goyet Q305-4	Neandertal D5	-0.13	0.16	-0.80	13	17	1256
Spy 94a_8	GN2	Goyet Q305-4	Neandertal D5	0.23	0.16	1.46	16	10	1220
Spy 94a_8	Les Cottés Z4-1514	Goyet Q305-4	Neandertal D5	0.33	0.17	1.99	21	10	1143
Spy 94a_8	Mezmaiskaya 1	Goyet Q305-4	Neandertal D5	0.46	0.19	2.41	16	6	514
Spy 94a_8	Mezmaiskaya 2	Goyet Q305-4	Neandertal D5	0.32	0.15	2.19	22	11	853
Spy 94a_8	Trou Magrite 2422-36	Goyet Q305-4	Neandertal D5	0.47	0.32	1.45	4	2	259
Spy 94a_8	Vindija 33.19	Goyet Q305-4	Neandertal D5	0.17	0.14	1.19	24	17	1473
Trou Magrite 2422-36	Fonds-de-Forêt 1	Goyet Q305-4	Neandertal D5	-0.05	0.30	-0.15	5	6	352
Trou Magrite 2422-36	GN1	Goyet Q305-4	Neandertal D5	-0.05	0.28	-0.18	5	6	679
Trou Magrite 2422-36	Goyet Q305-1	Goyet Q305-4	Neandertal D5	-0.35	0.18	-1.90	6	14	785
Trou Magrite 2422-36	GN2	Goyet Q305-4	Neandertal D5	0.04	0.26	0.15	7	6	745
Trou Magrite 2422-36	Les Cottés Z4-1514	Goyet Q305-4	Neandertal D5	0.00	0.26	0.00	6	6	550
Trou Magrite 2422-36	Mezmaiskaya 1	Goyet Q305-4	Neandertal D5	0.21	0.31	0.70	6	4	260
Trou Magrite 2422-36	Mezmaiskaya 2	Goyet Q305-4	Neandertal D5	0.00	0.31	0.00	5	5	461
Trou Magrite 2422-36	Spy 94a_8	Goyet Q305-4	Neandertal D5	-0.47	0.32	-1.45	2	4	259
Trou Magrite 2422-36	Vindija 33.19	Goyet Q305-4	Neandertal D5	0.00	0.19	0.00	14	14	755
Vindija 33.19	Fonds-de-Forêt 1	Goyet Q305-4	Neandertal D5	-0.08	0.14	-0.55	18	20	1782
Vindija 33.19	GN1	Goyet Q305-4	Neandertal D5	-0.06	0.08	-0.74	52	60	4411
Vindija 33.19	Goyet Q305-1	Goyet Q305-4	Neandertal D5	-0.11	0.09	-1.20	41	51	3469
Vindija 33.19	GN2	Goyet Q305-4	Neandertal D5	0.15	0.09	1.66	56	41	3560
Vindija 33.19	Les Cottés Z4-1514	Goyet Q305-4	Neandertal D5	0.04	0.08	0.51	56	51	3521
Vindija 33.19	Mezmaiskaya 1	Goyet Q305-4	Neandertal D5	0.45	0.11	2025-04-04	36	14	1601
Vindija 33.19	Mezmaiskaya 2	Goyet Q305-4	Neandertal D5	0.19	0.10	1.95	52	36	2754
Vindija 33.19	Spy 94a_8	Goyet Q305-4	Neandertal D5	-0.17	0.14	-1.19	17	24	1473
Vindija 33.19	Trou Magrite 2422-36	Goyet Q305-4	Neandertal D5	0.00	0.19	0.00	14	14	755
AR-30	Fonds-de-Forêt 1	GN1	Neandertal D5	-0.12	0.32	-0.38	4	4	318
AR-30	GN2	GN1	Neandertal D5	-0.13	0.24	-0.54	7	9	615
AR-30	Les Cottés Z4-1514	GN1	Neandertal D5	0.30	0.15	1.98	26	14	930
AR-30	Mezmaiskaya 2	GN1	Neandertal D5	0.35	0.22	1.59	10	5	644
AR-30	Vindija 33.19	GN1	Neandertal D5	0.22	0.14	1.55	22	14	1176
Fonds-de-Forêt 1	AR-30	GN1	Neandertal D5	0.12	0.32	0.38	4	4	318
Fonds-de-Forêt 1	Goyet Q305-1	GN1	Neandertal D5	-0.05	0.05	-0.99	158	174	14327
Fonds-de-Forêt 1	Goyet Q305-4	GN1	Neandertal D5	0.20	0.18	2025-06-01	18	12	1772
Fonds-de-Forêt 1	GN2	GN1	Neandertal D5	-0.03	0.05	-0.59	191	202	16269
Fonds-de-Forêt 1	Les Cottés Z4-1514	GN1	Neandertal D5	0.17	0.04	3.78	291	206	18908
Fonds-de-Forêt 1	Mezmaiskaya 1	GN1	Neandertal D5	0.44	0.05	9.39	216	83	9114
Fonds-de-Forêt 1	Mezmaiskaya 2	GN1	Neandertal D5	0.24	0.05	5.31	253	155	14306
Fonds-de-Forêt 1	Spy 94a_8	GN1	Neandertal D5	0.03	0.08	0.41	82	78	7171
Fonds-de-Forêt 1	Trou Magrite 2422-36	GN1	Neandertal D5	-0.10	0.12	-0.87	28	35	3254
Fonds-de-Forêt 1	Vindija 33.19	GN1	Neandertal D5	0.08	0.04	2025-07-02	357	306	24805
Goyet Q305-1	Fonds-de-Forêt 1	GN1	Neandertal D5	0.05	0.05	0.99	174	158	14327
Goyet Q305-1	Goyet Q305-4	GN1	Neandertal D5	0.13	0.11	2025-12-01	42	32	3407
Goyet Q305-1	GN2	GN1	Neandertal D5	-0.06	0.04	-1.64	332	374	29568
Goyet Q305-1	Les Cottés Z4-1514	GN1	Neandertal D5	0.15	0.04	3.86	420	312	27215
Goyet Q305-1	Mezmaiskaya 1	GN1	Neandertal D5	0.32	0.04	7.30	286	148	13154
Goyet Q305-1	Mezmaiskaya 2	GN1	Neandertal D5	0.26	0.04	2025-07-07	440	260	21879
Goyet Q305-1	Spy 94a_8	GN1	Neandertal D5	-0.12	0.06	-1.97	108	137	11226
Goyet Q305-1	Trou Magrite 2422-36	GN1	Neandertal D5	-0.08	0.08	-0.96	57	66	5852
Goyet Q305-1	Vindija 33.19	GN1	Neandertal D5	0.09	0.03	2.73	535	446	36655
Goyet Q305-4	Fonds-de-Forêt 1	GN1	Neandertal D5	-0.20	0.18	-1.06	12	18	1772
Goyet Q305-4	Goyet Q305-1	GN1	Neandertal D5	-0.13	0.11	-1.12	32	42	3407
Goyet Q305-4	GN2	GN1	Neandertal D5	-0.09	0.12	-0.77	31	38	3541
Goyet Q305-4	Les Cottés Z4-1514	GN1	Neandertal D5	0.09	0.10	0.88	48	40	3324
Goyet Q305-4	Mezmaiskaya 1	GN1	Neandertal D5	0.43	0.11	3.73	36	14	1564
Goyet Q305-4	Mezmaiskaya 2	GN1	Neandertal D5	0.20	0.10	2025-06-02	52	34	2633
Goyet Q305-4	Spy 94a_8	GN1	Neandertal D5	-0.09	0.17	-0.52	14	16	1393
Goyet Q305-4	Trou Magrite 2422-36	GN1	Neandertal D5	-0.39	0.18	-2.18	6	12	679
Goyet Q305-4	Vindija 33.19	GN1	Neandertal D5	0.11	0.09	1.20	60	48	4411
GN2	AR-30	GN1	Neandertal D5	0.13	0.24	0.54	9	7	615
GN2	Fonds-de-Forêt 1	GN1	Neandertal D5	0.03	0.05	0.59	202	191	16269
GN2	Goyet Q305-1	GN1	Neandertal D5	0.06	0.04	1.64	374	332	29568
GN2	Goyet Q305-4	GN1	Neandertal D5	0.09	0.12	0.77	38	31	3541
GN2	Les Cottés Z4-1514	GN1	Neandertal D5	0.18	0.03	5.81	567	396	34357
GN2	Mezmaiskaya 1	GN1	Neandertal D5	0.38	0.04	10.46	383	170	16248
GN2	Mezmaiskaya 2	GN1	Neandertal D5	0.28	0.03	8.96	520	290	26606
GN2	Spy 94a_8	GN1	Neandertal D5	0.06	0.05	1.15	170	151	13603
GN2	Trou Magrite 2422-36	GN1	Neandertal D5	-0.09	0.07	-1.28	66	78	6295
GN2	Vindija 33.19	GN1	Neandertal D5	0.11	0.03	3.91	665	530	45517
Les Cottés Z4-1514	AR-30	GN1	Neandertal D5	-0.30	0.15	-1.98	14	26	930
Les Cottés Z4-1514	Fonds-de-Forêt 1	GN1	Neandertal D5	-0.17	0.04	-3.78	206	291	18908
Les Cottés Z4-1514	Goyet Q305-1	GN1	Neandertal D5	-0.15	0.04	-3.86	312	420	27215
Les Cottés Z4-1514	Goyet Q305-4	GN1	Neandertal D5	-0.09	0.10	-0.88	40	48	3324
Les Cottés Z4-1514	GN2	GN1	Neandertal D5	-0.18	0.03	-5.81	396	567	34357
Les Cottés Z4-1514	Mezmaiskaya 1	GN1	Neandertal D5	0.21	0.03	7.50	832	546	40428
Les Cottés Z4-1514	Mezmaiskaya 2	GN1	Neandertal D5	0.10	0.03	3.76	958	785	54835
Les Cottés Z4-1514	Spy 94a_8	GN1	Neandertal D5	-0.19	0.04	-5.20	306	448	27997
Les Cottés Z4-1514	Trou Magrite 2422-36	GN1	Neandertal D5	-0.14	0.07	-2.15	86	114	6718
Les Cottés Z4-1514	Vindija 33.19	GN1	Neandertal D5	-0.05	0.02	-2.43	1518	1694	107588
Mezmaiskaya 1	Fonds-de-Forêt 1	GN1	Neandertal D5	-0.44	0.05	-9.39	83	216	9114
Mezmaiskaya 1	Goyet Q305-1	GN1	Neandertal D5	-0.32	0.04	-7.30	148	286	13154
Mezmaiskaya 1	Goyet Q305-4	GN1	Neandertal D5	-0.43	0.11	-3.73	14	36	1564
Mezmaiskaya 1	GN2	GN1	Neandertal D5	-0.38	0.04	-10.46	170	383	16248
Mezmaiskaya 1	Les Cottés Z4-1514	GN1	Neandertal D5	-0.21	0.03	-7.50	546	832	40428
Mezmaiskaya 1	Mezmaiskaya 2	GN1	Neandertal D5	-0.11	0.03	-3.24	386	482	27020
Mezmaiskaya 1	Spy 94a_8	GN1	Neandertal D5	-0.38	0.04	-9.70	135	301	13411
Mezmaiskaya 1	Trou Magrite 2422-36	GN1	Neandertal D5	-0.31	0.07	-4.39	42	82	3112
Mezmaiskaya 1	Vindija 33.19	GN1	Neandertal D5	-0.25	0.02	-10.04	680	1136	52800
Mezmaiskaya 2	AR-30	GN1	Neandertal D5	-0.35	0.22	-1.59	5	10	644
Mezmaiskaya 2	Fonds-de-Forêt 1	GN1	Neandertal D5	-0.24	0.05	-5.31	155	253	14306
Mezmaiskaya 2	Goyet Q305-1	GN1	Neandertal D5	-0.26	0.04	-7.07	260	440	21879
Mezmaiskaya 2	Goyet Q305-4	GN1	Neandertal D5	-0.20	0.10	-2.06	34	52	2633
Mezmaiskaya 2	GN2	GN1	Neandertal D5	-0.28	0.03	-8.96	290	520	26606
Mezmaiskaya 2	Les Cottés Z4-1514	GN1	Neandertal D5	-0.10	0.03	-3.76	785	958	54835
Mezmaiskaya 2	Mezmaiskaya 1	GN1	Neandertal D5	0.11	0.03	3.24	482	386	27020
Mezmaiskaya 2	Spy 94a_8	GN1	Neandertal D5	-0.29	0.04	-7.65	198	355	18735
Mezmaiskaya 2	Trou Magrite 2422-36	GN1	Neandertal D5	-0.30	0.07	-4.37	58	110	5413
Mezmaiskaya 2	Vindija 33.19	GN1	Neandertal D5	-0.17	0.02	-6.93	918	1282	71980
Spy 94a_8	Fonds-de-Forêt 1	GN1	Neandertal D5	-0.03	0.08	-0.41	78	82	7171
Spy 94a_8	Goyet Q305-1	GN1	Neandertal D5	0.12	0.06	1.97	137	108	11226
Spy 94a_8	Goyet Q305-4	GN1	Neandertal D5	0.09	0.17	0.52	16	14	1393
Spy 94a_8	GN2	GN1	Neandertal D5	-0.06	0.05	-1.15	151	170	13603
Spy 94a_8	Les Cottés Z4-1514	GN1	Neandertal D5	0.19	0.04	5.20	448	306	27997
Spy 94a_8	Mezmaiskaya 1	GN1	Neandertal D5	0.38	0.04	9.70	301	135	13411
Spy 94a_8	Mezmaiskaya 2	GN1	Neandertal D5	0.29	0.04	7.65	355	198	18735
Spy 94a_8	Trou Magrite 2422-36	GN1	Neandertal D5	-0.11	0.11	-1.02	28	34	2739
Spy 94a_8	Vindija 33.19	GN1	Neandertal D5	0.10	0.03	2.80	508	418	35399
Trou Magrite 2422-36	Fonds-de-Forêt 1	GN1	Neandertal D5	0.10	0.12	0.87	35	28	3254
Trou Magrite 2422-36	Goyet Q305-1	GN1	Neandertal D5	0.08	0.08	0.96	66	57	5852
Trou Magrite 2422-36	Goyet Q305-4	GN1	Neandertal D5	0.39	0.18	2.18	12	6	679
Trou Magrite 2422-36	GN2	GN1	Neandertal D5	0.09	0.07	1.28	78	66	6295
Trou Magrite 2422-36	Les Cottés Z4-1514	GN1	Neandertal D5	0.14	0.07	2.15	114	86	6718
Trou Magrite 2422-36	Mezmaiskaya 1	GN1	Neandertal D5	0.31	0.07	4.39	82	42	3112
Trou Magrite 2422-36	Mezmaiskaya 2	GN1	Neandertal D5	0.30	0.07	4.37	110	58	5413
Trou Magrite 2422-36	Spy 94a_8	GN1	Neandertal D5	0.11	0.11	2025-02-01	34	28	2739
Trou Magrite 2422-36	Vindija 33.19	GN1	Neandertal D5	0.15	0.06	2.25	138	102	8709
Vindija 33.19	AR-30	GN1	Neandertal D5	-0.22	0.14	-1.55	14	22	1176
Vindija 33.19	Fonds-de-Forêt 1	GN1	Neandertal D5	-0.08	0.04	-2.07	306	357	24805
Vindija 33.19	Goyet Q305-1	GN1	Neandertal D5	-0.09	0.03	-2.73	446	535	36655
Vindija 33.19	Goyet Q305-4	GN1	Neandertal D5	-0.11	0.09	-1.20	48	60	4411
Vindija 33.19	GN2	GN1	Neandertal D5	-0.11	0.03	-3.91	530	665	45517
Vindija 33.19	Les Cottés Z4-1514	GN1	Neandertal D5	0.05	0.02	2.43	1694	1518	107588
Vindija 33.19	Mezmaiskaya 1	GN1	Neandertal D5	0.25	0.02	2025-04-10	1136	680	52800
Vindija 33.19	Mezmaiskaya 2	GN1	Neandertal D5	0.17	0.02	6.93	1282	918	71980
Vindija 33.19	Spy 94a_8	GN1	Neandertal D5	-0.10	0.03	-2.80	418	508	35399
Vindija 33.19	Trou Magrite 2422-36	GN1	Neandertal D5	-0.15	0.06	-2.25	102	138	8709
AR-30	Fonds-de-Forêt 1	GN2	Neandertal D5	0.01	0.34	0.02	5	5	260
AR-30	GN1	GN2	Neandertal D5	-0.21	0.21	-0.97	6	9	615
AR-30	Les Cottés Z4-1514	GN2	Neandertal D5	-0.07	0.25	-0.26	7	8	545
AR-30	Mezmaiskaya 2	GN2	Neandertal D5	0.33	0.41	0.80	5	2	424
AR-30	Vindija 33.19	GN2	Neandertal D5	0.26	0.19	1.33	14	8	669
Fonds-de-Forêt 1	AR-30	GN2	Neandertal D5	-0.01	0.34	-0.02	5	5	260
Fonds-de-Forêt 1	GN1	GN2	Neandertal D5	0.00	0.04	0.03	202	202	16269
Fonds-de-Forêt 1	Goyet Q305-1	GN2	Neandertal D5	-0.05	0.05	-1.00	160	176	14172
Fonds-de-Forêt 1	Goyet Q305-4	GN2	Neandertal D5	0.36	0.15	2.46	22	10	1769
Fonds-de-Forêt 1	Les Cottés Z4-1514	GN2	Neandertal D5	0.14	0.05	2.87	221	166	12787
Fonds-de-Forêt 1	Mezmaiskaya 1	GN2	Neandertal D5	0.43	0.05	2025-02-08	151	60	6069
Fonds-de-Forêt 1	Mezmaiskaya 2	GN2	Neandertal D5	0.25	0.05	2025-01-05	182	110	10259
Fonds-de-Forêt 1	Spy 94a_8	GN2	Neandertal D5	-0.01	0.08	-0.17	52	54	5455
Fonds-de-Forêt 1	Trou Magrite 2422-36	GN2	Neandertal D5	-0.08	0.12	-0.68	32	38	2946
Fonds-de-Forêt 1	Vindija 33.19	GN2	Neandertal D5	0.12	0.04	2.64	253	200	16765
GN1	AR-30	GN2	Neandertal D5	0.21	0.21	0.97	9	6	615
GN1	Fonds-de-Forêt 1	GN2	Neandertal D5	0.00	0.04	-0.03	202	202	16269
GN1	Goyet Q305-1	GN2	Neandertal D5	0.05	0.03	1.48	374	338	29568
GN1	Goyet Q305-4	GN2	Neandertal D5	0.10	0.11	0.96	38	30	3541
GN1	Les Cottés Z4-1514	GN2	Neandertal D5	0.21	0.03	6.76	567	367	34357
GN1	Mezmaiskaya 1	GN2	Neandertal D5	0.39	0.04	10.94	383	169	16248
GN1	Mezmaiskaya 2	GN2	Neandertal D5	0.29	0.03	2025-07-09	520	289	26606
GN1	Spy 94a_8	GN2	Neandertal D5	0.17	0.05	3.35	170	121	13603
GN1	Trou Magrite 2422-36	GN2	Neandertal D5	0.03	0.08	0.37	66	62	6295
GN1	Vindija 33.19	GN2	Neandertal D5	0.15	0.03	2025-05-05	665	494	45517
Goyet Q305-1	Fonds-de-Forêt 1	GN2	Neandertal D5	0.05	0.05	1.00	176	160	14172
Goyet Q305-1	GN1	GN2	Neandertal D5	-0.05	0.03	-1.48	338	374	29568
Goyet Q305-1	Goyet Q305-4	GN2	Neandertal D5	0.04	0.10	0.43	50	46	3827
Goyet Q305-1	Les Cottés Z4-1514	GN2	Neandertal D5	0.17	0.04	4.71	384	274	23066
Goyet Q305-1	Mezmaiskaya 1	GN2	Neandertal D5	0.31	0.05	6.79	249	130	11153
Goyet Q305-1	Mezmaiskaya 2	GN2	Neandertal D5	0.27	0.04	7.30	376	214	19313
Goyet Q305-1	Spy 94a_8	GN2	Neandertal D5	0.03	0.06	0.56	120	112	10524
Goyet Q305-1	Trou Magrite 2422-36	GN2	Neandertal D5	-0.12	0.08	-1.53	62	79	6195
Goyet Q305-1	Vindija 33.19	GN2	Neandertal D5	0.14	0.03	4.36	492	369	30799
Goyet Q305-4	Fonds-de-Forêt 1	GN2	Neandertal D5	-0.36	0.15	-2.46	10	22	1769
Goyet Q305-4	GN1	GN2	Neandertal D5	-0.10	0.11	-0.96	30	38	3541
Goyet Q305-4	Goyet Q305-1	GN2	Neandertal D5	-0.04	0.10	-0.43	46	50	3827
Goyet Q305-4	Les Cottés Z4-1514	GN2	Neandertal D5	0.27	0.11	2.48	42	24	2732
Goyet Q305-4	Mezmaiskaya 1	GN2	Neandertal D5	0.46	0.12	3.86	35	13	1320
Goyet Q305-4	Mezmaiskaya 2	GN2	Neandertal D5	0.13	0.12	2025-08-01	37	28	2291
Goyet Q305-4	Spy 94a_8	GN2	Neandertal D5	-0.20	0.15	-1.26	10	16	1220
Goyet Q305-4	Trou Magrite 2422-36	GN2	Neandertal D5	-0.28	0.24	-1.18	6	12	745
Goyet Q305-4	Vindija 33.19	GN2	Neandertal D5	-0.05	0.10	-0.48	41	45	3560
Les Cottés Z4-1514	AR-30	GN2	Neandertal D5	0.07	0.25	0.26	8	7	545
Les Cottés Z4-1514	Fonds-de-Forêt 1	GN2	Neandertal D5	-0.14	0.05	-2.87	166	221	12787
Les Cottés Z4-1514	GN1	GN2	Neandertal D5	-0.21	0.03	-6.76	367	567	34357
Les Cottés Z4-1514	Goyet Q305-1	GN2	Neandertal D5	-0.17	0.04	-4.71	274	384	23066
Les Cottés Z4-1514	Goyet Q305-4	GN2	Neandertal D5	-0.27	0.11	-2.48	24	42	2732
Les Cottés Z4-1514	Mezmaiskaya 1	GN2	Neandertal D5	0.19	0.04	4.57	264	179	12986
Les Cottés Z4-1514	Mezmaiskaya 2	GN2	Neandertal D5	0.11	0.04	2.82	360	290	21390
Les Cottés Z4-1514	Spy 94a_8	GN2	Neandertal D5	-0.14	0.05	-2.48	134	176	11267
Les Cottés Z4-1514	Trou Magrite 2422-36	GN2	Neandertal D5	-0.32	0.07	-4.56	50	96	5136
Les Cottés Z4-1514	Vindija 33.19	GN2	Neandertal D5	-0.05	0.03	-1.67	534	590	36378
Mezmaiskaya 1	Fonds-de-Forêt 1	GN2	Neandertal D5	-0.43	0.05	-8.02	60	151	6069
Mezmaiskaya 1	GN1	GN2	Neandertal D5	-0.39	0.04	-10.94	169	383	16248
Mezmaiskaya 1	Goyet Q305-1	GN2	Neandertal D5	-0.31	0.05	-6.79	130	249	11153
Mezmaiskaya 1	Goyet Q305-4	GN2	Neandertal D5	-0.46	0.12	-3.86	13	35	1320
Mezmaiskaya 1	Les Cottés Z4-1514	GN2	Neandertal D5	-0.19	0.04	-4.57	179	264	12986
Mezmaiskaya 1	Mezmaiskaya 2	GN2	Neandertal D5	-0.12	0.05	-2.42	144	184	9874
Mezmaiskaya 1	Spy 94a_8	GN2	Neandertal D5	-0.39	0.06	-6.42	54	122	5188
Mezmaiskaya 1	Trou Magrite 2422-36	GN2	Neandertal D5	-0.17	0.10	-1.75	34	48	2430
Mezmaiskaya 1	Vindija 33.19	GN2	Neandertal D5	-0.27	0.04	-6.85	216	378	16755
Mezmaiskaya 2	AR-30	GN2	Neandertal D5	-0.33	0.41	-0.80	2	5	424
Mezmaiskaya 2	Fonds-de-Forêt 1	GN2	Neandertal D5	-0.25	0.05	-5.01	110	182	10259
Mezmaiskaya 2	GN1	GN2	Neandertal D5	-0.29	0.03	-9.07	289	520	26606
Mezmaiskaya 2	Goyet Q305-1	GN2	Neandertal D5	-0.27	0.04	-7.30	214	376	19313
Mezmaiskaya 2	Goyet Q305-4	GN2	Neandertal D5	-0.13	0.12	-1.08	28	37	2291
Mezmaiskaya 2	Les Cottés Z4-1514	GN2	Neandertal D5	-0.11	0.04	-2.82	290	360	21390
Mezmaiskaya 2	Mezmaiskaya 1	GN2	Neandertal D5	0.12	0.05	2.42	184	144	9874
Mezmaiskaya 2	Spy 94a_8	GN2	Neandertal D5	-0.24	0.06	-4.27	98	160	8676
Mezmaiskaya 2	Trou Magrite 2422-36	GN2	Neandertal D5	-0.23	0.08	-3.06	44	70	4277
Mezmaiskaya 2	Vindija 33.19	GN2	Neandertal D5	-0.11	0.04	-3.06	364	458	27619
Spy 94a_8	Fonds-de-Forêt 1	GN2	Neandertal D5	0.01	0.08	0.17	54	52	5455
Spy 94a_8	GN1	GN2	Neandertal D5	-0.17	0.05	-3.35	121	170	13603
Spy 94a_8	Goyet Q305-1	GN2	Neandertal D5	-0.03	0.06	-0.56	112	120	10524
Spy 94a_8	Goyet Q305-4	GN2	Neandertal D5	0.20	0.15	1.26	16	10	1220
Spy 94a_8	Les Cottés Z4-1514	GN2	Neandertal D5	0.14	0.05	2.48	176	134	11267
Spy 94a_8	Mezmaiskaya 1	GN2	Neandertal D5	0.39	0.06	6.42	122	54	5188
Spy 94a_8	Mezmaiskaya 2	GN2	Neandertal D5	0.24	0.06	4.27	160	98	8676
Spy 94a_8	Trou Magrite 2422-36	GN2	Neandertal D5	-0.25	0.12	-2.11	20	32	2314
Spy 94a_8	Vindija 33.19	GN2	Neandertal D5	0.14	0.05	2025-05-03	220	165	14174
Trou Magrite 2422-36	Fonds-de-Forêt 1	GN2	Neandertal D5	0.08	0.12	0.68	38	32	2946
Trou Magrite 2422-36	GN1	GN2	Neandertal D5	-0.03	0.08	-0.37	62	66	6295
Trou Magrite 2422-36	Goyet Q305-1	GN2	Neandertal D5	0.12	0.08	1.53	79	62	6195
Trou Magrite 2422-36	Goyet Q305-4	GN2	Neandertal D5	0.28	0.24	1.18	12	6	745
Trou Magrite 2422-36	Les Cottés Z4-1514	GN2	Neandertal D5	0.32	0.07	4.56	96	50	5136
Trou Magrite 2422-36	Mezmaiskaya 1	GN2	Neandertal D5	0.17	0.10	1.75	48	34	2430
Trou Magrite 2422-36	Mezmaiskaya 2	GN2	Neandertal D5	0.23	0.08	2025-06-03	70	44	4277
Trou Magrite 2422-36	Spy 94a_8	GN2	Neandertal D5	0.25	0.12	2025-11-02	32	20	2314
Trou Magrite 2422-36	Vindija 33.19	GN2	Neandertal D5	0.17	0.07	2.47	90	64	6484
Vindija 33.19	AR-30	GN2	Neandertal D5	-0.26	0.19	-1.33	8	14	669
Vindija 33.19	Fonds-de-Forêt 1	GN2	Neandertal D5	-0.12	0.04	-2.64	200	253	16765
Vindija 33.19	GN1	GN2	Neandertal D5	-0.15	0.03	-5.05	494	665	45517
Vindija 33.19	Goyet Q305-1	GN2	Neandertal D5	-0.14	0.03	-4.36	369	492	30799
Vindija 33.19	Goyet Q305-4	GN2	Neandertal D5	0.05	0.10	0.48	45	41	3560
Vindija 33.19	Les Cottés Z4-1514	GN2	Neandertal D5	0.05	0.03	1.67	590	534	36378
Vindija 33.19	Mezmaiskaya 1	GN2	Neandertal D5	0.27	0.04	6.85	378	216	16755
Vindija 33.19	Mezmaiskaya 2	GN2	Neandertal D5	0.11	0.04	2025-06-03	458	364	27619
Vindija 33.19	Spy 94a_8	GN2	Neandertal D5	-0.14	0.05	-3.05	165	220	14174
Vindija 33.19	Trou Magrite 2422-36	GN2	Neandertal D5	-0.17	0.07	-2.47	64	90	6484
AR-30	Fonds-de-Forêt 1	Les Cottés Z4-1514	Neandertal D5	-0.04	0.39	-0.10	4	4	280
AR-30	GN1	Les Cottés Z4-1514	Neandertal D5	-0.65	0.21	-3.09	3	14	930
AR-30	GN2	Les Cottés Z4-1514	Neandertal D5	-0.39	0.30	-1.30	4	8	545
AR-30	Mezmaiskaya 2	Les Cottés Z4-1514	Neandertal D5	0.34	0.22	1.55	6	3	570
AR-30	Vindija 33.19	Les Cottés Z4-1514	Neandertal D5	0.32	0.17	1.89	12	6	1004
Fonds-de-Forêt 1	AR-30	Les Cottés Z4-1514	Neandertal D5	0.04	0.39	0.10	4	4	280
Fonds-de-Forêt 1	GN1	Les Cottés Z4-1514	Neandertal D5	0.07	0.05	1.36	236	206	18908
Fonds-de-Forêt 1	Goyet Q305-1	Les Cottés Z4-1514	Neandertal D5	0.00	0.06	0.03	130	130	11260
Fonds-de-Forêt 1	Goyet Q305-4	Les Cottés Z4-1514	Neandertal D5	0.12	0.17	0.72	16	12	1406
Fonds-de-Forêt 1	GN2	Les Cottés Z4-1514	Neandertal D5	-0.03	0.05	-0.49	157	166	12787
Fonds-de-Forêt 1	Mezmaiskaya 1	Les Cottés Z4-1514	Neandertal D5	0.19	0.06	3.43	156	105	7269
Fonds-de-Forêt 1	Mezmaiskaya 2	Les Cottés Z4-1514	Neandertal D5	0.06	0.05	1.18	174	154	11598
Fonds-de-Forêt 1	Spy 94a_8	Les Cottés Z4-1514	Neandertal D5	-0.09	0.08	-1.07	60	71	5957
Fonds-de-Forêt 1	Trou Magrite 2422-36	Les Cottés Z4-1514	Neandertal D5	0.11	0.11	0.96	34	27	2683
Fonds-de-Forêt 1	Vindija 33.19	Les Cottés Z4-1514	Neandertal D5	0.06	0.04	1.51	274	242	19903
GN1	AR-30	Les Cottés Z4-1514	Neandertal D5	0.65	0.21	2025-09-03	14	3	930
GN1	Fonds-de-Forêt 1	Les Cottés Z4-1514	Neandertal D5	-0.07	0.05	-1.36	206	236	18908
GN1	Goyet Q305-1	Les Cottés Z4-1514	Neandertal D5	-0.02	0.04	-0.57	312	326	27215
GN1	Goyet Q305-4	Les Cottés Z4-1514	Neandertal D5	0.10	0.10	2025-03-01	40	32	3324
GN1	GN2	Les Cottés Z4-1514	Neandertal D5	0.04	0.03	2025-11-01	396	367	34357
GN1	Mezmaiskaya 1	Les Cottés Z4-1514	Neandertal D5	0.24	0.03	2025-01-09	832	509	40428
GN1	Mezmaiskaya 2	Les Cottés Z4-1514	Neandertal D5	0.15	0.03	5.66	958	706	54835
GN1	Spy 94a_8	Les Cottés Z4-1514	Neandertal D5	-0.02	0.04	-0.45	306	316	27997
GN1	Trou Magrite 2422-36	Les Cottés Z4-1514	Neandertal D5	0.13	0.08	1.66	86	66	6718
GN1	Vindija 33.19	Les Cottés Z4-1514	Neandertal D5	0.06	0.02	2.57	1518	1352	107588
Goyet Q305-1	Fonds-de-Forêt 1	Les Cottés Z4-1514	Neandertal D5	0.00	0.06	-0.03	130	130	11260
Goyet Q305-1	GN1	Les Cottés Z4-1514	Neandertal D5	0.02	0.04	0.57	326	312	27215
Goyet Q305-1	Goyet Q305-4	Les Cottés Z4-1514	Neandertal D5	0.14	0.12	1.14	35	26	2629
Goyet Q305-1	GN2	Les Cottés Z4-1514	Neandertal D5	-0.01	0.04	-0.32	267	274	23066
Goyet Q305-1	Mezmaiskaya 1	Les Cottés Z4-1514	Neandertal D5	0.14	0.05	2.78	184	138	10243
Goyet Q305-1	Mezmaiskaya 2	Les Cottés Z4-1514	Neandertal D5	0.19	0.04	4.92	304	208	17370
Goyet Q305-1	Spy 94a_8	Les Cottés Z4-1514	Neandertal D5	-0.05	0.07	-0.76	88	98	9207
Goyet Q305-1	Trou Magrite 2422-36	Les Cottés Z4-1514	Neandertal D5	-0.11	0.09	-1.16	46	58	4727
Goyet Q305-1	Vindija 33.19	Les Cottés Z4-1514	Neandertal D5	0.04	0.04	1.23	399	366	28859
Goyet Q305-4	Fonds-de-Forêt 1	Les Cottés Z4-1514	Neandertal D5	-0.12	0.17	-0.72	12	16	1406
Goyet Q305-4	GN1	Les Cottés Z4-1514	Neandertal D5	-0.10	0.10	-1.03	32	40	3324
Goyet Q305-4	Goyet Q305-1	Les Cottés Z4-1514	Neandertal D5	-0.14	0.12	-1.14	26	35	2629
Goyet Q305-4	GN2	Les Cottés Z4-1514	Neandertal D5	0.15	0.12	1.20	33	24	2732
Goyet Q305-4	Mezmaiskaya 1	Les Cottés Z4-1514	Neandertal D5	0.23	0.13	1.70	34	21	1219
Goyet Q305-4	Mezmaiskaya 2	Les Cottés Z4-1514	Neandertal D5	0.07	0.11	0.66	38	32	2088
Goyet Q305-4	Spy 94a_8	Les Cottés Z4-1514	Neandertal D5	-0.02	0.21	-0.09	10	11	1143
Goyet Q305-4	Trou Magrite 2422-36	Les Cottés Z4-1514	Neandertal D5	-0.19	0.22	-0.86	6	10	550
Goyet Q305-4	Vindija 33.19	Les Cottés Z4-1514	Neandertal D5	0.05	0.09	0.54	51	46	3521
GN2	AR-30	Les Cottés Z4-1514	Neandertal D5	0.39	0.30	1.30	8	4	545
GN2	Fonds-de-Forêt 1	Les Cottés Z4-1514	Neandertal D5	0.03	0.05	0.49	166	157	12787
GN2	GN1	Les Cottés Z4-1514	Neandertal D5	-0.04	0.03	-1.11	367	396	34357
GN2	Goyet Q305-1	Les Cottés Z4-1514	Neandertal D5	0.01	0.04	0.32	274	267	23066
GN2	Goyet Q305-4	Les Cottés Z4-1514	Neandertal D5	-0.15	0.12	-1.20	24	33	2732
GN2	Mezmaiskaya 1	Les Cottés Z4-1514	Neandertal D5	0.21	0.04	4.94	264	172	12986
GN2	Mezmaiskaya 2	Les Cottés Z4-1514	Neandertal D5	0.16	0.04	3.81	360	262	21390
GN2	Spy 94a_8	Les Cottés Z4-1514	Neandertal D5	0.01	0.06	0.24	134	130	11267
GN2	Trou Magrite 2422-36	Les Cottés Z4-1514	Neandertal D5	0.03	0.09	0.36	50	47	5136
GN2	Vindija 33.19	Les Cottés Z4-1514	Neandertal D5	0.07	0.03	2.22	534	463	36378
Mezmaiskaya 1	Fonds-de-Forêt 1	Les Cottés Z4-1514	Neandertal D5	-0.19	0.06	-3.43	105	156	7269
Mezmaiskaya 1	GN1	Les Cottés Z4-1514	Neandertal D5	-0.24	0.03	-9.01	509	832	40428
Mezmaiskaya 1	Goyet Q305-1	Les Cottés Z4-1514	Neandertal D5	-0.14	0.05	-2.78	138	184	10243
Mezmaiskaya 1	Goyet Q305-4	Les Cottés Z4-1514	Neandertal D5	-0.23	0.13	-1.70	21	34	1219
Mezmaiskaya 1	GN2	Les Cottés Z4-1514	Neandertal D5	-0.21	0.04	-4.94	172	264	12986
Mezmaiskaya 1	Mezmaiskaya 2	Les Cottés Z4-1514	Neandertal D5	-0.14	0.03	-3.99	296	391	21476
Mezmaiskaya 1	Spy 94a_8	Les Cottés Z4-1514	Neandertal D5	-0.26	0.05	-5.36	133	224	11079
Mezmaiskaya 1	Trou Magrite 2422-36	Les Cottés Z4-1514	Neandertal D5	-0.18	0.09	-2.09	40	58	2660
Mezmaiskaya 1	Vindija 33.19	Les Cottés Z4-1514	Neandertal D5	-0.17	0.03	-6.26	580	824	41605
Mezmaiskaya 2	AR-30	Les Cottés Z4-1514	Neandertal D5	-0.34	0.22	-1.55	3	6	570
Mezmaiskaya 2	Fonds-de-Forêt 1	Les Cottés Z4-1514	Neandertal D5	-0.06	0.05	-1.18	154	174	11598
Mezmaiskaya 2	GN1	Les Cottés Z4-1514	Neandertal D5	-0.15	0.03	-5.66	706	958	54835
Mezmaiskaya 2	Goyet Q305-1	Les Cottés Z4-1514	Neandertal D5	-0.19	0.04	-4.92	208	304	17370
Mezmaiskaya 2	Goyet Q305-4	Les Cottés Z4-1514	Neandertal D5	-0.07	0.11	-0.66	32	38	2088
Mezmaiskaya 2	GN2	Les Cottés Z4-1514	Neandertal D5	-0.16	0.04	-3.81	262	360	21390
Mezmaiskaya 2	Mezmaiskaya 1	Les Cottés Z4-1514	Neandertal D5	0.14	0.03	3.99	391	296	21476
Mezmaiskaya 2	Spy 94a_8	Les Cottés Z4-1514	Neandertal D5	-0.21	0.04	-5.27	185	285	16004
Mezmaiskaya 2	Trou Magrite 2422-36	Les Cottés Z4-1514	Neandertal D5	-0.16	0.08	-2.02	60	82	4474
Mezmaiskaya 2	Vindija 33.19	Les Cottés Z4-1514	Neandertal D5	-0.10	0.02	-3.85	768	931	58603
Spy 94a_8	Fonds-de-Forêt 1	Les Cottés Z4-1514	Neandertal D5	0.09	0.08	2025-07-01	71	60	5957
Spy 94a_8	GN1	Les Cottés Z4-1514	Neandertal D5	0.02	0.04	0.45	316	306	27997
Spy 94a_8	Goyet Q305-1	Les Cottés Z4-1514	Neandertal D5	0.05	0.07	0.76	98	88	9207
Spy 94a_8	Goyet Q305-4	Les Cottés Z4-1514	Neandertal D5	0.02	0.21	0.09	11	10	1143
Spy 94a_8	GN2	Les Cottés Z4-1514	Neandertal D5	-0.01	0.06	-0.24	130	134	11267
Spy 94a_8	Mezmaiskaya 1	Les Cottés Z4-1514	Neandertal D5	0.26	0.05	5.36	224	133	11079
Spy 94a_8	Mezmaiskaya 2	Les Cottés Z4-1514	Neandertal D5	0.21	0.04	5.27	285	185	16004
Spy 94a_8	Trou Magrite 2422-36	Les Cottés Z4-1514	Neandertal D5	0.01	0.12	0.09	30	29	2353
Spy 94a_8	Vindija 33.19	Les Cottés Z4-1514	Neandertal D5	0.06	0.03	1.72	429	382	29879
Trou Magrite 2422-36	Fonds-de-Forêt 1	Les Cottés Z4-1514	Neandertal D5	-0.11	0.11	-0.96	27	34	2683
Trou Magrite 2422-36	GN1	Les Cottés Z4-1514	Neandertal D5	-0.13	0.08	-1.66	66	86	6718
Trou Magrite 2422-36	Goyet Q305-1	Les Cottés Z4-1514	Neandertal D5	0.11	0.09	1.16	58	46	4727
Trou Magrite 2422-36	Goyet Q305-4	Les Cottés Z4-1514	Neandertal D5	0.19	0.22	0.86	10	6	550
Trou Magrite 2422-36	GN2	Les Cottés Z4-1514	Neandertal D5	-0.03	0.09	-0.36	47	50	5136
Trou Magrite 2422-36	Mezmaiskaya 1	Les Cottés Z4-1514	Neandertal D5	0.18	0.09	2025-09-02	58	40	2660
Trou Magrite 2422-36	Mezmaiskaya 2	Les Cottés Z4-1514	Neandertal D5	0.16	0.08	2025-02-02	82	60	4474
Trou Magrite 2422-36	Spy 94a_8	Les Cottés Z4-1514	Neandertal D5	-0.01	0.12	-0.09	29	30	2353
Trou Magrite 2422-36	Vindija 33.19	Les Cottés Z4-1514	Neandertal D5	0.09	0.06	1.37	104	88	7280
Vindija 33.19	AR-30	Les Cottés Z4-1514	Neandertal D5	-0.32	0.17	-1.89	6	12	1004
Vindija 33.19	Fonds-de-Forêt 1	Les Cottés Z4-1514	Neandertal D5	-0.06	0.04	-1.51	242	274	19903
Vindija 33.19	GN1	Les Cottés Z4-1514	Neandertal D5	-0.06	0.02	-2.57	1352	1518	107588
Vindija 33.19	Goyet Q305-1	Les Cottés Z4-1514	Neandertal D5	-0.04	0.04	-1.23	366	399	28859
Vindija 33.19	Goyet Q305-4	Les Cottés Z4-1514	Neandertal D5	-0.05	0.09	-0.54	46	51	3521
Vindija 33.19	GN2	Les Cottés Z4-1514	Neandertal D5	-0.07	0.03	-2.22	463	534	36378
Vindija 33.19	Mezmaiskaya 1	Les Cottés Z4-1514	Neandertal D5	0.17	0.03	6.26	824	580	41605
Vindija 33.19	Mezmaiskaya 2	Les Cottés Z4-1514	Neandertal D5	0.10	0.02	3.85	931	768	58603
Vindija 33.19	Spy 94a_8	Les Cottés Z4-1514	Neandertal D5	-0.06	0.03	-1.72	382	429	29879
Vindija 33.19	Trou Magrite 2422-36	Les Cottés Z4-1514	Neandertal D5	-0.09	0.06	-1.37	88	104	7280
Fonds-de-Forêt 1	GN1	Mezmaiskaya 1	Neandertal D5	0.11	0.06	1.87	104	83	9114
Fonds-de-Forêt 1	Goyet Q305-1	Mezmaiskaya 1	Neandertal D5	-0.11	0.08	-1.38	52	64	5531
Fonds-de-Forêt 1	Goyet Q305-4	Mezmaiskaya 1	Neandertal D5	0.26	0.24	2025-11-01	11	6	645
Fonds-de-Forêt 1	GN2	Mezmaiskaya 1	Neandertal D5	0.03	0.08	0.42	64	60	6069
Fonds-de-Forêt 1	Les Cottés Z4-1514	Mezmaiskaya 1	Neandertal D5	0.02	0.06	0.36	110	105	7269
Fonds-de-Forêt 1	Mezmaiskaya 2	Mezmaiskaya 1	Neandertal D5	-0.09	0.07	-1.20	70	84	5473
Fonds-de-Forêt 1	Spy 94a_8	Mezmaiskaya 1	Neandertal D5	-0.12	0.11	-1.04	30	38	2854
Fonds-de-Forêt 1	Trou Magrite 2422-36	Mezmaiskaya 1	Neandertal D5	0.10	0.16	0.63	17	14	1265
Fonds-de-Forêt 1	Vindija 33.19	Mezmaiskaya 1	Neandertal D5	-0.02	0.06	-0.38	125	130	9295
GN1	Fonds-de-Forêt 1	Mezmaiskaya 1	Neandertal D5	-0.11	0.06	-1.87	83	104	9114
GN1	Goyet Q305-1	Mezmaiskaya 1	Neandertal D5	-0.05	0.05	-0.97	148	165	13154
GN1	Goyet Q305-4	Mezmaiskaya 1	Neandertal D5	-0.01	0.16	-0.09	14	15	1564
GN1	GN2	Mezmaiskaya 1	Neandertal D5	0.00	0.05	0.09	170	169	16248
GN1	Les Cottés Z4-1514	Mezmaiskaya 1	Neandertal D5	0.04	0.03	1.17	546	509	40428
GN1	Mezmaiskaya 2	Mezmaiskaya 1	Neandertal D5	-0.04	0.03	-1.10	386	415	27020
GN1	Spy 94a_8	Mezmaiskaya 1	Neandertal D5	-0.12	0.05	-2.24	135	172	13411
GN1	Trou Magrite 2422-36	Mezmaiskaya 1	Neandertal D5	0.11	0.10	2025-06-01	42	34	3112
GN1	Vindija 33.19	Mezmaiskaya 1	Neandertal D5	0.00	0.03	0.18	680	674	52800
Goyet Q305-1	Fonds-de-Forêt 1	Mezmaiskaya 1	Neandertal D5	0.11	0.08	1.38	64	52	5531
Goyet Q305-1	GN1	Mezmaiskaya 1	Neandertal D5	0.05	0.05	0.97	165	148	13154
Goyet Q305-1	Goyet Q305-4	Mezmaiskaya 1	Neandertal D5	0.00	0.18	0.00	13	13	1263
Goyet Q305-1	GN2	Mezmaiskaya 1	Neandertal D5	0.04	0.06	0.67	142	130	11153
Goyet Q305-1	Les Cottés Z4-1514	Mezmaiskaya 1	Neandertal D5	0.01	0.06	0.23	142	138	10243
Goyet Q305-1	Mezmaiskaya 2	Mezmaiskaya 1	Neandertal D5	0.02	0.06	0.41	132	126	8318
Goyet Q305-1	Spy 94a_8	Mezmaiskaya 1	Neandertal D5	-0.18	0.10	-1.77	34	50	4331
Goyet Q305-1	Trou Magrite 2422-36	Mezmaiskaya 1	Neandertal D5	0.22	0.13	1.62	31	20	2288
Goyet Q305-1	Vindija 33.19	Mezmaiskaya 1	Neandertal D5	0.01	0.05	0.25	178	173	13652
Goyet Q305-4	Fonds-de-Forêt 1	Mezmaiskaya 1	Neandertal D5	-0.26	0.24	-1.11	6	11	645
Goyet Q305-4	GN1	Mezmaiskaya 1	Neandertal D5	0.01	0.16	0.09	15	14	1564
Goyet Q305-4	Goyet Q305-1	Mezmaiskaya 1	Neandertal D5	0.00	0.18	0.00	13	13	1263
Goyet Q305-4	GN2	Mezmaiskaya 1	Neandertal D5	-0.05	0.19	-0.28	12	13	1320
Goyet Q305-4	Les Cottés Z4-1514	Mezmaiskaya 1	Neandertal D5	-0.04	0.16	-0.25	20	21	1219
Goyet Q305-4	Mezmaiskaya 2	Mezmaiskaya 1	Neandertal D5	-0.12	0.15	-0.83	15	19	988
Goyet Q305-4	Spy 94a_8	Mezmaiskaya 1	Neandertal D5	-0.15	0.28	-0.54	6	8	514
Goyet Q305-4	Trou Magrite 2422-36	Mezmaiskaya 1	Neandertal D5	-0.20	0.28	-0.72	4	6	260
Goyet Q305-4	Vindija 33.19	Mezmaiskaya 1	Neandertal D5	-0.25	0.14	-1.85	14	24	1601
GN2	Fonds-de-Forêt 1	Mezmaiskaya 1	Neandertal D5	-0.03	0.08	-0.42	60	64	6069
GN2	GN1	Mezmaiskaya 1	Neandertal D5	0.00	0.05	-0.09	169	170	16248
GN2	Goyet Q305-1	Mezmaiskaya 1	Neandertal D5	-0.04	0.06	-0.67	130	142	11153
GN2	Goyet Q305-4	Mezmaiskaya 1	Neandertal D5	0.05	0.19	0.28	13	12	1320
GN2	Les Cottés Z4-1514	Mezmaiskaya 1	Neandertal D5	0.02	0.05	0.44	179	172	12986
GN2	Mezmaiskaya 2	Mezmaiskaya 1	Neandertal D5	-0.04	0.05	-0.83	144	158	9874
GN2	Spy 94a_8	Mezmaiskaya 1	Neandertal D5	-0.03	0.08	-0.38	54	57	5188
GN2	Trou Magrite 2422-36	Mezmaiskaya 1	Neandertal D5	0.03	0.12	0.26	34	32	2430
GN2	Vindija 33.19	Mezmaiskaya 1	Neandertal D5	0.00	0.04	0.08	216	214	16755
Les Cottés Z4-1514	Fonds-de-Forêt 1	Mezmaiskaya 1	Neandertal D5	-0.02	0.06	-0.36	105	110	7269
Les Cottés Z4-1514	GN1	Mezmaiskaya 1	Neandertal D5	-0.04	0.03	-1.17	509	546	40428
Les Cottés Z4-1514	Goyet Q305-1	Mezmaiskaya 1	Neandertal D5	-0.01	0.06	-0.23	138	142	10243
Les Cottés Z4-1514	Goyet Q305-4	Mezmaiskaya 1	Neandertal D5	0.04	0.16	0.25	21	20	1219
Les Cottés Z4-1514	GN2	Mezmaiskaya 1	Neandertal D5	-0.02	0.05	-0.44	172	179	12986
Les Cottés Z4-1514	Mezmaiskaya 2	Mezmaiskaya 1	Neandertal D5	-0.02	0.04	-0.58	296	309	21476
Les Cottés Z4-1514	Spy 94a_8	Mezmaiskaya 1	Neandertal D5	-0.11	0.05	-2.00	133	166	11079
Les Cottés Z4-1514	Trou Magrite 2422-36	Mezmaiskaya 1	Neandertal D5	-0.01	0.09	-0.14	40	42	2660
Les Cottés Z4-1514	Vindija 33.19	Mezmaiskaya 1	Neandertal D5	-0.02	0.03	-0.82	580	609	41605
Mezmaiskaya 2	Fonds-de-Forêt 1	Mezmaiskaya 1	Neandertal D5	0.09	0.07	1.20	84	70	5473
Mezmaiskaya 2	GN1	Mezmaiskaya 1	Neandertal D5	0.04	0.03	2025-10-01	415	386	27020
Mezmaiskaya 2	Goyet Q305-1	Mezmaiskaya 1	Neandertal D5	-0.02	0.06	-0.41	126	132	8318
Mezmaiskaya 2	Goyet Q305-4	Mezmaiskaya 1	Neandertal D5	0.12	0.15	0.83	19	15	988
Mezmaiskaya 2	GN2	Mezmaiskaya 1	Neandertal D5	0.04	0.05	0.83	158	144	9874
Mezmaiskaya 2	Les Cottés Z4-1514	Mezmaiskaya 1	Neandertal D5	0.02	0.04	0.58	309	296	21476
Mezmaiskaya 2	Spy 94a_8	Mezmaiskaya 1	Neandertal D5	-0.09	0.06	-1.49	88	105	7317
Mezmaiskaya 2	Trou Magrite 2422-36	Mezmaiskaya 1	Neandertal D5	-0.12	0.12	-1.00	26	32	2077
Mezmaiskaya 2	Vindija 33.19	Mezmaiskaya 1	Neandertal D5	0.04	0.04	1.23	432	396	27717
Spy 94a_8	Fonds-de-Forêt 1	Mezmaiskaya 1	Neandertal D5	0.12	0.11	2025-04-01	38	30	2854
Spy 94a_8	GN1	Mezmaiskaya 1	Neandertal D5	0.12	0.05	2.24	172	135	13411
Spy 94a_8	Goyet Q305-1	Mezmaiskaya 1	Neandertal D5	0.18	0.10	1.77	50	34	4331
Spy 94a_8	Goyet Q305-4	Mezmaiskaya 1	Neandertal D5	0.15	0.28	0.54	8	6	514
Spy 94a_8	GN2	Mezmaiskaya 1	Neandertal D5	0.03	0.08	0.38	57	54	5188
Spy 94a_8	Les Cottés Z4-1514	Mezmaiskaya 1	Neandertal D5	0.11	0.05	2.00	166	133	11079
Spy 94a_8	Mezmaiskaya 2	Mezmaiskaya 1	Neandertal D5	0.09	0.06	1.49	105	88	7317
Spy 94a_8	Trou Magrite 2422-36	Mezmaiskaya 1	Neandertal D5	-0.15	0.17	-0.88	10	14	1113
Spy 94a_8	Vindija 33.19	Mezmaiskaya 1	Neandertal D5	0.09	0.05	1.98	193	160	13803
Trou Magrite 2422-36	Fonds-de-Forêt 1	Mezmaiskaya 1	Neandertal D5	-0.10	0.16	-0.63	14	17	1265
Trou Magrite 2422-36	GN1	Mezmaiskaya 1	Neandertal D5	-0.11	0.10	-1.06	34	42	3112
Trou Magrite 2422-36	Goyet Q305-1	Mezmaiskaya 1	Neandertal D5	-0.22	0.13	-1.62	20	31	2288
Trou Magrite 2422-36	Goyet Q305-4	Mezmaiskaya 1	Neandertal D5	0.20	0.28	0.72	6	4	260
Trou Magrite 2422-36	GN2	Mezmaiskaya 1	Neandertal D5	-0.03	0.12	-0.26	32	34	2430
Trou Magrite 2422-36	Les Cottés Z4-1514	Mezmaiskaya 1	Neandertal D5	0.01	0.09	0.14	42	40	2660
Trou Magrite 2422-36	Mezmaiskaya 2	Mezmaiskaya 1	Neandertal D5	0.12	0.12	1.00	32	26	2077
Trou Magrite 2422-36	Spy 94a_8	Mezmaiskaya 1	Neandertal D5	0.15	0.17	0.88	14	10	1113
Trou Magrite 2422-36	Vindija 33.19	Mezmaiskaya 1	Neandertal D5	-0.13	0.10	-1.30	36	47	3305
Vindija 33.19	Fonds-de-Forêt 1	Mezmaiskaya 1	Neandertal D5	0.02	0.06	0.38	130	125	9295
Vindija 33.19	GN1	Mezmaiskaya 1	Neandertal D5	0.00	0.03	-0.18	674	680	52800
Vindija 33.19	Goyet Q305-1	Mezmaiskaya 1	Neandertal D5	-0.01	0.05	-0.25	173	178	13652
Vindija 33.19	Goyet Q305-4	Mezmaiskaya 1	Neandertal D5	0.25	0.14	1.85	24	14	1601
Vindija 33.19	GN2	Mezmaiskaya 1	Neandertal D5	0.00	0.04	-0.08	214	216	16755
Vindija 33.19	Les Cottés Z4-1514	Mezmaiskaya 1	Neandertal D5	0.02	0.03	0.82	609	580	41605
Vindija 33.19	Mezmaiskaya 2	Mezmaiskaya 1	Neandertal D5	-0.04	0.04	-1.23	396	432	27717
Vindija 33.19	Spy 94a_8	Mezmaiskaya 1	Neandertal D5	-0.09	0.05	-1.98	160	193	13803
Vindija 33.19	Trou Magrite 2422-36	Mezmaiskaya 1	Neandertal D5	0.13	0.10	1.30	47	36	3305
AR-30	Fonds-de-Forêt 1	Mezmaiskaya 2	Neandertal D5	-0.13	0.45	-0.30	3	4	223
AR-30	GN1	Mezmaiskaya 2	Neandertal D5	-0.11	0.37	-0.30	4	5	644
AR-30	GN2	Mezmaiskaya 2	Neandertal D5	0.08	0.52	0.16	3	2	424
AR-30	Les Cottés Z4-1514	Mezmaiskaya 2	Neandertal D5	0.39	0.23	1.71	6	3	570
AR-30	Vindija 33.19	Mezmaiskaya 2	Neandertal D5	0.09	0.25	0.37	8	6	710
Fonds-de-Forêt 1	AR-30	Mezmaiskaya 2	Neandertal D5	0.13	0.45	0.30	4	3	223
Fonds-de-Forêt 1	GN1	Mezmaiskaya 2	Neandertal D5	0.08	0.05	1.75	184	155	14306
Fonds-de-Forêt 1	Goyet Q305-1	Mezmaiskaya 2	Neandertal D5	-0.07	0.06	-1.01	100	114	9294
Fonds-de-Forêt 1	Goyet Q305-4	Mezmaiskaya 2	Neandertal D5	0.11	0.16	0.66	13	10	1076
Fonds-de-Forêt 1	GN2	Mezmaiskaya 2	Neandertal D5	0.03	0.06	0.52	117	110	10259
Fonds-de-Forêt 1	Les Cottés Z4-1514	Mezmaiskaya 2	Neandertal D5	0.05	0.05	0.98	170	154	11598
Fonds-de-Forêt 1	Mezmaiskaya 1	Mezmaiskaya 2	Neandertal D5	0.13	0.07	1.88	108	84	5473
Fonds-de-Forêt 1	Spy 94a_8	Mezmaiskaya 2	Neandertal D5	-0.07	0.09	-0.79	42	48	4539
Fonds-de-Forêt 1	Trou Magrite 2422-36	Mezmaiskaya 2	Neandertal D5	0.08	0.14	0.56	25	22	2211
Fonds-de-Forêt 1	Vindija 33.19	Mezmaiskaya 2	Neandertal D5	0.03	0.05	0.63	194	183	15066
GN1	AR-30	Mezmaiskaya 2	Neandertal D5	0.11	0.37	0.30	5	4	644
GN1	Fonds-de-Forêt 1	Mezmaiskaya 2	Neandertal D5	-0.08	0.05	-1.75	155	184	14306
GN1	Goyet Q305-1	Mezmaiskaya 2	Neandertal D5	-0.03	0.04	-0.77	260	277	21879
GN1	Goyet Q305-4	Mezmaiskaya 2	Neandertal D5	0.09	0.12	0.79	34	28	2633
GN1	GN2	Mezmaiskaya 2	Neandertal D5	0.00	0.04	0.07	290	289	26606
GN1	Les Cottés Z4-1514	Mezmaiskaya 2	Neandertal D5	0.05	0.03	1.86	785	706	54835
GN1	Mezmaiskaya 1	Mezmaiskaya 2	Neandertal D5	0.08	0.03	2.29	482	415	27020
GN1	Spy 94a_8	Mezmaiskaya 2	Neandertal D5	-0.03	0.05	-0.60	198	209	18735
GN1	Trou Magrite 2422-36	Mezmaiskaya 2	Neandertal D5	0.04	0.09	0.45	58	54	5413
GN1	Vindija 33.19	Mezmaiskaya 2	Neandertal D5	-0.04	0.03	-1.36	918	986	71980
Goyet Q305-1	Fonds-de-Forêt 1	Mezmaiskaya 2	Neandertal D5	0.07	0.06	2025-01-01	114	100	9294
Goyet Q305-1	GN1	Mezmaiskaya 2	Neandertal D5	0.03	0.04	0.77	277	260	21879
Goyet Q305-1	Goyet Q305-4	Mezmaiskaya 2	Neandertal D5	0.25	0.13	1.93	29	18	2158
Goyet Q305-1	GN2	Mezmaiskaya 2	Neandertal D5	0.04	0.04	0.91	232	214	19313
Goyet Q305-1	Les Cottés Z4-1514	Mezmaiskaya 2	Neandertal D5	0.06	0.04	1.29	233	208	17370
Goyet Q305-1	Mezmaiskaya 1	Mezmaiskaya 2	Neandertal D5	0.09	0.05	1.57	150	126	8318
Goyet Q305-1	Spy 94a_8	Mezmaiskaya 2	Neandertal D5	0.03	0.07	0.44	80	74	7405
Goyet Q305-1	Trou Magrite 2422-36	Mezmaiskaya 2	Neandertal D5	-0.01	0.11	-0.11	40	41	4008
Goyet Q305-1	Vindija 33.19	Mezmaiskaya 2	Neandertal D5	0.01	0.04	0.22	324	318	22912
Goyet Q305-4	Fonds-de-Forêt 1	Mezmaiskaya 2	Neandertal D5	-0.11	0.16	-0.66	10	13	1076
Goyet Q305-4	GN1	Mezmaiskaya 2	Neandertal D5	-0.09	0.12	-0.79	28	34	2633
Goyet Q305-4	Goyet Q305-1	Mezmaiskaya 2	Neandertal D5	-0.25	0.13	-1.93	18	29	2158
Goyet Q305-4	GN2	Mezmaiskaya 2	Neandertal D5	-0.19	0.15	-1.23	20	28	2291
Goyet Q305-4	Les Cottés Z4-1514	Mezmaiskaya 2	Neandertal D5	-0.02	0.11	-0.15	32	32	2088
Goyet Q305-4	Mezmaiskaya 1	Mezmaiskaya 2	Neandertal D5	0.12	0.14	0.91	24	19	988
Goyet Q305-4	Spy 94a_8	Mezmaiskaya 2	Neandertal D5	0.10	0.20	0.51	11	9	853
Goyet Q305-4	Trou Magrite 2422-36	Mezmaiskaya 2	Neandertal D5	-0.32	0.26	-1.25	5	10	461
Goyet Q305-4	Vindija 33.19	Mezmaiskaya 2	Neandertal D5	-0.09	0.10	-0.87	36	42	2754
GN2	AR-30	Mezmaiskaya 2	Neandertal D5	-0.08	0.52	-0.16	2	3	424
GN2	Fonds-de-Forêt 1	Mezmaiskaya 2	Neandertal D5	-0.03	0.06	-0.52	110	117	10259
GN2	GN1	Mezmaiskaya 2	Neandertal D5	0.00	0.04	-0.07	289	290	26606
GN2	Goyet Q305-1	Mezmaiskaya 2	Neandertal D5	-0.04	0.04	-0.91	214	232	19313
GN2	Goyet Q305-4	Mezmaiskaya 2	Neandertal D5	0.19	0.15	1.23	28	20	2291
GN2	Les Cottés Z4-1514	Mezmaiskaya 2	Neandertal D5	0.05	0.04	1.16	290	262	21390
GN2	Mezmaiskaya 1	Mezmaiskaya 2	Neandertal D5	0.08	0.05	1.57	184	158	9874
GN2	Spy 94a_8	Mezmaiskaya 2	Neandertal D5	-0.08	0.06	-1.29	98	116	8676
GN2	Trou Magrite 2422-36	Mezmaiskaya 2	Neandertal D5	-0.18	0.08	-2.08	44	62	4277
GN2	Vindija 33.19	Mezmaiskaya 2	Neandertal D5	-0.04	0.04	-1.00	364	392	27619
Les Cottés Z4-1514	AR-30	Mezmaiskaya 2	Neandertal D5	-0.39	0.23	-1.71	3	6	570
Les Cottés Z4-1514	Fonds-de-Forêt 1	Mezmaiskaya 2	Neandertal D5	-0.05	0.05	-0.98	154	170	11598
Les Cottés Z4-1514	GN1	Mezmaiskaya 2	Neandertal D5	-0.05	0.03	-1.86	706	785	54835
Les Cottés Z4-1514	Goyet Q305-1	Mezmaiskaya 2	Neandertal D5	-0.06	0.04	-1.29	208	233	17370
Les Cottés Z4-1514	Goyet Q305-4	Mezmaiskaya 2	Neandertal D5	0.02	0.11	0.15	32	32	2088
Les Cottés Z4-1514	GN2	Mezmaiskaya 2	Neandertal D5	-0.05	0.04	-1.16	262	290	21390
Les Cottés Z4-1514	Mezmaiskaya 1	Mezmaiskaya 2	Neandertal D5	0.12	0.04	3.21	391	309	21476
Les Cottés Z4-1514	Spy 94a_8	Mezmaiskaya 2	Neandertal D5	-0.10	0.04	-2.24	185	226	16004
Les Cottés Z4-1514	Trou Magrite 2422-36	Mezmaiskaya 2	Neandertal D5	-0.02	0.08	-0.24	60	62	4474
Les Cottés Z4-1514	Vindija 33.19	Mezmaiskaya 2	Neandertal D5	-0.08	0.02	-3.26	768	902	58603
Mezmaiskaya 1	Fonds-de-Forêt 1	Mezmaiskaya 2	Neandertal D5	-0.13	0.07	-1.88	84	108	5473
Mezmaiskaya 1	GN1	Mezmaiskaya 2	Neandertal D5	-0.08	0.03	-2.29	415	482	27020
Mezmaiskaya 1	Goyet Q305-1	Mezmaiskaya 2	Neandertal D5	-0.09	0.05	-1.57	126	150	8318
Mezmaiskaya 1	Goyet Q305-4	Mezmaiskaya 2	Neandertal D5	-0.12	0.14	-0.91	19	24	988
Mezmaiskaya 1	GN2	Mezmaiskaya 2	Neandertal D5	-0.08	0.05	-1.57	158	184	9874
Mezmaiskaya 1	Les Cottés Z4-1514	Mezmaiskaya 2	Neandertal D5	-0.12	0.04	-3.21	309	391	21476
Mezmaiskaya 1	Spy 94a_8	Mezmaiskaya 2	Neandertal D5	-0.14	0.06	-2.42	88	116	7317
Mezmaiskaya 1	Trou Magrite 2422-36	Mezmaiskaya 2	Neandertal D5	-0.24	0.10	-2.30	26	42	2077
Mezmaiskaya 1	Vindija 33.19	Mezmaiskaya 2	Neandertal D5	-0.10	0.03	-2.99	432	524	27717
Spy 94a_8	Fonds-de-Forêt 1	Mezmaiskaya 2	Neandertal D5	0.07	0.09	0.79	48	42	4539
Spy 94a_8	GN1	Mezmaiskaya 2	Neandertal D5	0.03	0.05	0.60	209	198	18735
Spy 94a_8	Goyet Q305-1	Mezmaiskaya 2	Neandertal D5	-0.03	0.07	-0.44	74	80	7405
Spy 94a_8	Goyet Q305-4	Mezmaiskaya 2	Neandertal D5	-0.10	0.20	-0.51	9	11	853
Spy 94a_8	GN2	Mezmaiskaya 2	Neandertal D5	0.08	0.06	1.29	116	98	8676
Spy 94a_8	Les Cottés Z4-1514	Mezmaiskaya 2	Neandertal D5	0.10	0.04	2.24	226	185	16004
Spy 94a_8	Mezmaiskaya 1	Mezmaiskaya 2	Neandertal D5	0.14	0.06	2.42	116	88	7317
Spy 94a_8	Trou Magrite 2422-36	Mezmaiskaya 2	Neandertal D5	0.19	0.14	1.33	21	14	1790
Spy 94a_8	Vindija 33.19	Mezmaiskaya 2	Neandertal D5	0.03	0.04	0.76	258	244	19939
Trou Magrite 2422-36	Fonds-de-Forêt 1	Mezmaiskaya 2	Neandertal D5	-0.08	0.14	-0.56	22	25	2211
Trou Magrite 2422-36	GN1	Mezmaiskaya 2	Neandertal D5	-0.04	0.09	-0.45	54	58	5413
Trou Magrite 2422-36	Goyet Q305-1	Mezmaiskaya 2	Neandertal D5	0.01	0.11	0.11	41	40	4008
Trou Magrite 2422-36	Goyet Q305-4	Mezmaiskaya 2	Neandertal D5	0.32	0.26	1.25	10	5	461
Trou Magrite 2422-36	GN2	Mezmaiskaya 2	Neandertal D5	0.18	0.08	2025-08-02	62	44	4277
Trou Magrite 2422-36	Les Cottés Z4-1514	Mezmaiskaya 2	Neandertal D5	0.02	0.08	0.24	62	60	4474
Trou Magrite 2422-36	Mezmaiskaya 1	Mezmaiskaya 2	Neandertal D5	0.24	0.10	2.30	42	26	2077
Trou Magrite 2422-36	Spy 94a_8	Mezmaiskaya 2	Neandertal D5	-0.19	0.14	-1.33	14	21	1790
Trou Magrite 2422-36	Vindija 33.19	Mezmaiskaya 2	Neandertal D5	0.02	0.07	0.27	76	74	5681
Vindija 33.19	AR-30	Mezmaiskaya 2	Neandertal D5	-0.09	0.25	-0.37	6	8	710
Vindija 33.19	Fonds-de-Forêt 1	Mezmaiskaya 2	Neandertal D5	-0.03	0.05	-0.63	183	194	15066
Vindija 33.19	GN1	Mezmaiskaya 2	Neandertal D5	0.04	0.03	1.36	986	918	71980
Vindija 33.19	Goyet Q305-1	Mezmaiskaya 2	Neandertal D5	-0.01	0.04	-0.22	318	324	22912
Vindija 33.19	Goyet Q305-4	Mezmaiskaya 2	Neandertal D5	0.09	0.10	0.87	42	36	2754
Vindija 33.19	GN2	Mezmaiskaya 2	Neandertal D5	0.04	0.04	1.00	392	364	27619
Vindija 33.19	Les Cottés Z4-1514	Mezmaiskaya 2	Neandertal D5	0.08	0.02	3.26	902	768	58603
Vindija 33.19	Mezmaiskaya 1	Mezmaiskaya 2	Neandertal D5	0.10	0.03	2.99	524	432	27717
Vindija 33.19	Spy 94a_8	Mezmaiskaya 2	Neandertal D5	-0.03	0.04	-0.76	244	258	19939
Vindija 33.19	Trou Magrite 2422-36	Mezmaiskaya 2	Neandertal D5	-0.02	0.07	-0.27	74	76	5681
Fonds-de-Forêt 1	GN1	Spy 94a_8	Neandertal D5	0.09	0.07	1.22	92	78	7171
Fonds-de-Forêt 1	Goyet Q305-1	Spy 94a_8	Neandertal D5	-0.11	0.09	-1.26	50	63	4911
Fonds-de-Forêt 1	Goyet Q305-4	Spy 94a_8	Neandertal D5	0.21	0.29	0.70	6	4	604
Fonds-de-Forêt 1	GN2	Spy 94a_8	Neandertal D5	0.08	0.08	1.00	63	54	5455
Fonds-de-Forêt 1	Les Cottés Z4-1514	Spy 94a_8	Neandertal D5	0.20	0.07	2.75	106	71	5957
Fonds-de-Forêt 1	Mezmaiskaya 1	Spy 94a_8	Neandertal D5	0.32	0.09	3.76	74	38	2854
Fonds-de-Forêt 1	Mezmaiskaya 2	Spy 94a_8	Neandertal D5	0.27	0.08	3.54	83	48	4539
Fonds-de-Forêt 1	Trou Magrite 2422-36	Spy 94a_8	Neandertal D5	0.08	0.15	0.55	16	14	1200
Fonds-de-Forêt 1	Vindija 33.19	Spy 94a_8	Neandertal D5	0.12	0.07	1.74	108	84	7534
GN1	Fonds-de-Forêt 1	Spy 94a_8	Neandertal D5	-0.09	0.07	-1.22	78	92	7171
GN1	Goyet Q305-1	Spy 94a_8	Neandertal D5	-0.03	0.06	-0.50	137	146	11226
GN1	Goyet Q305-4	Spy 94a_8	Neandertal D5	0.09	0.16	0.53	16	14	1393
GN1	GN2	Spy 94a_8	Neandertal D5	0.11	0.05	2025-01-02	151	121	13603
GN1	Les Cottés Z4-1514	Spy 94a_8	Neandertal D5	0.17	0.04	4.62	448	316	27997
GN1	Mezmaiskaya 1	Spy 94a_8	Neandertal D5	0.27	0.04	6.39	301	172	13411
GN1	Mezmaiskaya 2	Spy 94a_8	Neandertal D5	0.26	0.04	6.64	355	209	18735
GN1	Trou Magrite 2422-36	Spy 94a_8	Neandertal D5	0.09	0.12	0.76	28	23	2739
GN1	Vindija 33.19	Spy 94a_8	Neandertal D5	0.14	0.04	3.92	508	383	35399
Goyet Q305-1	Fonds-de-Forêt 1	Spy 94a_8	Neandertal D5	0.11	0.09	1.26	63	50	4911
Goyet Q305-1	GN1	Spy 94a_8	Neandertal D5	0.03	0.06	0.50	146	137	11226
Goyet Q305-1	Goyet Q305-4	Spy 94a_8	Neandertal D5	-0.11	0.18	-0.59	10	13	1256
Goyet Q305-1	GN2	Spy 94a_8	Neandertal D5	0.11	0.06	1.91	139	112	10524
Goyet Q305-1	Les Cottés Z4-1514	Spy 94a_8	Neandertal D5	0.18	0.06	2.97	142	98	9207
Goyet Q305-1	Mezmaiskaya 1	Spy 94a_8	Neandertal D5	0.29	0.08	3.76	91	50	4331
Goyet Q305-1	Mezmaiskaya 2	Spy 94a_8	Neandertal D5	0.31	0.06	2025-05-05	140	74	7405
Goyet Q305-1	Trou Magrite 2422-36	Spy 94a_8	Neandertal D5	0.00	0.14	0.01	26	26	2250
Goyet Q305-1	Vindija 33.19	Spy 94a_8	Neandertal D5	0.21	0.05	4.16	188	124	11808
Goyet Q305-4	Fonds-de-Forêt 1	Spy 94a_8	Neandertal D5	-0.21	0.29	-0.70	4	6	604
Goyet Q305-4	GN1	Spy 94a_8	Neandertal D5	-0.09	0.16	-0.53	14	16	1393
Goyet Q305-4	Goyet Q305-1	Spy 94a_8	Neandertal D5	0.11	0.18	0.59	13	10	1256
Goyet Q305-4	GN2	Spy 94a_8	Neandertal D5	0.03	0.15	0.22	16	16	1220
Goyet Q305-4	Les Cottés Z4-1514	Spy 94a_8	Neandertal D5	0.31	0.15	2.14	21	11	1143
Goyet Q305-4	Mezmaiskaya 1	Spy 94a_8	Neandertal D5	0.33	0.18	1.90	16	8	514
Goyet Q305-4	Mezmaiskaya 2	Spy 94a_8	Neandertal D5	0.41	0.15	2.68	22	9	853
Goyet Q305-4	Trou Magrite 2422-36	Spy 94a_8	Neandertal D5	0.32	0.36	0.90	4	2	259
Goyet Q305-4	Vindija 33.19	Spy 94a_8	Neandertal D5	0.45	0.15	2025-04-03	24	9	1473
GN2	Fonds-de-Forêt 1	Spy 94a_8	Neandertal D5	-0.08	0.08	-1.00	54	63	5455
GN2	GN1	Spy 94a_8	Neandertal D5	-0.11	0.05	-2.01	121	151	13603
GN2	Goyet Q305-1	Spy 94a_8	Neandertal D5	-0.11	0.06	-1.91	112	139	10524
GN2	Goyet Q305-4	Spy 94a_8	Neandertal D5	-0.03	0.15	-0.22	16	16	1220
GN2	Les Cottés Z4-1514	Spy 94a_8	Neandertal D5	0.15	0.05	2.83	176	130	11267
GN2	Mezmaiskaya 1	Spy 94a_8	Neandertal D5	0.36	0.06	5.80	122	57	5188
GN2	Mezmaiskaya 2	Spy 94a_8	Neandertal D5	0.16	0.05	2.94	160	116	8676
GN2	Trou Magrite 2422-36	Spy 94a_8	Neandertal D5	-0.18	0.13	-1.39	20	28	2314
GN2	Vindija 33.19	Spy 94a_8	Neandertal D5	0.20	0.05	2025-08-04	220	148	14174
Les Cottés Z4-1514	Fonds-de-Forêt 1	Spy 94a_8	Neandertal D5	-0.20	0.07	-2.75	71	106	5957
Les Cottés Z4-1514	GN1	Spy 94a_8	Neandertal D5	-0.17	0.04	-4.62	316	448	27997
Les Cottés Z4-1514	Goyet Q305-1	Spy 94a_8	Neandertal D5	-0.18	0.06	-2.97	98	142	9207
Les Cottés Z4-1514	Goyet Q305-4	Spy 94a_8	Neandertal D5	-0.31	0.15	-2.14	11	21	1143
Les Cottés Z4-1514	GN2	Spy 94a_8	Neandertal D5	-0.15	0.05	-2.83	130	176	11267
Les Cottés Z4-1514	Mezmaiskaya 1	Spy 94a_8	Neandertal D5	0.15	0.05	3.15	224	166	11079
Les Cottés Z4-1514	Mezmaiskaya 2	Spy 94a_8	Neandertal D5	0.12	0.04	2.71	285	226	16004
Les Cottés Z4-1514	Trou Magrite 2422-36	Spy 94a_8	Neandertal D5	-0.22	0.10	-2.15	30	46	2353
Les Cottés Z4-1514	Vindija 33.19	Spy 94a_8	Neandertal D5	-0.03	0.04	-0.74	429	452	29879
Mezmaiskaya 1	Fonds-de-Forêt 1	Spy 94a_8	Neandertal D5	-0.32	0.09	-3.76	38	74	2854
Mezmaiskaya 1	GN1	Spy 94a_8	Neandertal D5	-0.27	0.04	-6.39	172	301	13411
Mezmaiskaya 1	Goyet Q305-1	Spy 94a_8	Neandertal D5	-0.29	0.08	-3.76	50	91	4331
Mezmaiskaya 1	Goyet Q305-4	Spy 94a_8	Neandertal D5	-0.33	0.18	-1.90	8	16	514
Mezmaiskaya 1	GN2	Spy 94a_8	Neandertal D5	-0.36	0.06	-5.80	57	122	5188
Mezmaiskaya 1	Les Cottés Z4-1514	Spy 94a_8	Neandertal D5	-0.15	0.05	-3.15	166	224	11079
Mezmaiskaya 1	Mezmaiskaya 2	Spy 94a_8	Neandertal D5	-0.05	0.06	-0.86	105	116	7317
Mezmaiskaya 1	Trou Magrite 2422-36	Spy 94a_8	Neandertal D5	-0.47	0.13	-3.66	10	28	1113
Mezmaiskaya 1	Vindija 33.19	Spy 94a_8	Neandertal D5	-0.21	0.04	-4.97	193	296	13803
Mezmaiskaya 2	Fonds-de-Forêt 1	Spy 94a_8	Neandertal D5	-0.27	0.08	-3.54	48	83	4539
Mezmaiskaya 2	GN1	Spy 94a_8	Neandertal D5	-0.26	0.04	-6.64	209	355	18735
Mezmaiskaya 2	Goyet Q305-1	Spy 94a_8	Neandertal D5	-0.31	0.06	-5.05	74	140	7405
Mezmaiskaya 2	Goyet Q305-4	Spy 94a_8	Neandertal D5	-0.41	0.15	-2.68	9	22	853
Mezmaiskaya 2	GN2	Spy 94a_8	Neandertal D5	-0.16	0.05	-2.94	116	160	8676
Mezmaiskaya 2	Les Cottés Z4-1514	Spy 94a_8	Neandertal D5	-0.12	0.04	-2.71	226	285	16004
Mezmaiskaya 2	Mezmaiskaya 1	Spy 94a_8	Neandertal D5	0.05	0.06	0.86	116	105	7317
Mezmaiskaya 2	Trou Magrite 2422-36	Spy 94a_8	Neandertal D5	-0.26	0.11	-2.36	21	36	1790
Mezmaiskaya 2	Vindija 33.19	Spy 94a_8	Neandertal D5	-0.11	0.04	-2.84	258	320	19939
Trou Magrite 2422-36	Fonds-de-Forêt 1	Spy 94a_8	Neandertal D5	-0.08	0.15	-0.55	14	16	1200
Trou Magrite 2422-36	GN1	Spy 94a_8	Neandertal D5	-0.09	0.12	-0.76	23	28	2739
Trou Magrite 2422-36	Goyet Q305-1	Spy 94a_8	Neandertal D5	0.00	0.14	-0.01	26	26	2250
Trou Magrite 2422-36	Goyet Q305-4	Spy 94a_8	Neandertal D5	-0.32	0.36	-0.90	2	4	259
Trou Magrite 2422-36	GN2	Spy 94a_8	Neandertal D5	0.18	0.13	1.39	28	20	2314
Trou Magrite 2422-36	Les Cottés Z4-1514	Spy 94a_8	Neandertal D5	0.22	0.10	2.15	46	30	2353
Trou Magrite 2422-36	Mezmaiskaya 1	Spy 94a_8	Neandertal D5	0.47	0.13	3.66	28	10	1113
Trou Magrite 2422-36	Mezmaiskaya 2	Spy 94a_8	Neandertal D5	0.26	0.11	2.36	36	21	1790
Trou Magrite 2422-36	Vindija 33.19	Spy 94a_8	Neandertal D5	0.35	0.10	3.59	49	24	2907
Vindija 33.19	Fonds-de-Forêt 1	Spy 94a_8	Neandertal D5	-0.12	0.07	-1.74	84	108	7534
Vindija 33.19	GN1	Spy 94a_8	Neandertal D5	-0.14	0.04	-3.92	383	508	35399
Vindija 33.19	Goyet Q305-1	Spy 94a_8	Neandertal D5	-0.21	0.05	-4.16	124	188	11808
Vindija 33.19	Goyet Q305-4	Spy 94a_8	Neandertal D5	-0.45	0.15	-3.04	9	24	1473
Vindija 33.19	GN2	Spy 94a_8	Neandertal D5	-0.20	0.05	-4.08	148	220	14174
Vindija 33.19	Les Cottés Z4-1514	Spy 94a_8	Neandertal D5	0.03	0.04	0.74	452	429	29879
Vindija 33.19	Mezmaiskaya 1	Spy 94a_8	Neandertal D5	0.21	0.04	4.97	296	193	13803
Vindija 33.19	Mezmaiskaya 2	Spy 94a_8	Neandertal D5	0.11	0.04	2.84	320	258	19939
Vindija 33.19	Trou Magrite 2422-36	Spy 94a_8	Neandertal D5	-0.35	0.10	-3.59	24	49	2907
Fonds-de-Forêt 1	GN1	Trou Magrite 2422-36	Neandertal D5	0.08	0.10	0.77	41	35	3254
Fonds-de-Forêt 1	Goyet Q305-1	Trou Magrite 2422-36	Neandertal D5	-0.07	0.12	-0.59	30	35	2877
Fonds-de-Forêt 1	Goyet Q305-4	Trou Magrite 2422-36	Neandertal D5	0.05	0.30	0.15	6	5	352
Fonds-de-Forêt 1	GN2	Trou Magrite 2422-36	Neandertal D5	-0.07	0.11	-0.65	33	38	2946
Fonds-de-Forêt 1	Les Cottés Z4-1514	Trou Magrite 2422-36	Neandertal D5	0.26	0.10	2.49	46	27	2683
Fonds-de-Forêt 1	Mezmaiskaya 1	Trou Magrite 2422-36	Neandertal D5	0.29	0.14	2025-09-02	26	14	1265
Fonds-de-Forêt 1	Mezmaiskaya 2	Trou Magrite 2422-36	Neandertal D5	0.30	0.11	2.81	40	22	2211
Fonds-de-Forêt 1	Spy 94a_8	Trou Magrite 2422-36	Neandertal D5	0.03	0.17	0.15	14	14	1200
Fonds-de-Forêt 1	Vindija 33.19	Trou Magrite 2422-36	Neandertal D5	0.12	0.10	1.18	48	38	3380
GN1	Fonds-de-Forêt 1	Trou Magrite 2422-36	Neandertal D5	-0.08	0.10	-0.77	35	41	3254
GN1	Goyet Q305-1	Trou Magrite 2422-36	Neandertal D5	0.08	0.08	0.96	66	57	5852
GN1	Goyet Q305-4	Trou Magrite 2422-36	Neandertal D5	0.43	0.21	2025-06-02	12	5	679
GN1	GN2	Trou Magrite 2422-36	Neandertal D5	0.12	0.07	1.66	78	62	6295
GN1	Les Cottés Z4-1514	Trou Magrite 2422-36	Neandertal D5	0.27	0.07	2025-03-04	114	66	6718
GN1	Mezmaiskaya 1	Trou Magrite 2422-36	Neandertal D5	0.41	0.08	5.15	82	34	3112
GN1	Mezmaiskaya 2	Trou Magrite 2422-36	Neandertal D5	0.34	0.07	4.97	110	54	5413
GN1	Spy 94a_8	Trou Magrite 2422-36	Neandertal D5	0.20	0.11	1.77	34	23	2739
GN1	Vindija 33.19	Trou Magrite 2422-36	Neandertal D5	0.21	0.06	3.79	138	89	8709
Goyet Q305-1	Fonds-de-Forêt 1	Trou Magrite 2422-36	Neandertal D5	0.07	0.12	0.59	35	30	2877
Goyet Q305-1	GN1	Trou Magrite 2422-36	Neandertal D5	-0.08	0.08	-0.96	57	66	5852
Goyet Q305-1	Goyet Q305-4	Trou Magrite 2422-36	Neandertal D5	0.33	0.18	1.85	13	6	785
Goyet Q305-1	GN2	Trou Magrite 2422-36	Neandertal D5	0.01	0.07	0.17	81	79	6195
Goyet Q305-1	Les Cottés Z4-1514	Trou Magrite 2422-36	Neandertal D5	0.20	0.08	2.47	86	58	4727
Goyet Q305-1	Mezmaiskaya 1	Trou Magrite 2422-36	Neandertal D5	0.48	0.10	4.67	56	20	2288
Goyet Q305-1	Mezmaiskaya 2	Trou Magrite 2422-36	Neandertal D5	0.37	0.08	4.82	89	41	4008
Goyet Q305-1	Spy 94a_8	Trou Magrite 2422-36	Neandertal D5	-0.08	0.14	-0.58	22	26	2250
Goyet Q305-1	Vindija 33.19	Trou Magrite 2422-36	Neandertal D5	0.23	0.07	3.29	92	58	6133
Goyet Q305-4	Fonds-de-Forêt 1	Trou Magrite 2422-36	Neandertal D5	-0.05	0.30	-0.15	5	6	352
Goyet Q305-4	GN1	Trou Magrite 2422-36	Neandertal D5	-0.43	0.21	-2.06	5	12	679
Goyet Q305-4	Goyet Q305-1	Trou Magrite 2422-36	Neandertal D5	-0.33	0.18	-1.85	6	13	785
Goyet Q305-4	GN2	Trou Magrite 2422-36	Neandertal D5	-0.24	0.20	-1.19	7	12	745
Goyet Q305-4	Les Cottés Z4-1514	Trou Magrite 2422-36	Neandertal D5	-0.19	0.25	-0.74	6	10	550
Goyet Q305-4	Mezmaiskaya 1	Trou Magrite 2422-36	Neandertal D5	0.01	0.28	0.03	6	6	260
Goyet Q305-4	Mezmaiskaya 2	Trou Magrite 2422-36	Neandertal D5	-0.32	0.25	-1.27	5	10	461
Goyet Q305-4	Spy 94a_8	Trou Magrite 2422-36	Neandertal D5	-0.20	0.49	-0.41	2	2	259
Goyet Q305-4	Vindija 33.19	Trou Magrite 2422-36	Neandertal D5	0.15	0.19	0.78	14	10	755
GN2	Fonds-de-Forêt 1	Trou Magrite 2422-36	Neandertal D5	0.07	0.11	0.65	38	33	2946
GN2	GN1	Trou Magrite 2422-36	Neandertal D5	-0.12	0.07	-1.66	62	78	6295
GN2	Goyet Q305-1	Trou Magrite 2422-36	Neandertal D5	-0.01	0.07	-0.17	79	81	6195
GN2	Goyet Q305-4	Trou Magrite 2422-36	Neandertal D5	0.24	0.20	1.19	12	7	745
GN2	Les Cottés Z4-1514	Trou Magrite 2422-36	Neandertal D5	0.35	0.07	2025-12-05	96	47	5136
GN2	Mezmaiskaya 1	Trou Magrite 2422-36	Neandertal D5	0.20	0.10	2025-04-02	48	32	2430
GN2	Mezmaiskaya 2	Trou Magrite 2422-36	Neandertal D5	0.06	0.08	0.79	70	62	4277
GN2	Spy 94a_8	Trou Magrite 2422-36	Neandertal D5	0.07	0.11	0.66	32	28	2314
GN2	Vindija 33.19	Trou Magrite 2422-36	Neandertal D5	0.06	0.07	0.77	90	80	6484
Les Cottés Z4-1514	Fonds-de-Forêt 1	Trou Magrite 2422-36	Neandertal D5	-0.26	0.10	-2.49	27	46	2683
Les Cottés Z4-1514	GN1	Trou Magrite 2422-36	Neandertal D5	-0.27	0.07	-4.03	66	114	6718
Les Cottés Z4-1514	Goyet Q305-1	Trou Magrite 2422-36	Neandertal D5	-0.20	0.08	-2.47	58	86	4727
Les Cottés Z4-1514	Goyet Q305-4	Trou Magrite 2422-36	Neandertal D5	0.19	0.25	0.74	10	6	550
Les Cottés Z4-1514	GN2	Trou Magrite 2422-36	Neandertal D5	-0.35	0.07	-5.12	47	96	5136
Les Cottés Z4-1514	Mezmaiskaya 1	Trou Magrite 2422-36	Neandertal D5	0.17	0.08	1.99	58	42	2660
Les Cottés Z4-1514	Mezmaiskaya 2	Trou Magrite 2422-36	Neandertal D5	0.14	0.07	1.91	82	62	4474
Les Cottés Z4-1514	Spy 94a_8	Trou Magrite 2422-36	Neandertal D5	-0.23	0.11	-2.17	29	46	2353
Les Cottés Z4-1514	Vindija 33.19	Trou Magrite 2422-36	Neandertal D5	0.00	0.06	-0.04	104	105	7280
Mezmaiskaya 1	Fonds-de-Forêt 1	Trou Magrite 2422-36	Neandertal D5	-0.29	0.14	-2.09	14	26	1265
Mezmaiskaya 1	GN1	Trou Magrite 2422-36	Neandertal D5	-0.41	0.08	-5.15	34	82	3112
Mezmaiskaya 1	Goyet Q305-1	Trou Magrite 2422-36	Neandertal D5	-0.48	0.10	-4.67	20	56	2288
Mezmaiskaya 1	Goyet Q305-4	Trou Magrite 2422-36	Neandertal D5	-0.01	0.28	-0.03	6	6	260
Mezmaiskaya 1	GN2	Trou Magrite 2422-36	Neandertal D5	-0.20	0.10	-2.04	32	48	2430
Mezmaiskaya 1	Les Cottés Z4-1514	Trou Magrite 2422-36	Neandertal D5	-0.17	0.08	-1.99	42	58	2660
Mezmaiskaya 1	Mezmaiskaya 2	Trou Magrite 2422-36	Neandertal D5	-0.12	0.11	-1.10	32	42	2077
Mezmaiskaya 1	Spy 94a_8	Trou Magrite 2422-36	Neandertal D5	-0.34	0.13	-2.59	14	28	1113
Mezmaiskaya 1	Vindija 33.19	Trou Magrite 2422-36	Neandertal D5	-0.35	0.08	-4.57	36	76	3305
Mezmaiskaya 2	Fonds-de-Forêt 1	Trou Magrite 2422-36	Neandertal D5	-0.30	0.11	-2.81	22	40	2211
Mezmaiskaya 2	GN1	Trou Magrite 2422-36	Neandertal D5	-0.34	0.07	-4.97	54	110	5413
Mezmaiskaya 2	Goyet Q305-1	Trou Magrite 2422-36	Neandertal D5	-0.37	0.08	-4.82	41	89	4008
Mezmaiskaya 2	Goyet Q305-4	Trou Magrite 2422-36	Neandertal D5	0.32	0.25	1.27	10	5	461
Mezmaiskaya 2	GN2	Trou Magrite 2422-36	Neandertal D5	-0.06	0.08	-0.79	62	70	4277
Mezmaiskaya 2	Les Cottés Z4-1514	Trou Magrite 2422-36	Neandertal D5	-0.14	0.07	-1.91	62	82	4474
Mezmaiskaya 2	Mezmaiskaya 1	Trou Magrite 2422-36	Neandertal D5	0.12	0.11	2025-10-01	42	32	2077
Mezmaiskaya 2	Spy 94a_8	Trou Magrite 2422-36	Neandertal D5	-0.42	0.11	-3.82	14	36	1790
Mezmaiskaya 2	Vindija 33.19	Trou Magrite 2422-36	Neandertal D5	-0.17	0.07	-2.48	76	107	5681
Spy 94a_8	Fonds-de-Forêt 1	Trou Magrite 2422-36	Neandertal D5	-0.03	0.17	-0.15	14	14	1200
Spy 94a_8	GN1	Trou Magrite 2422-36	Neandertal D5	-0.20	0.11	-1.77	23	34	2739
Spy 94a_8	Goyet Q305-1	Trou Magrite 2422-36	Neandertal D5	0.08	0.14	0.58	26	22	2250
Spy 94a_8	Goyet Q305-4	Trou Magrite 2422-36	Neandertal D5	0.20	0.49	0.41	2	2	259
Spy 94a_8	GN2	Trou Magrite 2422-36	Neandertal D5	-0.07	0.11	-0.66	28	32	2314
Spy 94a_8	Les Cottés Z4-1514	Trou Magrite 2422-36	Neandertal D5	0.23	0.11	2.17	46	29	2353
Spy 94a_8	Mezmaiskaya 1	Trou Magrite 2422-36	Neandertal D5	0.34	0.13	2.59	28	14	1113
Spy 94a_8	Mezmaiskaya 2	Trou Magrite 2422-36	Neandertal D5	0.42	0.11	3.82	36	14	1790
Spy 94a_8	Vindija 33.19	Trou Magrite 2422-36	Neandertal D5	0.12	0.10	1.23	49	38	2907
Vindija 33.19	Fonds-de-Forêt 1	Trou Magrite 2422-36	Neandertal D5	-0.12	0.10	-1.18	38	48	3380
Vindija 33.19	GN1	Trou Magrite 2422-36	Neandertal D5	-0.21	0.06	-3.79	89	138	8709
Vindija 33.19	Goyet Q305-1	Trou Magrite 2422-36	Neandertal D5	-0.23	0.07	-3.29	58	92	6133
Vindija 33.19	Goyet Q305-4	Trou Magrite 2422-36	Neandertal D5	-0.15	0.19	-0.78	10	14	755
Vindija 33.19	GN2	Trou Magrite 2422-36	Neandertal D5	-0.06	0.07	-0.77	80	90	6484
Vindija 33.19	Les Cottés Z4-1514	Trou Magrite 2422-36	Neandertal D5	0.00	0.06	0.04	105	104	7280
Vindija 33.19	Mezmaiskaya 1	Trou Magrite 2422-36	Neandertal D5	0.35	0.08	4.57	76	36	3305
Vindija 33.19	Mezmaiskaya 2	Trou Magrite 2422-36	Neandertal D5	0.17	0.07	2.48	107	76	5681
Vindija 33.19	Spy 94a_8	Trou Magrite 2422-36	Neandertal D5	-0.12	0.10	-1.23	38	49	2907
AR-30	Fonds-de-Forêt 1	Vindija 33.19	Neandertal D5	-0.43	0.38	-1.12	2	5	353
AR-30	GN1	Vindija 33.19	Neandertal D5	-0.10	0.16	-0.62	12	14	1176
AR-30	GN2	Vindija 33.19	Neandertal D5	0.04	0.23	0.15	8	8	669
AR-30	Les Cottés Z4-1514	Vindija 33.19	Neandertal D5	0.47	0.13	3.53	16	6	1004
AR-30	Mezmaiskaya 2	Vindija 33.19	Neandertal D5	0.16	0.25	0.63	8	6	710
Fonds-de-Forêt 1	AR-30	Vindija 33.19	Neandertal D5	0.43	0.38	2025-12-01	5	2	353
Fonds-de-Forêt 1	GN1	Vindija 33.19	Neandertal D5	0.00	0.04	0.06	308	306	24805
Fonds-de-Forêt 1	Goyet Q305-1	Vindija 33.19	Neandertal D5	-0.08	0.05	-1.63	172	200	14925
Fonds-de-Forêt 1	Goyet Q305-4	Vindija 33.19	Neandertal D5	0.18	0.13	1.34	25	18	1782
Fonds-de-Forêt 1	GN2	Vindija 33.19	Neandertal D5	0.02	0.04	0.38	206	200	16765
Fonds-de-Forêt 1	Les Cottés Z4-1514	Vindija 33.19	Neandertal D5	0.16	0.04	3.94	330	242	19903
Fonds-de-Forêt 1	Mezmaiskaya 1	Vindija 33.19	Neandertal D5	0.23	0.05	4.53	207	130	9295
Fonds-de-Forêt 1	Mezmaiskaya 2	Vindija 33.19	Neandertal D5	0.15	0.04	3.35	248	183	15066
Fonds-de-Forêt 1	Spy 94a_8	Vindija 33.19	Neandertal D5	0.04	0.07	0.56	91	84	7534
Fonds-de-Forêt 1	Trou Magrite 2422-36	Vindija 33.19	Neandertal D5	-0.08	0.12	-0.66	32	38	3380
GN1	AR-30	Vindija 33.19	Neandertal D5	0.10	0.16	0.62	14	12	1176
GN1	Fonds-de-Forêt 1	Vindija 33.19	Neandertal D5	0.00	0.04	-0.06	306	308	24805
GN1	Goyet Q305-1	Vindija 33.19	Neandertal D5	-0.04	0.03	-1.28	446	486	36655
GN1	Goyet Q305-4	Vindija 33.19	Neandertal D5	-0.05	0.10	-0.51	48	52	4411
GN1	GN2	Vindija 33.19	Neandertal D5	0.04	0.03	1.15	530	494	45517
GN1	Les Cottés Z4-1514	Vindija 33.19	Neandertal D5	0.11	0.02	4.95	1694	1352	107588
GN1	Mezmaiskaya 1	Vindija 33.19	Neandertal D5	0.26	0.02	10.67	1136	674	52800
GN1	Mezmaiskaya 2	Vindija 33.19	Neandertal D5	0.13	0.02	5.61	1282	986	71980
GN1	Spy 94a_8	Vindija 33.19	Neandertal D5	0.04	0.04	1.19	418	383	35399
GN1	Trou Magrite 2422-36	Vindija 33.19	Neandertal D5	0.07	0.07	2025-05-01	102	89	8709
Goyet Q305-1	Fonds-de-Forêt 1	Vindija 33.19	Neandertal D5	0.08	0.05	1.63	200	172	14925
Goyet Q305-1	GN1	Vindija 33.19	Neandertal D5	0.04	0.03	1.28	486	446	36655
Goyet Q305-1	Goyet Q305-4	Vindija 33.19	Neandertal D5	-0.04	0.10	-0.45	38	41	3469
Goyet Q305-1	GN2	Vindija 33.19	Neandertal D5	0.04	0.03	1.19	401	369	30799
Goyet Q305-1	Les Cottés Z4-1514	Vindija 33.19	Neandertal D5	0.11	0.04	2025-09-03	456	366	28859
Goyet Q305-1	Mezmaiskaya 1	Vindija 33.19	Neandertal D5	0.26	0.04	5.98	294	173	13652
Goyet Q305-1	Mezmaiskaya 2	Vindija 33.19	Neandertal D5	0.14	0.04	3.76	420	318	22912
Goyet Q305-1	Spy 94a_8	Vindija 33.19	Neandertal D5	0.05	0.06	0.94	138	124	11808
Goyet Q305-1	Trou Magrite 2422-36	Vindija 33.19	Neandertal D5	0.09	0.08	2025-02-01	68	58	6133
Goyet Q305-4	Fonds-de-Forêt 1	Vindija 33.19	Neandertal D5	-0.18	0.13	-1.34	18	25	1782
Goyet Q305-4	GN1	Vindija 33.19	Neandertal D5	0.05	0.10	0.51	52	48	4411
Goyet Q305-4	Goyet Q305-1	Vindija 33.19	Neandertal D5	0.04	0.10	0.45	41	38	3469
Goyet Q305-4	GN2	Vindija 33.19	Neandertal D5	0.10	0.10	2025-04-01	56	45	3560
Goyet Q305-4	Les Cottés Z4-1514	Vindija 33.19	Neandertal D5	0.09	0.10	0.99	56	46	3521
Goyet Q305-4	Mezmaiskaya 1	Vindija 33.19	Neandertal D5	0.22	0.11	2025-04-02	36	24	1601
Goyet Q305-4	Mezmaiskaya 2	Vindija 33.19	Neandertal D5	0.11	0.09	1.15	52	42	2754
Goyet Q305-4	Spy 94a_8	Vindija 33.19	Neandertal D5	0.31	0.18	1.67	17	9	1473
Goyet Q305-4	Trou Magrite 2422-36	Vindija 33.19	Neandertal D5	0.15	0.20	0.75	14	10	755
GN2	AR-30	Vindija 33.19	Neandertal D5	-0.04	0.23	-0.15	8	8	669
GN2	Fonds-de-Forêt 1	Vindija 33.19	Neandertal D5	-0.02	0.04	-0.38	200	206	16765
GN2	GN1	Vindija 33.19	Neandertal D5	-0.04	0.03	-1.15	494	530	45517
GN2	Goyet Q305-1	Vindija 33.19	Neandertal D5	-0.04	0.03	-1.19	369	401	30799
GN2	Goyet Q305-4	Vindija 33.19	Neandertal D5	-0.10	0.10	-1.04	45	56	3560
GN2	Les Cottés Z4-1514	Vindija 33.19	Neandertal D5	0.12	0.03	3.94	590	463	36378
GN2	Mezmaiskaya 1	Vindija 33.19	Neandertal D5	0.28	0.04	7.27	378	214	16755
GN2	Mezmaiskaya 2	Vindija 33.19	Neandertal D5	0.08	0.03	2.40	458	392	27619
GN2	Spy 94a_8	Vindija 33.19	Neandertal D5	0.06	0.05	2025-07-01	165	148	14174
GN2	Trou Magrite 2422-36	Vindija 33.19	Neandertal D5	-0.12	0.08	-1.52	64	80	6484
Les Cottés Z4-1514	AR-30	Vindija 33.19	Neandertal D5	-0.47	0.13	-3.53	6	16	1004
Les Cottés Z4-1514	Fonds-de-Forêt 1	Vindija 33.19	Neandertal D5	-0.16	0.04	-3.94	242	330	19903
Les Cottés Z4-1514	GN1	Vindija 33.19	Neandertal D5	-0.11	0.02	-4.95	1352	1694	107588
Les Cottés Z4-1514	Goyet Q305-1	Vindija 33.19	Neandertal D5	-0.11	0.04	-3.09	366	456	28859
Les Cottés Z4-1514	Goyet Q305-4	Vindija 33.19	Neandertal D5	-0.09	0.10	-0.99	46	56	3521
Les Cottés Z4-1514	GN2	Vindija 33.19	Neandertal D5	-0.12	0.03	-3.94	463	590	36378
Les Cottés Z4-1514	Mezmaiskaya 1	Vindija 33.19	Neandertal D5	0.15	0.03	5.41	824	609	41605
Les Cottés Z4-1514	Mezmaiskaya 2	Vindija 33.19	Neandertal D5	0.02	0.02	0.64	931	902	58603
Les Cottés Z4-1514	Spy 94a_8	Vindija 33.19	Neandertal D5	-0.08	0.04	-2.29	382	452	29879
Les Cottés Z4-1514	Trou Magrite 2422-36	Vindija 33.19	Neandertal D5	-0.09	0.07	-1.35	88	105	7280
Mezmaiskaya 1	Fonds-de-Forêt 1	Vindija 33.19	Neandertal D5	-0.23	0.05	-4.53	130	207	9295
Mezmaiskaya 1	GN1	Vindija 33.19	Neandertal D5	-0.26	0.02	-10.67	674	1136	52800
Mezmaiskaya 1	Goyet Q305-1	Vindija 33.19	Neandertal D5	-0.26	0.04	-5.98	173	294	13652
Mezmaiskaya 1	Goyet Q305-4	Vindija 33.19	Neandertal D5	-0.22	0.11	-2.04	24	36	1601
Mezmaiskaya 1	GN2	Vindija 33.19	Neandertal D5	-0.28	0.04	-7.27	214	378	16755
Mezmaiskaya 1	Les Cottés Z4-1514	Vindija 33.19	Neandertal D5	-0.15	0.03	-5.41	609	824	41605
Mezmaiskaya 1	Mezmaiskaya 2	Vindija 33.19	Neandertal D5	-0.14	0.03	-4.21	396	524	27717
Mezmaiskaya 1	Spy 94a_8	Vindija 33.19	Neandertal D5	-0.30	0.04	-6.99	160	296	13803
Mezmaiskaya 1	Trou Magrite 2422-36	Vindija 33.19	Neandertal D5	-0.23	0.08	-2.86	47	76	3305
Mezmaiskaya 2	AR-30	Vindija 33.19	Neandertal D5	-0.16	0.25	-0.63	6	8	710
Mezmaiskaya 2	Fonds-de-Forêt 1	Vindija 33.19	Neandertal D5	-0.15	0.04	-3.35	183	248	15066
Mezmaiskaya 2	GN1	Vindija 33.19	Neandertal D5	-0.13	0.02	-5.61	986	1282	71980
Mezmaiskaya 2	Goyet Q305-1	Vindija 33.19	Neandertal D5	-0.14	0.04	-3.76	318	420	22912
Mezmaiskaya 2	Goyet Q305-4	Vindija 33.19	Neandertal D5	-0.11	0.09	-1.15	42	52	2754
Mezmaiskaya 2	GN2	Vindija 33.19	Neandertal D5	-0.08	0.03	-2.40	392	458	27619
Mezmaiskaya 2	Les Cottés Z4-1514	Vindija 33.19	Neandertal D5	-0.02	0.02	-0.64	902	931	58603
Mezmaiskaya 2	Mezmaiskaya 1	Vindija 33.19	Neandertal D5	0.14	0.03	4.21	524	396	27717
Mezmaiskaya 2	Spy 94a_8	Vindija 33.19	Neandertal D5	-0.14	0.04	-3.53	244	320	19939
Mezmaiskaya 2	Trou Magrite 2422-36	Vindija 33.19	Neandertal D5	-0.19	0.06	-2.90	74	107	5681
Spy 94a_8	Fonds-de-Forêt 1	Vindija 33.19	Neandertal D5	-0.04	0.07	-0.56	84	91	7534
Spy 94a_8	GN1	Vindija 33.19	Neandertal D5	-0.04	0.04	-1.19	383	418	35399
Spy 94a_8	Goyet Q305-1	Vindija 33.19	Neandertal D5	-0.05	0.06	-0.94	124	138	11808
Spy 94a_8	Goyet Q305-4	Vindija 33.19	Neandertal D5	-0.31	0.18	-1.67	9	17	1473
Spy 94a_8	GN2	Vindija 33.19	Neandertal D5	-0.06	0.05	-1.07	148	165	14174
Spy 94a_8	Les Cottés Z4-1514	Vindija 33.19	Neandertal D5	0.08	0.04	2.29	452	382	29879
Spy 94a_8	Mezmaiskaya 1	Vindija 33.19	Neandertal D5	0.30	0.04	6.99	296	160	13803
Spy 94a_8	Mezmaiskaya 2	Vindija 33.19	Neandertal D5	0.14	0.04	3.53	320	244	19939
Spy 94a_8	Trou Magrite 2422-36	Vindija 33.19	Neandertal D5	-0.24	0.11	-2.21	24	38	2907
Trou Magrite 2422-36	Fonds-de-Forêt 1	Vindija 33.19	Neandertal D5	0.08	0.12	0.66	38	32	3380
Trou Magrite 2422-36	GN1	Vindija 33.19	Neandertal D5	-0.07	0.07	-1.05	89	102	8709
Trou Magrite 2422-36	Goyet Q305-1	Vindija 33.19	Neandertal D5	-0.09	0.08	-1.02	58	68	6133
Trou Magrite 2422-36	Goyet Q305-4	Vindija 33.19	Neandertal D5	-0.15	0.20	-0.75	10	14	755
Trou Magrite 2422-36	GN2	Vindija 33.19	Neandertal D5	0.12	0.08	1.52	80	64	6484
Trou Magrite 2422-36	Les Cottés Z4-1514	Vindija 33.19	Neandertal D5	0.09	0.07	1.35	105	88	7280
Trou Magrite 2422-36	Mezmaiskaya 1	Vindija 33.19	Neandertal D5	0.23	0.08	2.86	76	47	3305
Trou Magrite 2422-36	Mezmaiskaya 2	Vindija 33.19	Neandertal D5	0.19	0.06	2.90	107	74	5681
Trou Magrite 2422-36	Spy 94a_8	Vindija 33.19	Neandertal D5	0.24	0.11	2.21	38	24	2907
