# Supplementary material for: Genetic diversity of late Neanderthals in northwestern Europe
Source: Nature. 2026 Jun 24;655(8122):409–17. doi: 10.1038/s41586-026-10625-1 (PMC13345965; doi:10.1038/s41586-026-10625-1)
Supplement: Supplementary file 10 — Population split times estimates between Neanderthals from present-day Belgium and France and other high-coverage Neanderthals. [file 41586_2026_10625_MOESM10_ESM.xlsx]

## Sheet: Ascertained Dstats
Supplementary Data Table 8: Population split times estimates between Neandertals from present-day Belgium and France (population A) and other Neandertals whose genomes have been sequenced to high coverage (population B). We used a block-jackknife with 5Mb windows to estimate the uncertainty of the f(A|B), and obtained absolute times under the assumption of a human-chimpanzee separation time of 13…
Population A	Population B	f(A|B) (%)	σ (%)	SNPs	Split time mean	Split time 95%CI Min	Split time 95%CI Max	Split time + branch shortening (kya)	Split time + branch shortening (kya) 95% CI Min	Split time + branch shortening (kya) 95% CI Max
AR-30	Denisova 3	0.124	0.016	394	390	275	555	450	335	615
Fonds-de-Forêt	Denisova 3	0.122	0.004	8646	400	365	435	460	425	495
Goyet1424-3D	Denisova 3	0.156	0.054	45	285	87	790	345	147	850
GoyetC5-1	Denisova 3	0.098	0.04	51	515	220	790	575	280	850
Goyet Q119-2	Denisova 3	0.077	0.02	156	675	420	790	735	480	850
Goyet Q305-1	Denisova 3	0.124	0.004	11943	390	360	420	450	420	480
Goyet Q305-4	Denisova 3	0.114	0.008	1533	435	370	515	495	430	575
Goyet Q376-25	Denisova 3	0.091	0.043	44	570	225	790	630	285	850
Goyet Q55-4	Denisova 3	0.107	0.028	122	470	265	790	530	325	850
GN1	Denisova 3	0.130097	0.00326656	81278	370	345	395	430	405	455
GN2	Denisova 3	0.122	0.004	14762	400	370	430	460	430	490
Les Cottés Z4-1514	Denisova 3	0.125	0.003	45244	390	365	415	450	425	475
Spy 94a_8	Denisova 3	0.117	0.004	11174	425	390	460	485	450	520
Trou Magrite 2422-36	Denisova 3	0.123	0.006	3172	395	350	445	455	410	505
AR-30	Neandertal D5	0.347	0.025	349	34	9	90	154	129	210
Fonds-de-Forêt	Neandertal D5	0.35	0.006	7224	32	24	43	152	144	163
Goyet1424-3D	Neandertal D5	0.138	0.066	29	430	122	795	550	242	915
GoyetC5-1	Neandertal D5	0.319	0.069	47	62	0	285	182	120	405
Goyet Q119-2	Neandertal D5	0.263	0.041	118	135	37	290	255	157	410
Goyet Q305-1	Neandertal D5	0.359	0.005	10211	25	19	33	145	139	153
Goyet Q305-4	Neandertal D5	0.354	0.014	1326	29	14	55	149	134	175
Goyet Q376-25	Neandertal D5	0.389	0.082	36	11	0	200	131	120	320
Goyet Q55-4	Neandertal D5	0.365	0.045	115	21	0	117	141	120	237
GN1	Neandertal D5	0.359256	0.00253923	70529	25	22	28	145	142	148
GN2	Neandertal D5	0.362	0.005	12734	23	18	30	143	138	150
Les Cottés Z4-1514	Neandertal D5	0.361	0.003	38986	24	20	28	144	140	148
Spy 94a_8	Neandertal D5	0.342	0.005	9399	40	30	50	160	150	170
Trou Magrite 2422-36	Neandertal D5	0.332	0.009	2747	50	31	70	170	151	190
AR-30	Chagyrskaya 8	0.327	0.024	358	42	11	87	102	71	147
Fonds-de-Forêt	Chagyrskaya 8	0.356	0.006	6386	19	13	26	79	73	86
Goyet1424-3D	Chagyrskaya 8	0.286	0.118	14	79	3	800	139	63	860
GoyetC5-1	Chagyrskaya 8	0.486	0.082	37	3	3	45	63	63	105
Goyet Q119-2	Chagyrskaya 8	0.326	0.04	129	43	6	130	103	66	190
Goyet Q305-1	Chagyrskaya 8	0.357	0.005	8984	18	13	25	78	73	85
Goyet Q305-4	Chagyrskaya 8	0.365	0.014	1204	14	7	33	74	67	93
Goyet Q376-25	Chagyrskaya 8	0.4	0.091	30	6	3	176	66	63	236
Goyet Q55-4	Chagyrskaya 8	0.358	0.047	109	17	3	107	77	63	167
GN1	Chagyrskaya 8	0.364281	0.00259336	60382	14	13	17	74	73	77
GN2	Chagyrskaya 8	0.36	0.005	11203	17	13	22	77	73	82
Les Cottés Z4-1514	Chagyrskaya 8	0.358	0.003	33915	17	15	21	77	75	81
Spy 94a_8	Chagyrskaya 8	0.344	0.006	8190	26	19	36	86	79	96
Trou Magrite 2422-36	Chagyrskaya 8	0.35	0.01	2327	22	13	38	82	73	98
AR-30	Vindija 33.19	0.275	0.025	353	86	37	150	131	82	195
Fonds-de-Forêt	Vindija 33.19	0.381	0.006	7471	9	6	11	54	51	56
Goyet1424-3D	Vindija 33.19	0.222	0.085	27	153	6	800	198	51	845
GoyetC5-1	Vindija 33.19	0.273	0.067	44	87	0	355	132	45	400
Goyet Q119-2	Vindija 33.19	0.368	0.038	152	12	0	65	57	45	110
Goyet Q305-1	Vindija 33.19	0.385	0.005	10639	8	6	10	53	51	55
Goyet Q305-4	Vindija 33.19	0.371	0.013	1431	11	6	21	56	51	66
Goyet Q376-25	Vindija 33.19	0.459	0.082	37	0	0	63	45	45	108
Goyet Q55-4	Vindija 33.19	0.393	0.045	122	6	0	55	51	45	100
GN1	Vindija 33.19	0.379431	0.00248161	73568	9	8	10	54	53	55
GN2	Vindija 33.19	0.385	0.004	13022	8	6	10	53	51	55
Les Cottés Z4-1514	Vindija 33.19	0.361	0.003	40503	14	12	17	59	57	62
Spy 94a_8	Vindija 33.19	0.383	0.005	9714	8	6	11	53	51	56
Trou Magrite 2422-36	Vindija 33.19	0.383	0.009	2867	8	0	13	53	45	58
