# Supplementary material for: Genetic diversity of late Neanderthals in northwestern Europe
Source: Nature. 2026 Jun 24;655(8122):409–17. doi: 10.1038/s41586-026-10625-1 (PMC13345965; doi:10.1038/s41586-026-10625-1)
Supplement: Supplementary file 11 — Archaeological overview of the Neanderthals from the Meuse Basin with nuclear data. [file 41586_2026_10625_MOESM11_ESM.xlsx]

## Sheet: Sheet1
Supplementary Data Table 9: Archaeological overview of the Neandertals from the Meuse Basin with nuclear data
Site	Individual	Age	Sex	Isotopes	Archaeology	Taphonomy	Kin	Same genetic cluster	AMH Introgression	C14 calBP	Specimens with genetic Nuclear Data	Specimens identifiers
Spy	Spy94a_8 (Spy I or SpyII*)	adult	M	catchment within Meuse Basin	bodies but burial unlikely	evidence of fatal injury if Spy I	no data	yes	none	54,320 – 42,160	2	SP4653, SP3818
	Spy VI	18 month child	no data	catchment within Meuse Basin	bodies but burial unlikely	no data	no data	yes	none		no data	no data
Goyet	Q305-1	neonate	M	catchment outside Meuse Basin	cannibalism	eaten uncooked, no evidence for roasting or boiling	unrelated	yes	none	45,000 – 41,000	1	GOY004
	1424-3D	6.5-12.5 year adolescent	M	catchment outside Meuse Basin	cannibalism	eaten uncooked, no evidence for roasting or boiling	unrelated	yes	none		1	SP4645
	C5-1	adult/adolescent	?	catchment outside Meuse Basin	cannibalism	eaten uncooked, no evidence for roasting or boiling	unrelated	yes	none		1	SP4646
	Q305-4	adult/adolescent	F	catchment outside Meuse Basin	cannibalism	eaten uncooked, no evidence for roasting or boiling	unrelated	yes	none		2	SP3369, SP4642
	Q376-25	adult/adolescent	F	catchment outside Meuse Basin	cannibalism	eaten uncooked, no evidence for roasting or boiling	unrelated	yes	none		1	SP4649
	Q55-4	adult/adolescent	F	catchment outside Meuse Basin	cannibalism	eaten uncooked, no evidence for roasting or boiling	unrelated	yes	none		1	SP4637
	Q119-2	adult/adolescent	?	catchment outside Meuse Basin	cannibalism	eaten uncooked, no evidence for roasting or boiling	unrelated	yes	none		1	SP4647
	GN1	adult/adolescent	F	catchment outside Meuse Basin	cannibalism	eaten uncooked, no evidence for roasting or boiling	unrelated	yes	none		2	SP3367, SP4638
	GN2	adult/adolescent	F	catchment outside Meuse Basin	cannibalism	eaten uncooked, no evidence for roasting or boiling	unrelated	yes	none		5	SP3368, SP11829, SP3366, SP4640, SP4641
Fonds-de-Forêt	Fonds-de-Forêt 1	adult	M	no data	transported by carnivors	carnivore tooth marks	no data	yes	none	44,860 – 42,070	1	SP9962
Trou Magrite	TM2422-36	neonate	M	no data	no data	no data	no data	yes	none	no data	1	TMA002
More information:	Extended Data Fg. 1 and Table 5.6	Tihon, 1998; Crevecoeur et al., 2010; Rougier et al., 2016; Rougier et al., 2019	Extended Data Fg. 1 and Table 5.6	Wißing et al., 2019: Figure 2	Fernandez-Jalvo & Andrews, 2019; Rougier et al., 2016	Supplementary Information H1	Supplementary information 6	Supplementary information 7	Supplementary information 9	Supplementary information H1	Table 5.6	Table 5.6
*Spy94a was originally assigned to Spy I, and Spy 8 was originally assigned to Spy II. However, the genetic kinship results of this manuscript indicate that their genomes belong to the same individual. Therefore, the conclusive assignements to either Spy I or II will need further work, and therefore here we use "Spy94a_8" to refer to this individual.
